# Supplementary material for: The influence of proteolytic enzymes on the change of lysozyme properties
Source: PLoS One. 2025 Jun 26;20(6):e0326386. doi: 10.1371/journal.pone.0326386 (PMC12200872; doi:10.1371/journal.pone.0326386)
Supplement: S1 Table — (XLSX) [file pone.0326386.s003.xlsx]

## Sheet: Arkusz1
No.	Trypsin to Pepsin Ratio	Peptide Fraction (%) (R1)	(R2)	(R3)	(R4)	(R5)	Group	Oligomers Fraction (%) (R1)	(R2)	(R3)	(R4)	(R5)	Group	Hydrolytic Activity (U/µL) (R1)	(R2)	(R3)	(R4)	(R5)	Group	Hydrophobicity Change (%) (R1)	(R2)	(R3)	(R4)	(R5)	Group	Antioxidant Properties (TE/mgL) (R1)	(R2)	(R3)	(R4)	(R5)	Group
1	0/0	0	0	0	0	0	a	0	0	0	0	0	a	21350.1	21045.9	21300.4	21090.8	21170.4	f	7	7.09	7.13	7.04	7.04	a	74.1	75.4	74.9	74	75	a
2	1,00/0,00	0	0	0	0	0	a	0	0	0	0	0	a	19237.5	19340.1	19442.2	19544.3	19646.9	e	7.45	7.63	7.6	7.47	7.55	a	146	148.2	147	149	146.8	e
3	0,75/0,25	19	19.25	19.51	19.76	20,01	b	0	0	0	0	0	a	10467.5	10580.1	10692.7	10805.3	10917.9	d	11.05	11.25	11.33	11.1	11.22	c	108.5	106.7	108	107	108	d
4	0,50/0,50	27.5	27.86	28.22	28.58	28.94	c	0	0	0	0	0	a	7402.2	7492	7581.9	7671.8	7761.7	c	12.8	13.05	13.1	12.95	13.05	d	91	92.5	92.3	91.5	91.5	c
5	0,25/0,50	37.5	37.87	38.23	38.6	38.97	d	2.07	2.1	2.13	2.08	2.12	b	6471.1	6540.7	6610.3	6680	6749.6	b	13.3	13.6	13.5	13.4	13.4	e	75.9	76.8	77	76	76.6	a
6	0,00/1,00	46	46.3	46.51	46.8	47.1	e	3.17	3.22	3.18	3.25	3.18	b	4500	4547.6	4595.2	4642.8	4690.4	a	21.52	21.75	21.98	22.21	22.44	f	69	70	69.8	69.5	70	b
