# Supplementary material for: The influence of proteolytic enzymes on the change of lysozyme properties
Source: PLoS One. 2025 Jun 26;20(6):e0326386. doi: 10.1371/journal.pone.0326386 (PMC12200872; doi:10.1371/journal.pone.0326386)
Supplement: S2 Table — (XLSX) [file pone.0326386.s004.xlsx]

## Sheet: Sheet1
Pepsin to Lysozyme Ratio	Peptide Fraction (%) (rep 1)	Peptide Fraction (%) (rep 2)	Peptide Fraction (%) (rep 3)	Peptide Fraction (%) (rep 4)	Peptide Fraction (%) (rep 5)	Oligomers Fraction (%) (rep 1)	Oligomers Fraction (%) (rep 2)	Oligomers Fraction (%) (rep 3)	Oligomers Fraction (%) (rep 4)	Oligomers Fraction (%) (rep 5)	Hydrolytic Activity (U/µL) (rep 1)	Hydrolytic Activity (U/µL) (rep 2)	Hydrolytic Activity (U/µL) (rep 3)	Hydrolytic Activity (U/µL) (rep 4)	Hydrolytic Activity (U/µL) (rep 5)	Change in Hydrophobicity (%) (rep 1)	Change in Hydrophobicity (%) (rep 2)	Change in Hydrophobicity (%) (rep 3)	Change in Hydrophobicity (%) (rep 4)	Change in Hydrophobicity (%) (rep 5)	Antioxidant Properties (TE/mgL) (rep 1)	Antioxidant Properties (TE/mgL) (rep 2)	Antioxidant Properties (TE/mgL) (rep 3)	Antioxidant Properties (TE/mgL) (rep 4)	Antioxidant Properties (TE/mgL) (rep 5)
0/1	0	0	0	0	0	0	0	0	0	0	20900	21090.6	21300	21100	21250	0	0	0	0	0	74.7167	75.3774	75.8396	74.8274	74.0601
1/2000	17.1402	16.9305	16.9312	17.0713	16.9934	23.3589	23.2882	23.0011	23.1895	23.0949	9000	9150	9050	9200	9065.24	7.33209	7.4971	7.35993	7.32234	7.33323	72.0678	74.9327	74.6194	74.4989	74.0934
1/1500	29.2948	29.4175	29.3445	29.4501	29.2833	22.4454	22.2749	22.4919	22.3452	22.3038	7500	8800	8164.57	7900	8500	9.72087	9.52403	9.77603	9.65115	9.62626	72.6176	71.9437	72.0333	72.6489	73.6022
1/1000	37.1472	37.245	37.2982	37.0538	37.304	19.2068	19.4043	19.3084	19.4503	19.3576	6967.64	7200	7400	7000	6500	12.8566	12.6414	12.5284	12.7448	12.6994	73.0476	71.5097	72.8239	72.5563	72.9382
1/750	45.1562	44.9854	44.9063	44.9829	45.0792	14.4217	14.2816	14.2611	14.1994	14.4378	5600	6200	6000	5900	5706.89	16.6728	16.3494	16.1782	16.3378	16.623	71.7289	71.2446	71.3274	70.8499	71.8876
1/500	63.8946	63.9767	64.1429	64.1138	64.0777	12.3865	12.3748	12.3219	12.1512	12.3982	4450	4500	4520	4475	4491.14	21.5371	21.8533	21.8509	22.3938	21.7172	69.8801	68.3587	68.9285	68.7555	69.2203
1/250	72.1958	72.034	72.3426	71.9798	72.2943	9.31366	9.26524	9.28652	9.31493	9.29506	4310.41	4310	4280	4320	4250	29.841	29.6361	29.5242	30.0365	29.8403	66.7753	68.6781	67.7845	68.3316	66.5543
1/166	82.8115	82.7542	82.6794	82.8324	83.0714	7.74796	7.78757	7.75774	7.75572	7.78205	4000	4048.83	4080	4030	4050	32.5552	32.8354	32.1216	32.6296	32.5713	65.4676	65.4983	65.0175	65.8899	65.49
1/125	85.7169	85.4974	85.8099	85.4784	85.5776	4.60414	4.6139	4.59011	4.61097	4.60767	3850	3900	3880	3860	3881.21	41.1363	41.4101	41.1899	41.5155	40.4505	64.2044	62.7153	63.247	62.6589	62.5544
1/100	85.4243	85.4842	84.3027	85.415	85.3602	2.32126	2.32051	2.29788	2.31593	2.33042	3550	3587.64	3540	3570	3580	53.8108	53.3647	54.078	53.909	53.8149	62.2796	60.7962	61.8889	61.6297	62.0993
