# Supplementary material for: The influence of proteolytic enzymes on the change of lysozyme properties
Source: PLoS One. 2025 Jun 26;20(6):e0326386. doi: 10.1371/journal.pone.0326386 (PMC12200872; doi:10.1371/journal.pone.0326386)
Supplement: S1 File — Contains raw signal data and electropherogram traces for samples analyzed in Table 3. (XAC) [file pone.0326386.s005.xac]

<?xml version="1.0" encoding="UTF-8"?><!--Do not edit this comment tag:788956de-4f1b-46aa-8271-1048a2120d9f:10:㙆㜳㔹㠱㕅䐸䐷㜷㑄䔲䍂㉄䕆ぅ㔰䐹:䄷㤷䐵䄵䈷〷㘴㔱㤹㈷㥄㠵䙁㌹㍁㑆--><!--Do not edit this preview infomation:368699c4-0f05-457b-afce-daa16d5dd037:hs4AADwAPwB4AG0AbAAgAHYAZQByAHMAaQBvAG4APQAiADEALgAwACIAPwA+ADwAUAByAGUA
dgBpAGUAdwA+ADwAVgBlAHIAcwBpAG8AbgBzAD4APABWAGUAcgBzAGkAbwBuAD4APABOAHUA
bQBiAGUAcgA+ADAAPAAvAE4AdQBtAGIAZQByAD4APABEAGUAcwBjAHIAaQBwAHQAaQBvAG4A
PgBCAGEAcwBlACAAVgBlAHIAcwBpAG8AbgA8AC8ARABlAHMAYwByAGkAcAB0AGkAbwBuAD4A
PABUAGkAbQBlAD4AMgAwADIANAAtADAAOQAtADEAMABUADEAMQA6ADQAMgA6ADAAMQAuADAA
MAAwADwALwBUAGkAbQBlAD4APABMAGEAcwB0AFQAcgBhAG4AcwBhAGMAdABpAG8AbgBJAEQA
PgAwADwALwBMAGEAcwB0AFQAcgBhAG4AcwBhAGMAdABpAG8AbgBJAEQAPgA8AC8AVgBlAHIA
cwBpAG8AbgA+ADwALwBWAGUAcgBzAGkAbwBuAHMAPgA8AFQAaQB0AGwAZQA+AEgAaQBnAGgA
IABTAGUAbgBzAGkAdABpAHYAaQB0AHkAIABQAHIAbwB0AGUAaQBuACAAMgA1ADAAPAAvAFQA
aQB0AGwAZQA+ADwAUwBhAG0AcABsAGUAcwBJAG4AZgBvAD4APABUAGEAYgBsAGUAPgA8AE4A
YQBtAGUAPgBTAGEAbQBwAGwAZQAgAEkAbgBmAG8AcgBtAGEAdABpAG8AbgA8AC8ATgBhAG0A
ZQA+ADwAQwBvAGwAdQBtAG4AcwA+ADwAQwBvAGwAdQBtAG4APgA8AFYAYQBsAHUAZQA+AFMA
YQBtAHAAbABlACAATgBhAG0AZQA8AC8AVgBhAGwAdQBlAD4APAAvAEMAbwBsAHUAbQBuAD4A
PABDAG8AbAB1AG0AbgA+ADwAVgBhAGwAdQBlAD4AQwBvAG0AbQBlAG4AdAA8AC8AVgBhAGwA
dQBlAD4APAAvAEMAbwBsAHUAbQBuAD4APAAvAEMAbwBsAHUAbQBuAHMAPgA8AFIAbwB3AHMA
PgA8AFIAbwB3AD4APABDAGUAbABsAHMAPgA8AEMAZQBsAGwAPgA8AFYAYQBsAHUAZQA+AEwA
YQBkAGQAZQByADwALwBWAGEAbAB1AGUAPgA8AC8AQwBlAGwAbAA+ADwAQwBlAGwAbAA+ADwA
VgBhAGwAdQBlAD4AIAA8AC8AVgBhAGwAdQBlAD4APAAvAEMAZQBsAGwAPgA8AC8AQwBlAGwA
bABzAD4APAAvAFIAbwB3AD4APABSAG8AdwA+ADwAQwBlAGwAbABzAD4APABDAGUAbABsAD4A
PABWAGEAbAB1AGUAPgBTAGEAbQBwAGwAZQAgADEAMAA8AC8AVgBhAGwAdQBlAD4APAAvAEMA
ZQBsAGwAPgA8AEMAZQBsAGwAPgA8AFYAYQBsAHUAZQA+ACAAPAAvAFYAYQBsAHUAZQA+ADwA
LwBDAGUAbABsAD4APAAvAEMAZQBsAGwAcwA+ADwALwBSAG8AdwA+ADwAUgBvAHcAPgA8AEMA
ZQBsAGwAcwA+ADwAQwBlAGwAbAA+ADwAVgBhAGwAdQBlAD4AUwBhAG0AcABsAGUAIAAxADwA
LwBWAGEAbAB1AGUAPgA8AC8AQwBlAGwAbAA+ADwAQwBlAGwAbAA+ADwAVgBhAGwAdQBlAD4A
IAA8AC8AVgBhAGwAdQBlAD4APAAvAEMAZQBsAGwAPgA8AC8AQwBlAGwAbABzAD4APAAvAFIA
bwB3AD4APABSAG8AdwA+ADwAQwBlAGwAbABzAD4APABDAGUAbABsAD4APABWAGEAbAB1AGUA
PgBTAGEAbQBwAGwAZQAgADIAPAAvAFYAYQBsAHUAZQA+ADwALwBDAGUAbABsAD4APABDAGUA
bABsAD4APABWAGEAbAB1AGUAPgAgADwALwBWAGEAbAB1AGUAPgA8AC8AQwBlAGwAbAA+ADwA
LwBDAGUAbABsAHMAPgA8AC8AUgBvAHcAPgA8AFIAbwB3AD4APABDAGUAbABsAHMAPgA8AEMA
ZQBsAGwAPgA8AFYAYQBsAHUAZQA+AFMAYQBtAHAAbABlACAAMwA8AC8AVgBhAGwAdQBlAD4A
PAAvAEMAZQBsAGwAPgA8AEMAZQBsAGwAPgA8AFYAYQBsAHUAZQA+ACAAPAAvAFYAYQBsAHUA
ZQA+ADwALwBDAGUAbABsAD4APAAvAEMAZQBsAGwAcwA+ADwALwBSAG8AdwA+ADwAUgBvAHcA
PgA8AEMAZQBsAGwAcwA+ADwAQwBlAGwAbAA+ADwAVgBhAGwAdQBlAD4AUwBhAG0AcABsAGUA
IAA0ADwALwBWAGEAbAB1AGUAPgA8AC8AQwBlAGwAbAA+ADwAQwBlAGwAbAA+ADwAVgBhAGwA
dQBlAD4AIAA8AC8AVgBhAGwAdQBlAD4APAAvAEMAZQBsAGwAPgA8AC8AQwBlAGwAbABzAD4A
PAAvAFIAbwB3AD4APABSAG8AdwA+ADwAQwBlAGwAbABzAD4APABDAGUAbABsAD4APABWAGEA
bAB1AGUAPgBTAGEAbQBwAGwAZQAgADUAPAAvAFYAYQBsAHUAZQA+ADwALwBDAGUAbABsAD4A
PABDAGUAbABsAD4APABWAGEAbAB1AGUAPgAgADwALwBWAGEAbAB1AGUAPgA8AC8AQwBlAGwA
bAA+ADwALwBDAGUAbABsAHMAPgA8AC8AUgBvAHcAPgA8AFIAbwB3AD4APABDAGUAbABsAHMA
PgA8AEMAZQBsAGwAPgA8AFYAYQBsAHUAZQA+AFMAYQBtAHAAbABlACAANgA8AC8AVgBhAGwA
dQBlAD4APAAvAEMAZQBsAGwAPgA8AEMAZQBsAGwAPgA8AFYAYQBsAHUAZQA+ACAAPAAvAFYA
YQBsAHUAZQA+ADwALwBDAGUAbABsAD4APAAvAEMAZQBsAGwAcwA+ADwALwBSAG8AdwA+ADwA
UgBvAHcAPgA8AEMAZQBsAGwAcwA+ADwAQwBlAGwAbAA+ADwAVgBhAGwAdQBlAD4AUwBhAG0A
cABsAGUAIAA3ADwALwBWAGEAbAB1AGUAPgA8AC8AQwBlAGwAbAA+ADwAQwBlAGwAbAA+ADwA
VgBhAGwAdQBlAD4AIAA8AC8AVgBhAGwAdQBlAD4APAAvAEMAZQBsAGwAPgA8AC8AQwBlAGwA
bABzAD4APAAvAFIAbwB3AD4APABSAG8AdwA+ADwAQwBlAGwAbABzAD4APABDAGUAbABsAD4A
PABWAGEAbAB1AGUAPgBTAGEAbQBwAGwAZQAgADgAPAAvAFYAYQBsAHUAZQA+ADwALwBDAGUA
bABsAD4APABDAGUAbABsAD4APABWAGEAbAB1AGUAPgAgADwALwBWAGEAbAB1AGUAPgA8AC8A
QwBlAGwAbAA+ADwALwBDAGUAbABsAHMAPgA8AC8AUgBvAHcAPgA8AFIAbwB3AD4APABDAGUA
bABsAHMAPgA8AEMAZQBsAGwAPgA8AFYAYQBsAHUAZQA+AFMAYQBtAHAAbABlACAAOQA8AC8A
VgBhAGwAdQBlAD4APAAvAEMAZQBsAGwAPgA8AEMAZQBsAGwAPgA8AFYAYQBsAHUAZQA+ACAA
PAAvAFYAYQBsAHUAZQA+ADwALwBDAGUAbABsAD4APAAvAEMAZQBsAGwAcwA+ADwALwBSAG8A
dwA+ADwALwBSAG8AdwBzAD4APAAvAFQAYQBiAGwAZQA+ADwALwBTAGEAbQBwAGwAZQBzAEkA
bgBmAG8APgA8AEcAZQBsAEkAbQBhAGcAZQAgAHgAbQBsAG4AcwA6AGQAdAA9ACIAdQByAG4A
OgBzAGMAaABlAG0AYQBzAC0AbQBpAGMAcgBvAHMAbwBmAHQALQBjAG8AbQA6AGQAYQB0AGEA
dAB5AHAAZQBzACIAIABkAHQAOgBkAHQAPQAiAGIAaQBuAC4AYgBhAHMAZQA2ADQAIgA+AC8A
OQBqAC8ANABBAEEAUQBTAGsAWgBKAFIAZwBBAEIAQQBnAEEAQQBBAFEAQQBCAEEAQQBEAC8A
MgB3AEIARABBAEEARQBCAEEAUQBFAEIAQQBRAEUAQgBBAFEARQBCAEEAUQBFAEIAQQBRAEUA
QgBBAFEARQBCAEEAUQBFAEIAQQBRAEUAQgBBAFEARQBCAA0ACgBBAFEARQBCAEEAUQBFAEIA
QQBRAEUAQgBBAFEARQBCAEEAUQBFAEIAQQBRAEUAQgBBAFEARQBCAEEAUQBFAEIAQQBRAEUA
QgBBAFEARQBCAEEAUQBFAEIAQQBRAEgALwAyAHcAQgBEAEEAUQBFAEIAQQBRAEUAQgBBAFEA
RQBCAEEAUQBFAEIAQQBRAEUAQgANAAoAQQBRAEUAQgBBAFEARQBCAEEAUQBFAEIAQQBRAEUA
QgBBAFEARQBCAEEAUQBFAEIAQQBRAEUAQgBBAFEARQBCAEEAUQBFAEIAQQBRAEUAQgBBAFEA
RQBCAEEAUQBFAEIAQQBRAEUAQgBBAFEARQBCAEEAUQBFAEIAQQBRAEUAQgBBAFEASAAvAHcA
QQBBAFIADQAKAEMAQQBEAHcAQQBTAG8ARABBAFMASQBBAEEAaABFAEIAQQB4AEUAQgAvADgA
UQBBAEgAdwBBAEEAQQBRAFUAQgBBAFEARQBCAEEAUQBFAEEAQQBBAEEAQQBBAEEAQQBBAEEA
QQBFAEMAQQB3AFEARgBCAGcAYwBJAEMAUQBvAEwALwA4AFEAQQB0AFIAQQBBAA0ACgBBAGcA
RQBEAEEAdwBJAEUAQQB3AFUARgBCAEEAUQBBAEEAQQBGADkAQQBRAEkARABBAEEAUQBSAEIA
UgBJAGgATQBVAEUARwBFADEARgBoAEIAeQBKAHgARgBEAEsAQgBrAGEARQBJAEkAMABLAHgA
dwBSAFYAUwAwAGYAQQBrAE0AMgBKAHkAZwBnAGsASwANAAoARgBoAGMAWQBHAFIAbwBsAEoA
aQBjAG8ASwBTAG8AMABOAFQAWQAzAE8ARABrADYAUQAwAFIARgBSAGsAZABJAFMAVQBwAFQA
VgBGAFYAVwBWADEAaABaAFcAbQBOAGsAWgBXAFoAbgBhAEcAbABxAGMAMwBSADEAZABuAGQA
NABlAFgAcQBEAGgASQBXAEcADQAKAGgANABpAEoAaQBwAEsAVABsAEoAVwBXAGwANQBpAFoA
bQBxAEsAagBwAEsAVwBtAHAANgBpAHAAcQByAEsAegB0AEwAVwAyAHQANwBpADUAdQBzAEwA
RAB4AE0AWABHAHgAOABqAEoAeQB0AEwAVAAxAE4AWABXADEAOQBqAFoAMgB1AEgAaQA0ACsA
VABsAA0ACgA1AHUAZgBvADYAZQByAHgAOAB2AFAAMAA5AGYAYgAzACsAUABuADYALwA4AFEA
QQBIAHcARQBBAEEAdwBFAEIAQQBRAEUAQgBBAFEARQBCAEEAUQBBAEEAQQBBAEEAQQBBAEEA
RQBDAEEAdwBRAEYAQgBnAGMASQBDAFEAbwBMAC8AOABRAEEAdABSAEUAQQANAAoAQQBnAEUA
QwBCAEEAUQBEAEIAQQBjAEYAQgBBAFEAQQBBAFEASgAzAEEAQQBFAEMAQQB4AEUARQBCAFMA
RQB4AEIAaABKAEIAVQBRAGQAaABjAFIATQBpAE0AbwBFAEkARgBFAEsAUgBvAGIASABCAEMA
UwBNAHoAVQB2AEEAVgBZAG4ATABSAEMAaABZAGsADQAKAE4ATwBFAGwAOABSAGMAWQBHAFIA
bwBtAEoAeQBnAHAASwBqAFUAMgBOAHoAZwA1AE8AawBOAEUAUgBVAFoASABTAEUAbABLAFUA
MQBSAFYAVgBsAGQAWQBXAFYAcABqAFoARwBWAG0AWgAyAGgAcABhAG4ATgAwAGQAWABaADMA
ZQBIAGwANgBnAG8ATwBFAA0ACgBoAFkAYQBIAGkASQBtAEsAawBwAE8AVQBsAFoAYQBYAG0A
SgBtAGEAbwBxAE8AawBwAGEAYQBuAHEASwBtAHEAcwByAE8AMAB0AGIAYQAzAHUATABtADYA
dwBzAFAARQB4AGMAYgBIAHkATQBuAEsAMAB0AFAAVQAxAGQAYgBYADIATgBuAGEANAB1AFAA
awANAAoANQBlAGIAbgA2AE8AbgBxADgAdgBQADAAOQBmAGIAMwArAFAAbgA2AC8AOQBvAEEA
RABBAE0AQgBBAEEASQBSAEEAeABFAEEAUAB3AEQAKwAvAGkAaQBpAGkAZwBBAG8AbwBvAG8A
QQBLAEsASwBLAEEAQwBpAGkAaQBnAEEAbwBvAG8AbwBBAEsASwBLAEsADQAKAEEAQwBpAGkA
aQBnAEEAbwBvAG8AbwBBAEsASwBLAEsAQQBDAGkAaQBpAGcAQQBvAG8AbwBvAEEASwBLAEsA
SwBBAEMAaQBpAGkAZwBBAG8AbwBvAG8AQQBLAEsASwBLAEEAQwBpAGkAaQBnAEEAbwBvAG8A
bwBBAEsASwBLAEsAQQBDAGkAaQBpAGcAQQBvAA0ACgBvAG8AbwBBAEsASwBLAEsAQQBDAGkA
aQBpAGcAQQBvAG8AbwBvAEEASwBLAEsASwBBAEMAaQBpAGkAZwBBAG8AbwBvAG8AQQBLAEsA
SwBLAEEAQwBpAGkAaQBnAEEAbwBvAG8AbwBBAEsASwBLAEsAQQBDAGkAaQBpAGcAQQBvAG8A
bwBvAEEASwBLAEsASwANAAoAQQBDAGkAaQBpAGcAQQBvAG8AbwBvAEEASwBLAEsASwBBAEMA
aQBpAGkAZwBBAG8AbwBvAG8AQQBLAEsASwBLAEEAQwBpAGkAaQBnAEEAbwBvAG8AbwBBAEsA
SwBLAEsAQQBDAGkAaQBpAGcAQQBvAG8AbwBvAEEASwBLAEsASwBBAEMAaQBpAGkAZwBBAG8A
DQAKAG8AbwBvAEEASwBLAEsASwBBAEMAaQBpAGkAZwBBAG8AbwBvAG8AQQBLAEsASwBLAEEA
QwBpAGkAaQBnAEEAbwBvAG8AbwBBAEsASwBLAEsAQQBDAGkAaQBpAGcAQQBvAG8AbwBvAEEA
SwBLAEsASwBBAEMAaQBpAGkAZwBBAG8AbwBvAG8AQQBLAEsASwBLAA0ACgBBAEMAaQBpAGkA
ZwBBAG8AbwBvAG8AQQBLAEsASwBLAEEAQwBpAGkAaQBnAEEAbwBvAG8AbwBBAEsASwBLAEsA
QQBDAGkAaQBpAGcAQQBvAG8AbwBvAEEASwBLAEsASwBBAEMAaQBpAGkAZwBBAG8AbwBvAG8A
QQBLAEsASwBLAEEAQwBpAGkAaQBnAEEAbwANAAoAbwBvAG8AQQBLAEsASwBLAEEAQwBpAGkA
aQBnAEMATgBuAEkASgBIAEgAKwBSADkAYQBUAGUAZgBRAGYAcgAvAEEASQAxAHgAbQBzAGUA
UABmAEMAKwBpADYAagBjADYAWgBxAE8AcwA2AGQAYQBYAGwAdAA1AFAAbgBXADgAOQAzAEYA
RgBMAEgANQAwAEUADQAKAFYAeABIAHYAUgBtAEQATAB2AGkAbABqAGQAYwBqAGwAVwBVAGoA
ZwAxAG0AZgA4AEwAUgA4AEUALwB3AEQAUQB4AGEAUgAvADQASABRAGYALwBGADEANgBNAE0A
bwB6AFMAcgBDAEYAUwBuAGcATQBYAE8AbgBVAGoARwBjAEoAeAB3ADkAVwBVAFoAdwBtAA0A
CgBsAEsATQBvAHQAUgBhAGMAWgBSAGEAYQBhADAAYQAxAFgAUwA4AE8AcABUAFQAYQBjADQA
cABwADIAYQBjAGwAbwAvADYALwBYAHMAegAwAGIAZQBmAFEAZgByAC8AagBVAGkAbgBJAEIA
LwB6ADEAcgB6AFgALwBBAEkAVwBqADQASgAvADYARwBMAFMAUAANAAoALwBBADYARAAvAHcA
QwBMAHIAdQBOAEgAMQBTAHgAMQByAFQAcgBmAFUAOQBPAHUAWQBiAHUAegB1AGYATwA4AG0A
NABnAGsAVwBXAEsAVAB5AFoANQBiAGUAVABZADYAawBxADIAeQBXAEsAUgBHAHcAZQBHAFYA
ZwBlAFIAVwBXAEkAeQAvAEgAWQBTAEMADQAKAHEAWQBuAEMAWQBpAGgAVABsAEoAUQBVADYA
dABLAGQATwBMAG0ANAB1AFMAaQBuAEsASwBUAGsAMQBHAFQAUwBUAHYAYQBMAGUAeQBIAEcA
YwBKAE8AMABaAFIAYgB0AGUAeQBhAGIAdABwAC8AbQBqAFQAbwBvAG8AcgBqAEsAQwBpAGkA
aQBnAEEAbwBvAA0ACgBvAG8AQQBLAEsASwBLAEEAQwBpAGkAaQBnAEEAbwBvAG8AbwBBAEsA
cQBzADQARABNAE8AZQBwADkAUABYADYAMQBhAHIAbgA1ADcANgAyAFMAYQBaAEcAbQBqAEQA
TABMAEkAcgBBAHUAQQBRAFYAYwBnAGcAagBzAFEAUgB5AEsAMABwADAANQBWAEcAMQANAAoA
RwBMAGwAWgBYAGQAdQBtAHEAWAA0ADcAQwBiAFMAMwBhAFgAcQBhAHUAOABlAGgALwBUAC8A
RwBqAGUAUABRAC8AcAAvAGoAVwBMAC8AYQBGAHIALwB6ADIAaQAvADcAKwBDAGoAKwAwAEwA
WAAvAEEASgA3AFIAZgA5AC8AQgBXADMAMQBhAHAALwB6ADcADQAKAG4AOQB6ADgAdgA2ACsA
ZgBvAEYAMQAzAFgAMwBvADYAUgBlAFYAVQArAHcALwBsAFMAMQBGAEMANgB0AEQAQwA0AEkA
SwB2AEYARwB5AG4AUABCAEQASQBDAEMARAAzAEIAQgBIAE4AUwBaAEgAcQBQAHoARgBjAHIA
VgBtADAAOQAxAG8AeABpADAAVQBtAA0ACgBSADYAagA4AHgAUwA1AEIANgBFAEcAZwBBAG8A
bwBvAG8AQQBLAEsASwBLAEEAQwBpAGkAaQBnAEEAbwBvAG8AbwBBAEsASwBLAEsAQQBDAGkA
aQBpAGcAQQBvAG8AbwBvAEEAOAAyADEALwA0AGQAKwBCADkAZAAxAGUANwAxAFgAVwBQAEMA
bQBpADYAbAANAAoAcQBOADEANQBIADIAaQA5AHUANwBHAEsAYQA0AG0AOABpADIAaAB0AG8A
ZgBNAGsAWQBFAHQANQBjAEUATQBVAFMAWgA2AEoARwBxAGoAZwBWAGoAZgA4AEsAawArAEcA
dgAvAFEAagBlAEgAZgAvAEEAQQBXAFEALwB3AEQAeABOAGUAcgBTAC8AdwBDAHMADQAKAGIA
OABQAC8AQQBFAEUAVgBIAFgAdAAwAHMANgB6AGEAbABTAHAAVQBxAFcAWgA1AGgAVABwADAA
NgBjAEsAZABPAG4ARABHADQAbQBFAEkAUQBoAEcATQBZAHcAaABHAE4AVgBSAGoARwBNAFYA
eQB4AGoARgBKAFIAVgBrAGwAWgBhAHcANgBkAE4AdAB0AA0ACgAwADQATgB0ADMAYgBjAFkA
dAB0ADkAMgA3AGIAbgBsAHYALwBDAHAAUABoAHIALwBBAE4AQwBOADQAZAAvADgARgBrAFAA
LwBBAE0AVABYAHAAVwBnAGEAUgBwAG0AaABhAFIAYQBhAFYAbwA5AGoAYgBhAGIAcAAxAHIA
NQAvADIAZQB5AHQASQBsAGgAdAANAAoANABmAFAAdQBaAHIAbQBiAHkANAAxAEEAQwArAFoA
UABOAEwASwArAE8AcgB5AE0AeAA1AE4AVwBLAHUAUgBmADYAdABmAHgALwB3AEQAUQBqAFgA
UABqAGMAegB6AEQARwAwAG8AMABzAFgAagBzAFoAaQBhAGMAYQBpAHEASwBuAGkATQBUAFgA
cgBRAFUADQAKADEARwBVAFYATgBRAHEAVABsAEYAUwBTAGwATgBLAFMAVgAxAEcAVABWADcA
TgAzAGMAWQBRAGkANwB4AGgARwBMAHQAYQA4AFkAcABPADIAbQBsADAAdAB0AEYAOQB5ADcA
RQBsAEYARgBGAGUAWQBVAEYARgBGAEYAQQBCAFIAUgBSAFEAQQBVAFYAegB1AA0ACgByADYA
dwAyAG4AMwBLAFEAaQBFAHkAYgBvAEYAbAAzAGIAZwBNAGIAcABKAFUAeABnAGoALwBZAHoA
KwBOAFoAWAAvAEMAVAB0AC8AegA2AG4ALwB2ADQAdgArAEYAZABkAFAAQQA0AG0AcABDAE0A
NABRAFQAagBKAFgAVAA1AG8AcQA2AHUAbABzADMAZgANAAoAcgAvAFYAMQBlAFgASgBKADIA
YgAvAEIAbgBiADAAVgB4AEgALwBDAFQAdAAvAHoANgBuAC8AdgA0AHYAOABBAGgAWABSAGEA
UgBmAEgAVQBMAFoANQBqAEgANQBlADIAZABvAHQAdQBRAGMANwBZADQAbgB6AGsAZgA3ACsA
UAB3AHAAVgBjAEgAWABvAHcADQAKADUANgBrAEYARwBOADAAcgA4ADAAWABxADcAVwAwAFQA
YgA2AC8AMQBwAGQAcQBTAGUAegAvAE0AMQBhAEsASwBLADUAUgBoAFgANQBvACsAUABOAFgA
OABSAFIAZQBPAFAARwBjAGMARwBzAFgAcwBVAE0AZgBpAHYAeABFAGsATQBTAFgAcwB5AEoA
SABFAA0ACgBtAHIAMwBpAHgAeABxAGcAbgBBAFYAVQBRAEIAVgBVAEEAQgBRAEEAQQBCAGoA
RgBmAHAAZABYADUAdgA4AEEAagBuAHcARABQAGUAZQBOAHYARwBGADQATAB1ADYAVQBYAGYA
aQBuAHgAQgBjAGgAVgArADYAbwBuADEAYQA3AGwAQwByAHoAMABBAGIAQQANAAoAOQBxAC8A
VQB2AEMAMgBwAGcANgBlAFkAWgBvADgAWgBLAGwARwBMAHcAZABCAFEAZABXAGsAcQBxAGMA
dgBiADYAcABKADcATwAzAFgAcgBzAGMAVwBOAHYAeQB3ADUAZAArAFoAOQBiAGEAVwBWAHoA
aAB2ADcAYgA4AFQALwBBAFAAUQBjAHYALwA4AEEADQAKAHcAUABuAC8AQQBQAGsAaQBqACsA
MgAvAEUALwA4AEEAMABIAEwALwBBAFAAOABBAEEAKwBmAC8AQQBPAFMASwAwAFAAOABBAGgA
WABGAHgALwB3AEEALwB0ADMALwBuADgAYQBQACsARgBjAFgASAAvAFAANwBkAC8AdwBDAGYA
eAByADkAcQArAHMANQBMAA0ACgAvAHcAQQAvAHMASgAwAC8ANQBnADEALwBkAC8AcgA1AHIA
dQA3ACsAZABhAHAAMgBmAC8AZwBTADgAdgBQAHoAZgAzAGUAWgArAGkAdgBnAHQANQBaAGYA
QQAvAGcAcQBTAGEAUgBwAEoAcABQAEMAbgBoADkANQBwAFcAYgBlADgAawByADYAUgBaAE4A
SgANAAoASQB6AHQAdQBMAE0ANwBsAG0ATABFAGsAcwBTAFMAUwBjADUAcgBvADgASAAxAFAA
NgBmADQAVgBoACsAQwByAFkAMgBmAGcAbgB3AGIAWgBsAGkAeAB0AFAAQwAzAGgAKwAyAEwA
TgA5ADUAagBCAHAATgBuAEUAVwBiADMASgBUAEoAOQB6AFgAUwAxAC8ADQAKAEsAVwBQAG4A
SAA2ADkAagBlAFYASgB4ACsAdQBZAGwAeABhADAAWABLADYAOAAyAHIASwAyAGkAdABzAHUA
aAA3AGsAUABnAGoALwBoAGoAKwBTAEsAMgBEADYAbgA5AFAAOABLAHMAMgAvADgAQQBIAHkA
VAA5ADMAcgBqAC8AQQBHAHYAUQBDAGkAcABJAA0ACgArAC8ANABmADEAcgBqAGMANwBwAHEA
MgAvAG4ALwB3AEMAaQBTAGkAaQBpAG8AQQBLAEsASwBLAEEAQwBpAGkAaQBnAEEAbwBvAG8A
bwBBAEsASwBLAEsAQQBDAGkAaQBpAGcAQQBvAG8AbwBvAEEAegBMAGkAVQByAE0ANgBqAHQA
dAA5AE8ANgBxAGYAUwANAAoAbwBQAE8AYgAvAE8AUAA4AEsAKwBhAHYAaQBYADgAUABQADIA
aQB0AGQAOABiAGEAMQBxAHYAZwBUADQAdwBlAEUAUABDADMAaABTADYALwBzADMAKwB5AHQA
QgAxAFQAdwBIAGQANgAxAGYAVwBQAGsAYQBUAFkAVwAxADkANQArAHAAeABlAEoAZABQAFMA
DQAKADUAKwAxAGEAbABEAGUAWABrAFcAMgAwAGgAOABtAEcANABqAHQAegA1AGgAaQBNAHIA
OABKAC8AdwBxAFgAOQByAGoALwBvADQARAB3AEQALwB3AEMARwB2AHYAOABBAC8AdwBDAGIA
RwB2AHYAcwBIAHcAdABrAHUASQB3AG0ARgB4AEYAWABqAHYAaABiAA0ACgBCADEAYQArAEcA
bwBWAHEAbQBFAHgARgBMAGkAVgA0AGoAQwAxAEsAdABLAEUANQA0AGUAdQA2AEcAUQAxAHEA
RAByAFUASgBTAGQASwBxADYATgBhAHIAUwA1ADQAUwA5AG4AVQBuAEMAMABuAHoAUwByADEA
VgBLAFUAVgBoAGEAOABrAHAATgBLAFMAbAANAAoAUgB0AEoASgBwAGMAeQB2AFYAVABzADcA
MwBWADAAbgBaAGEAcABPADkAdgB0AEQAegBtAC8AegBqAC8AQwB0AFMAMwBZAHQAQwBqAEgA
dgB1AC8AUgAyAEYAZgBEAGYALwBDAHAAZgAyAHUAUAArAGoAZwBQAEEAUAAvAGgAcgA3AC8A
OABBACsAYgBHAHYADQAKAHIARAA0AGEAYQBSADQAdQAwAEwAdwBUAG8AdQBsAGUATwAvAEUA
RwBuACsASwBmAEYAVgByAC8AQQBHAGwALwBhAHUAdgBhAFgAcABjAG0AaQAyAE4AOQA1ACsA
cgBYADkAegBZACsAUgBwAGsAdAA1AHEARAAyADMAMgBYAFQAWgByAE8AegBsADMAWABjAA0A
CgAzAG4AVABXADgAbAB3AFAATABFAG8AaQBUAHoAYwArAHkATABMAE0AcgB3AGQAUABFAFkA
TABpAHIASQBzADgAcQB6AHgATQBLAE0AcwBKAGwAZABQAE8AbwA0AGkAbgBUAGwAUwByAFQA
ZQBJAG0AOAB5AHkAbgBBAFUAUABZAHcAbABUAGgAUwBrAG8AMQANAAoAcABWAGUAZQB0AFQA
NQBhAGIAZwBxAGsAbwBWAFMAcQB6AG4ASwAwAHMAUABWAHAATABsAGIANQBwAHUAbQAwADMA
NwB2AHUAKwA1AE8AVAB1ADcAdgBkAFcAOQAxADYAMwAwAE8ANgBvAG8AbwByADUATQAzAEMA
aQBpAGkAZwBBAG8AbwBvAG8AQQA1ADcADQAKAFYAcgBHAEsANQB1AFUAawBjAHMAQwBJAEYA
VABqAHAAZwBTAFMAdAAvAE4AagBXAFgALwBaAE4AdgAvAGUAZgA4AC8AOABBADYAOQBkAGQA
SwBpAHMAdwBKAEEASgB4AGoAOQBUAFUAZgBsAHAALwBkAEYAZABsAFAARwBWAEsAYwBJAHcA
VQBwAHAAUgBWAA0ACgBsAFoAcQB4AEwAaQBtADcAdABmAGkAegBsAGYANwBKAHQALwA3AHoA
LwBuAC8AOQBlAHUAaAAwAG0AMwBTADIAdABuAGoAUQBrAGcAegBzAC8AUABYAEoAagBqAFgA
KwBTAGkAcgBQAGwAcAAvAGQARgBUAHgASwBGAFUAZwBEAEEAegBuADkAQgBVADEAcwANAAoA
VgBPAHQAQgB3AGwASwBUAFYAMAA3AE4AcQAyAGcAMQBGAEwAWgBmAG0AUwBVAFUAVQBWAHkA
agBDAHYARwBkAFUAMABiAFQAWgBkAFQAMQBHAFcAUwAyAFIAcABKAEwAKwA4AGsAZABpAG8A
eQB6AHYAYwBTAE0AeABQAFAAYwBrAG0AdgBaAHEALwBKAGIADQAKADQAawBmAHQAcABlAEkA
LwBDAHYAeABFADgAZQArAEcASQBQAEEAcwBkADUAQgA0AGMAOABhAGUASwBkAEIAaAB1AHoA
cQBjAGsAWgB1AG8AdABIADEAeQArADAAKwBPADQATQBZAHQARwBDAEcAZABMAGMAUwBsAEEA
egBCAGQAMgBOAHgAeABtAHYAMABIAA0ACgB3ACsANABUADQAaAA0AHMAeABtAFkAWQBmAGgA
NgBsAEcAcgBXAHcAbQBHAG8AMQBzAFEAcABZAHUAaABoAEUAcQBWAFMAdAA3AE8ARAA1AHEA
OQBXAGsAcAB2AG4AKwB6AEYAdABxADEANwBKAGEAbgBKAGkAcQA5AEsAZwBvAE8AcQAyAGwA
SgB0AEwAMwANAAoAWABMAFgAVABzAG4AMwBQAHYAVAArAHcAOQBLAC8ANQA5AFUALwA3ADUA
SAArAE4ASAA5AGgANgBWAC8AegA2AHAALwAzAHkAUAA4AGEALwBOAGYAOABBADQAYgB3ADgA
VQBmADgAQQBSAFAAWQB2AC8AQgByAEoALwB3AEQASQBkAEgALwBEAGUASABpAGoADQAKAC8A
bwBuAHMAWAAvAGcAMQBrAC8AOABBAGsATwB2ADEATgBlAEQAWABpAFgAcAAvAHMAZABMAHAA
LwB3AEEAegBqAEwALwA3AHYALwBVAFoANQByADcAagBpAC8AdABIAEIALwB6AFAALwB3AEEA
RgB5ADgAdgBMAHoAUgArAHgAbQBtAHgASgBIAHAAbQBtAA0ACgB4AEoAaABJADQAcgBDADAA
agBSAGUAdwBSAEwAZQBOAFYAQQA1ADcAQQBBAFYAYwAyAGoAKwArAFAAMAAvAHgAcgBpAFAA
aAAvAHcAQwBJAHAAdgBFADMAdwA3ADgAQQBlAEoANQByAFkAVwBrAC8AaQBUAHcAWAA0AFkA
MQA2AGEAMAAzAG0AUQBXAHMAdQANAAoAcgA2AEgAcAArAG8AUwBXADQAawBLAHEAWABFAEwA
MwBMAFIAYgB5AHEAbAB0AG0AZABvAHoAaQB1AHIAOAA4AC8AdwBCADAAZgBtAGEALwBuAGIA
RwBZAGEAdABoADgAWgBpADgAUABXAFMAVgBhAGgAaQBhADkAQwBxAHUAWgBTAHQAVgBwAFYA
WgBVADYADQAKAGkANQBrADIAcABXAG4ARwBYAHYASgB0AE8AMQAwADMAZABYADkAYQBEAFQA
agBGAHIAWgB4AGkAMQA2AE4ASgBvAHUAYgBSAC8AZgBIADYAZgA0ADAAOQBRAEIAbgBCAEIA
NgBmADEAOQA2AG8AZQBlAGYANwBvAC8ATQAxAFoAdAA1AEMAKwAvAEkAQQB4AA0ACgB0ADYA
ZQArADcALwBDAHUAWgB4AGEAVgAzAC8AVwAzACsAZgA0AGUAbAA2AEwARgBGAEYARgBTAEEA
VQBVAFUAVQBBAEYARgBGAEYAQQBCAFIAUgBSAFEAQQBVAFUAVQBVAEEARgBGAEYARgBBAEIA
UgBSAFIAUQBCAGwAMwBLAFQARwBaAHkAcgBLAEYATwANAAoAMwBBAEsANQBQADMARgB6AHoA
dQBIAGYATgBRAGUAWABjAGYAMwBrAC8AdwBDACsAZgAvAHMAcQBmAGQAWABVAE0AYwA4AGkA
UABNAGkATQB1ADMASwBtAFIAVgBJAHkAaQBrAFoAQgBZAEUAWgBCAEIANgBkADgAMQBYACsA
MgAyAC8AOABBAHoAOABSAC8ADQAKADkALwBVAC8AKwBMAHIAcwBqAEcAcAB5AHgAdABUAHUA
cgBSAHMAKwBSAE8AKwBrAGIAYQAyADEAdgBwADkANwBGAHAAMwAvAEEAQgA5AFAAKwBCADkA
LwBtAFMAKwBYAGMAZgAzAGsALwB3AEMAKwBmAC8AcwBxADEATABZAE0ASQBVAEQARQBGAGgA
dQB5AA0ACgBRAE0ARAA3ADcAWQA0AHkAZQAyAEsAeAB2AHQAdAB2AC8AdwBBAC8ARQBmADgA
QQAzADkAVAAvAEEATwBMAHIAWQB0AFgAVwBTAEMATgAwAFkATwByAGIAcwBNAEMARwBCAHcA
NwBBADQASQBKAEIAdwBRAFIAMQA3AFkAcgBPAHEAcABLAEsANQBvADgAcQANAAoAdQB0AGUA
VwAxAC8AZAA3ADIANwBhACsAcgBZAEsAMwBSAC8AagBmAHQALwB3AFAAdgA4AHkAeABSAFIA
UgBYAE8ATQBLAEsASwBLAEEAQwBpAGkAaQBnAEMAQwBWADAAVgBnAEcAWQBBADcAYwA0AEoA
NwBaAE4AUgBlAGIARgAvAGYAWAA4ADYAcQBhAGgADQAKAHAAcQBYAGsAeQB5AHMARwBKAFcA
SgBZACsAQwBRAE0AQgAzAGIALwBBAE4AbQBxAGoALwBZAFUAWAA5ADEALwArACsAagBYAFQA
RwBuAGgAMwBGAE8AVgBhAFUAWgBOAEoAdABLAEMAZABuADIAdgB6AGYAcAArAFcAcQB1ACsA
aQAvAEgAMAA4AHYANgB0AA0ACgA2AEcAegA1AHMAWAA5ADkAZgB6AHEAeABFAHkAcwBwAEsA
awBFAGIAaQBNAGoAMQB3AEsANQA3ACsAdwBvAHYANwByAC8AOQA5AEcAdABmAFQANwBSAGIA
TwBGAG8AbABCAEEAYQBWAHAATwBUAGsANQBLAEkAdgAvAHMAdABUAFUAaABRAGoARgB1AEYA
VwANAAoAVQA1AGEAZQA2ADQASgBKADcAWAAxADUAbgB0AHIALwBBAEUAZwBUAGYAVgBXACsA
ZAAvADYALwA0AEIAZQBvAG8AbwByAEEAWQBWACsAQQBuAHgAbAAxAEwAeABCAEgAOABYAC8A
aQBxAGsAUAB3AC8AdgByADIARgBQAGkAVAA0ADUAUwBLADgAUQBmAEoADQAKAGQAeABMADQA
bgAxAFEAUgAzAEsALwB1AHoAOABzADYAQQBTAHIAeQBlAEgASABOAGYAdgAzAFgAeAAvADQA
bQArAEcAYwBOAC8AdwBDAEoAUABFAEYAOABZADAASgB2AGQAYgAxAGEANwBKAEsAcgBrAG0A
NQB2ADcAaQBZAGsANQBYAFAATwArAHYAMgBMAA0ACgB3AGQANABzAHcAWABDAGUAWgBaAHoA
aQBjAGIAZwA0AFkAdQBPAEwAdwBXAEcAbwBRAGoATwB2AFgAbwBLAEUAbwBZAG4AMgBqAGsA
bgBRAG4AQgB5AHUAdABMAFMAYgBYAGEAegBQAFAAegBDAGgASwB2AEMAbgBHAE0AbgBIAGwA
awAyADcASgBQAHAANQANAAoAcABuADQAOQAvAHcAQgBxAGUASgBmACsAaQBiAGEAaAArAFgA
LwAyAHUAagArADEAUABFAHYALwBBAEUAVABiAFUAUAB5AC8AKwAxADEAKwB0AFAAOABBAHcA
cQBpAEQALwBuAGsAbgAvAGYASwBmAC8ARQAwAGYAOABLAG8AZwAvAHcAQwBlAFMAZgA4AEEA
DQAKAGYASwBmAC8AQQBCAE4AZgB2AHEAOABaAHMAZwAwAC8ANABSAGMAUAAwAC8ANQBtAEcA
WQAvADMAUAArAG4AMwBwACsAUABmAFQAeQB2ADcATwBxAC8AegB5AC8AOABBAEEASQBmAC8A
QQBDAFAAawB2AHUAUABvAHYANABRAGkAUwBiADQAUQBmAEMAZAA1AA0ACgA3AFoAcgBLAFoA
dgBoAHQANABJAGUAVwB6AGYASQBlADAAbABmAHcAeABwAFIAawB0AG0AdwBCADgAMABEADUA
aQBiAGcAYwBwADAAcgAwAEgAeQBSADcAZgBtAGEAegAvAEQAbABvAHQAaAA0AGIAOABQAFcA
SQA0AEYAbABvAG0AbABXAGcAQQBBAHcAQgANAAoAYgBXAEYAdgBDAEIAMQBBAEcATgBuAGEA
dABqAGoAMQBQADUARAAvAEEAQgByACsATQBNAHoAeABDAHgARwBaAFoAaABYAGgARgBSAGgA
WAB4ADIATAByAFEAaQBtADIAbwB4AHEANABpAHAAVQBVAFUANQBOAHkAYQBTAGwAYQA3AGIA
YgAzAGIAdQBmAFIADQAKAHcAVgBvAFEAWABhAE0AVgA5AHkAUwBLAC8AawBqADIALwBNADEA
WQBnAFQAWgB1ADYAYwA3AGUAaABQAGIAUAByADkAYQBPAFAAVQAvAGsAUAA4AGEAawBUAEgA
TwBNADkAdQBvAHgANgArADUAcgBoAGMAbQAxAFoALwAxAHQALwBsACsAUABwAGEAaAA5AA0A
CgBGAEYARgBTAEEAVQBVAFUAVQBBAEYARgBGAEYAQQBCAFIAUgBSAFEAQQBVAFUAVQBVAEEA
RgBGAEYARgBBAEIAUgBSAFIAUQBCADgAOABlAE8AdgBnAE4ANABZADgAYQBlAEsAdABVADgA
UwA2AGoANABvACsASwBHAG4AWABtAHAAZgBZAGYATwBzAC8ARAANAAoAdgB4AE0AOABYACsA
SAB0AEcAaAArAHgANgBkAFoANgBmAEgAOQBqADAAagBTADkAUwB0ADcAQwAwADgAeQBLADEA
UwBXADQAOABpAEYAUAB0AEYAMAA4ADkAMQBMAHUAbQBuAGsAWgB1AFMALwA0AFoAZAA4AEYA
LwB3AEQAUQA2AC8ARwByAC8AdwBBAFAADQAKAEwANAAvAC8AQQBQAGwAeABWADcANABqADYA
eAArADAAdgBhACsATQA5AFoAZwArAEgAMwB3ACsAKwBGAG0AdQBlAEUASQAvADcATwAvAHMA
agBWAFAARQBuAHgATwA4AFIAZQBIAHQAYQB1AHQAKwBsAFcATAAzAC8AdwBCAHQAMABlAHcA
KwBHAGYAaQBDAA0ACgAwAHMALwBJADEATgByADIAMwB0AC8ASwAxAGUANwArADAAVwBrAE0A
RgAwAC8AMgBlAFMAZAA3AFcARABpAFAAKwBFAGcALwBiAEsALwA2AEoAUgA4AEUAUAAvAEQA
MABlAEwAZgAvAEEASgB6AFYAZgBzAFcAVwBSADQAMgAvAHMAMwBMAHYAcQBuAEcAZQANAAoA
VAA0AFgAQwAvAFUAYwBIADkAVwB3AHQAWABqAFAASQBzAEwAVQB3ADIASAA5AGgAUgA5AGoA
UQBxAFkAVwB0AG0AVgBPAHIAaABwADAAYQBiAGoAVABuAGgANgBzAEkAVgBLAE0AawA2AGQA
UwBFAFoASwBTAGoANQA4ADMAaAB1AGUAZgBOAGgAYQBrAHAADQAKAGMAMAByAHkAVwBIAHIA
UwBVAHAAWAAxAGEAawBxAGIAVAB1ADcATgBOAE4AcAA2AE4ATgA2AEgAVQAvADgAQQBEAEwA
dgBnAHYALwBvAGQAZgBqAFYALwA0AGUAWAB4AC8AdwBEAC8AQQBDADQAcgA2AEgAOABDACsA
RgA3AEwAdwBYADQAVgAwAHYAdwAxAA0ACgBwADEANwByAGUAbwAyAGUAbQAvAGIAdgBKAHYA
UABFAFcAcwA2AGgANABoADEAbQBiADcAWgBxAE4ANQBxAEUAbgAyAHoAVgA5AFUAbQB1AEwA
KwA3ADgAdQBXADYAZQBLADMAOAArAFoALwBzADkAcQBrAEYAcgBGAHQAaABnAGoAVgBmAGsA
LwB3AEQANAANAAoAUwBEADkAcwByAC8AbwBsAEgAdwBRAC8AOABQAFIANAB0AC8AOABBAG4A
TgBWADkAVABmAEQAaQA0ADgAWgBYAFgAZwB6AFIAcAAvAGkARABwAE8AaAA2AEgANAB2AGsA
LwB0AEgAKwAxADkATAA4AE4ANgAxAGQAKwBJAGQARgB0AGQAbQBxADMAeQBXAEgADQAKADIA
TABXAEwALwBSAHYARAA5ADMAZQBlAGYAcABpADIAVgB4AGMAZQBiAHAARgBwADkAbgB1ADUA
cAA3AFYAUAB0AEUAYwBDAFgAVQAvAGgAYwBYAHIAaQBaAFoAYgBRAC8AdAByAGkAWABMAHMA
NQB3AHYAMQA2AGwANwBQAEMANABQAGkAWABLAHMANQBxAA0ACgB3AHgASAAxAGIARQBjAGwA
ZQBXAEYAdwBPAE4AeABOAGEARQBJADAALwBhADAAMwBpAEoAUQBqAFQAagBLAHQARwBtADUA
cQBkAGEATQBYAHIAaAAzAFEANQAzADcASwBoAEsAbABMAGwAZgB2AFMAbwAxAEsAYQBjAGIA
eAAwAFUAcAB3AGkAbgBmADMAWAANAAoAWgBPADkAbABlADEAawBkAHYAUgBSAFIAWAA1ADAA
ZABZAFUAVQBVAFUAQQBGAEYARgBGAEEAQgBSAFIAUgBRAEEAVQBVAFUAVQBBAEYARgBGAEYA
QQBCAFgANQBZAGYARQBMADQAdAAvAEcAVABUAGYASAAvAGoAagBUAHQATAB2ADcAZABOAE0A
cwBQAEcADQAKAEgAaQBhAHkAMAA1AEcAMAAyAHgAawBaAEwARwAxADEAcQA5AGcAdABGAEwA
dQBoAGQAeQB0AHYASABHAEMANwBFAHMAeABHAFcANQBKAHIAOQBUADYALwBEAC8ANABzAC8A
RwBMAFcAZABNACsASwBuAHgATAAwADIATABRADUAWgBvAHQAUAArAEkASABqAA0ACgBLAHgA
agBsAEYAcgBFAHcAbABqAHQAUABFAGUAcABXADYAUwBCAGoAZgBJAFcARAByAEcARwBEAEYA
RgBKAHoAawBxAHYAUQBmAHQAMwBnAGwAawAvADkAcwBaAHIAbgBkAEwAKwB5AHMAdQB6AFgA
MgBPAFgANABhAGYAcwA4AHgAagBSAGwAQwBsAHoAWQANAAoAbgBsADUANgBhAHIASgBwAFMA
ZQB6AGMAZABVAHYASQA4ADMATQBxAG4AcwA0AFUAbgA3AFMAZABPADgAcABhAHcAdgBkADIA
UwBkAG4AWQA5AEIALwA0AFgAUgA4AGMAdgArAGcAbABiAGYAOABBAGcAcgAwAC8ALwB3AEMA
SQBvAC8ANABYAFIAOABjAHYADQAKACsAZwBsAGIAZgArAEMAdgBUAC8AOABBADQAaQB2AG4A
NwAvAGgAZQBHAHUAZgA5AEMALwBOAC8ANABCAHgAZgAvAEwAQwBqAC8AaABlAEcAdQBmADgA
QQBRAHYAegBmACsAQQBjAFgALwB3AEEAcwBLAC8AbwB6AC8AVQBoAC8AOQBFAGYAdwB6ADAA
LwA1AA0ACgBjADQATAArADcALwBkAC8ANABhADMAbAByADUASAAxAGoALwBxAEkAcgBmAGYA
TAB5ADgALwBKAEgANwBpACsAQgA5AFUAdgBiAHoAdwBCADQARAAxAEgAVgBXAFYAOQBUADEA
TAB3AGYANABjAHYAZABRAGMASwBzAGEAdgBmAFgATwBpADIARQA5ADQAeQANAAoAbwBtAEUA
UQBOAGMAUwB5AEUASQBvADIAcQBEAGgAZQBBAEsANgBUADcAYwBuAHQAWABuAC8AdwA3AHUA
YgBqAFcAUABoAFgAOABMAE4AUwBNAGYAawB5ADMALwB3AC8AOABKAFgAMAAwAFQATAB0AE0A
VQBsADUANABjADAAbQA0AGEATQBxAHIATwBGAEsADQAKAE0ANwBLAFYAMwBzAEIAagBBAFoA
dQBwADYAagA3AEwAYwBlAG8ALwA4AGUALwB4AHIAKwBJAHMAdwB3ADEARwBPAFkANQBoAEMA
UwBwADAAcABRAHoARABHADAAMwBTAGcAMABvAFUAKwBUAEYAMQBJAEsARQBFAGwAYgBrAGkA
awBvAHgAdABwAHkANwBhAA0ACgBQAFQANgBTAEUAcABjAGsATABLADYAYwBJAE8ANwAzAGQA
NAB4ADEAZgAzAC8AMQBaAG0AeAA5AHUAVAAyAHEANQBhAHoAcgBQADUAbQBNAGYATAB0AHoA
agAvAGEAMwBmADQAVgB6AGYAMgBXADQAOQBSAC8ANAA5AC8AagBXAHgAcABVAFUAawBmADIA
agANAAoAegBNAGYATgA1AFcATQBaADcAZQBaAG4AcgA5AFIAWABuADEAYQBOAEcATgBPAFUA
bwB5AFQAawBrAHIASwA2AGUANwBnAG4AKwBEAHYAOAAzADMAZAByAFQAawAzAHIARwB5ADcA
LwBBAEMAWAA5AGYAOABNAHoAWABvAG8AbwByAGkASwBDAGkAaQBpAGcADQAKAEEAbwBvAG8A
bwBBAEsASwBLAEsAQQBDAGkAaQBpAGcAQQBvAG8AbwBvAEEASwBLAEsASwBBAFAAbABuADQA
agAvAEgAdQA4ADgARgBlAE0AOQBaADgATQB4AGYAQgAzADQAMQBlAEsAbwA5AE4ALwBzADcA
YgByADMAaABMADQAZQBhAHQAcgBuAGgANgAvAA0ACgArADIAYQBWAFkANgBnAGYANwBQADEA
VwAyAEgAawBYAFgAMgBWAHIAcwAyAFYAMwBzAC8AMQBGADkAYgAzAE4AcwAzAHoAdwB0AFgA
RQBmADgATgBTAFgALwB3AEQAMABiADcAKwAwAGIALwA0AGEAYgBYAGYAOABLACsAawBmAEUA
UAB4AEYAOABEADYARAANAAoAcgBGADUAcABXAHMAZQBLAGQAQwAwADMAVQBiAFQANwBQADkA
cABzAHIAegBWAEwARwAyAHUAWQBmAFAAdABZAEwAbQBIAHoASQBaAHIAaABKAEUAOAB5AEMA
YQBLAFYATgB5AGoAZABIAEkAcgBqAEsAcwBDAGMAWAAvAGgAYgBuAHcAMAAvADYASABmAHcA
DQAKAHoALwA0AE8AOQBNAC8AKwBTAHEALwBUAHMAdgBuAGwAeQB3AEcAQwBVAC8ARAB6AEgA
NAAyAGEAdwBtAEcANQA4AFoARABNADgAMwBwAHcAeABjAHYAWQAwACsAYgBGAFEAaABTAHcA
cwBxAGMASQA0AGgAMwBxAHgAaABUAGwASwBFAFYATgBLAEQAYwBVAA0ACgBtACsATwBhAHEA
YwA4AHIAWQB5AE0AVgB6AE8AMABmAFoAdwBmAEsAcgA2AFIAdQA1AHAAdQAyADEAOQBPAHUA
MQB0AFAAQwBQACsARwBwAEwALwA4AEEANgBOADkALwBhAE4ALwA4AE4ATgByAHYAKwBGAGYA
VQAzAHcANAA4AFUAeQBlAE4AZgBCAG0AagANAAoAZQBKAHAAZgBEADMAaQBQAHcAcgBKAHEA
WAA5AG8ANwB0AEIAOABXADYAVABQAG8AZgBpAEcAdwArAHgANgByAGYAYQBlAFAANwBRADAA
cQA1AC8AZgAyAHYAMgBwAGIAUQBYAHQAcAB2AC8AMQA5AGoAYwBXADEAeQB2AHkAVABMAFgA
SQBmADgATABjACsADQAKAEcAbgAvAFEANwArAEcAZgAvAEIAMwBwAG4ALwB5AFYAWABwAG4A
aAAvAFcATgBNADEAMwBSADcAUABWAHQASQB2AHIAWABVAGQATgB1AC8AdABIADIAYQA5AHMA
NQA0AHIAaQAyAG0AOABpADYAbgB0AHAAdgBMAG0AaABkADQAMwA4AHUAZQBHAFcASgA5AA0A
CgByAEgAYgBKAEcANgBIAEQASwBRAFAASgA0AG0AbABnADMAZwBLAEsAdwAvAEIAKwBMADQA
ZgBuADkAYgBwADMAeAB0AGYARwA1AGgAaQBZAFYAWQArAHgAcgAzAHcAcQBwADQAdQBoAFMA
cABxAFUANQBXAHEAcQBjAFoATwBhAFYARgB4AFMAYwBYAEoAcQANAAoANgBLAG0AcABQAG0A
eABLAHIATABsAGYAdQBxAEUAWQAyAGQANAArADkAZABTAGIAMAAyAHQAYgBlAFQANwBXAE4A
cQBpAGsAeQBQAFUAZgBtAEsATQBqADEASAA1AGkAdgBoAHoAcABGAG8AcABNAGcAOQBDAEQA
KwBOAEwAUQBBAFUAVQBVAFUAQQBGAEYADQAKAEYARgBBAEIAUgBSAFIAUQBBAFUAVQBVAFUA
QQBGAGYAbABUADgAUgBEADgATABmACsARgBnAGUATwB2ADcAUQAxAGIAVABvADcALwA4AEEA
NABUAEgAeABOADkAdQBqAGQAVAB2AGoAdgBQADcAYgB2AHYAdABLAFAAKwA3AFAAegBKAE4A
dgBWAHUAVAB5AA0ACgBEAHoAWAA2AHIAVgA4AGoAZQBKAGYAaABWADQAYwAxAEgAeABIAHIA
KwBvAFQAMgBOAHEAOAA5ADkAcgBXAHEAMwBrAHoAcwBrAFoAWgBwAGIAcQArAG4AbgBrAFoA
aQBSAGsAbABuAGMAawA1ADUAeQBhAC8AUwB2AEQAWABPAE0ASABrACsATwB6AEsAcgANAAoA
agBLAHUAUABwAFIAcgBZAFMAagBDAEQAdwBGAGEAbgBSAG0ANQBSAHIAYwB6AFYAUgAxAEsA
ZABSAE8ATgB0AGsAawBtAG4AcgBjADQAOABYAFQAbABVAGoAQgBSAFUARwAxAEsAOQBwAHEA
NgB0AHAAcQB0AHQAagA0AHgAegA4AEkAZgArAGcAegBwAG4ADQAKAC8AZgBKAC8AKwBOADAA
WgArAEUAUAAvAEEARQBHAGQATQAvADcANQBQAC8AeAB1AHYAcgBUAC8AQQBJAFUAOQA0AFgA
LwA2AEIAOQBwAC8AMwB4AEgALwBBAEkAVQBmADgASwBlADgATAAvADgAQQBRAFAAdABQACsA
KwBJAC8AOABLAC8AWAAvAHcARABYAA0ACgBmAEoAUAArAGcAegBpAEwAcAAvAHoARwA0AGIA
eQAvADYAaABmAEwAKwByAEkANABGAGgAcQB1AG4AdQBVAGUAbgAyAFgALwBBAEgAUABQACsA
cgBlAHAAOQBPAGUAQQBWAHQARwArAEgALwBnAFAAKwB6AG4AUwBTAHcASABnADcAdwAxADkA
aABrAFQAaAANAAoASgBMAE0ANgBKAFkAZgBaAG4AVABnAGYASwA4AE8AeABsADQASABCAEgA
RgBkAFYAcwBQAHEAUAAxAC8AdwByAEsAMABHADAAagAwADcAdwA3ADQAZQAwACsAMwBBAFMA
QwB4ADAAWABUAEwATwBGAEYANABWAFkAcgBXAHgAdABvAEkAMQBVAEQAagBDAG8ADQAKAGcA
QQB4AHgAaQB0AFAASgA5AFQAKwBaAHIAKwBaAGMAWgBQADIAdQBNAHgAbABXAEUAbQA0AFYA
TQBYAGkAYQBrAFgAUABXAGIAagBPAHYATwBTAGMAMgByAEoAeQBhAGYAdgBOAEoAWABiAGYA
ZgBUADIAWQBLADAAWQByAHQARgBMAFQAYgBSAEkAZABzAA0ACgBQAHEAUAAxAC8AdwBBAEsA
bgBoAFUAcgB1AHoAagBuAEgAVAA4AGEAcgBaAFAAcQBmAHoATgBUAHcAbgA3ACsAUwBlAE0A
ZABlAGYANwAxAGMAcwB1AGEAegB1ADEAOQAzAHAALwB3AGYANgAyAG8AcwBVAFUAMwBlAHYA
cgArAGgALwB3AG8AMwByADYALwANAAoAbwBmADgAQQBDAHMAZwBIAFUAVQAzAGMAcAA3AC8A
bwBmADgASwBDADQAQgB4AHoALwBuADgAYQBBAEgAVQBVAHoAZQBQAFEALwBwAC8AagBSAHYA
SABvAGYAMAAvAHgAbwBBAGYAUgBTAGIAaABnAEgAbwBEAC8AQQBKADcAZgBTAGsAMwByADYA
LwBvAGYADQAKADgASwBBAEgAVQBVADMAZQB2AHIAKwBoAC8AdwBBAEsAVQBNAEQAMABQADgA
NgBBAEYAbwBwAHUAOQBmAFgAOQBEAC8AaABSAHYAWAAxAC8AUQAvADQAVQBBAE8AbwBwAHUA
OQBmAFgAOQBEAC8AaABUAHEAQQBQAEIAdgBHAG4AaABqADQARwA2AGoANABsAA0ACgAxAEsA
OAA4AFkAKwBHAGYAaAB6AHEASABpAE8AYgA3AEgALwBhAE4ANQByADIAaQBlAEgAcgB6AFYA
cAB2AEwAcwBMAFcASwAwACsAMQBYAEYAOQBiAFMAWABVAG4AbAAyAEMAVwBzAFUASABtAHUA
ZABsAHMAawBNAGEAWQBqAFYAQQBPAFgALwB3AEMARQANAAoASwAvAFoAbgAvAHcAQwBoAE4A
KwBFAFgALwBoAE4AKwBFAC8AOABBADUAQwByAGsAUABpAHoAKwB3AFoAKwB5AEYAOABhAFAA
aQBCAHIALwBBAE0AUwAvAGkAagA4AEIAZgBBAC8AagBUAHgAMQA0AGwALwBzAHIAKwAzAFAA
RQAyAHMAVwBsADUATABxAE8ADQAKAHAAZgAyAFAAbwBtAG0ANgBCAHAAbgAyAGgANAByAHUA
SwBOAHYAcwBlAGoANgBWAHAAKwBuAHcANwBZADEAeABCAGEAeABBADUAWQBGAGoANQB6AC8A
dwA2ADcALwBZAEUALwA2AE4AZAArAEcAdgAvAGcAQgBmAC8AdwBEAHkAZgBYADcAWABsAFcA
UAA4AA0ACgBQAEkAWgBaAGwAcwBNAGIAeAAvADQAcwA0AEwARwB3AHcARwBEAGoAaQA4AEgA
bAB2AEMAdQBTAFkAagBMAHMASgBpAG8ANABlAGkAcwBSAGgAcwBCAGkASwB2AGkAVABnAGEA
dABmAEIAVQBLAHEAbgBTAHcAdABhAHIAZwBjAEgAVQBxADAARgBUAG4AUAANAAoAQwA0AGUA
VQAzAFIAaAA1ADgANABZAHgAMQBKAHUATwBGAHcARQBvAE8AYwB1AFcAVQA2ADkAUgBUAGwA
RwA2AHQASwBhAFcARABrAGwASgBxADcAawBsAEsAVgBuAGQASwBUADAAYgA5ADEALwA0AFEA
cgA5AG0AZgAvAG8AVABmAGgARgAvADQAVABmAGgADQAKAFAALwA1AEMAcgAzAEgAdwBwAGEA
KwBGAGQATAA4AEwAYQBaAGEAZQBFADcAVABSADkATgA4AE4AUQB2AGQAagBUAGIAVABRAHIA
ZQAwAHMAdABKAGkATQBsADkAZQBUAFgAWQB0AEwAZQB4AFcASwAxAGoAOAB5ACsAZQA3AGwA
bgBFAFMARABmAGMAdgBOAA0ACgBJACsAWgBHAGMAbgA0AFoALwB3AEMASABYAGYANwBBAG4A
LwBSAHIAdgB3ADEALwA4AEEATAAvAEEAUAA4AEEAawArAHYAYwB0AFIALwBaAE4AKwBHAFUA
bgB3AFYAOABJAGYAQQByADQAZgAzAC8AQQBJADcAKwBCAG4AdwAvADgARgArAEkATAB2AHgA
QgANAAoAbwBGAGwAOABFAGYARgAxADcANABDADEARwAyAGwAdgByAHIAeABQAGYAYQBqAHAA
awBtAHAAUgBSAFgAMQB4AFAAbwB1AHAAYQByADQAcQAxAFAAVwByADcAVABuACsAUwBmAFYA
VgBzAHIAdgBlAHYAMgBWAEUAUABuAGMAUQBWAGUAQQBjAGYAUwB5ADMADQAKAEQAWQBIAGoA
dgB4AEMAeABzAFoANQBwAFIAKwB2AHkANABuADQAWAB5ACsAaABnAHMARgBnAFYAaABjAFUA
cQBtAE8AdwA4AE0AdgA0ADQAegA3AEUAWQByAEgAVQA2AHoAbwBVAHEAZQBHACsAcgBZAGUA
RQBxAEcASQB4AEYAVgA0AHkAbgBLAG4ARwBqAA0ACgBYAHEAawBzAFgAQgB5AGwAUABDADQA
UwBOAG8AUABsADkAagBYAGsANQBTAG4AZQBGAG8AeQBjAHMATABUAFUAWQB2ADMAMgA1AFgA
bABxAG8AcgBsAGEAZAAxADkASQBmAGEATABUAC8AbgBxAHYALwBmAHoALwBBAE8AegBvACsA
MABXAG4ALwBQAFYAZgANAAoAKwAvAG4ALwBBAE4AbgBYAHcAdAAvAHcANwA5ADgATQBmADkA
SABLAC8AdABuAC8AQQBQAGkAUQB1AHMAZgAvAEEAQwBvAG8ALwB3AEMASABmAHYAaABqAC8A
bwA1AFgAOQBzAC8ALwBBAE0AUwBGADEAagAvADUAVQBWAHcAZgA2AHYAOABBAGgAdAAvADAA
DQAKAGMAZgBNAGUAbgAvAE4ARgBZADcAeQAvADYAbQAzAHIAKwBQAFoAWAByADIAdQBNAC8A
dwBDAGcAUwBIAC8AaABUAEgAeQAvADYAZAArAHYAOQBiAC8AZQBOAHYATABBADcAawBSAE8A
RwBZAEkAUwBRAEgAMwBjAFoAVQBFADQAMwBIAHUAUgB6AFUAdgBuAA0ACgBEADIALwBJADEA
OAAwAGYAQgBYADkAbAA3AFIALwBnAG4ANABwAHYALwBGAFcAbgAvAEYAMwA5AG8ASAB4AC8A
TgBxAEgAaAArADYAOABQAHQAbwAvAHgAWAArAEsAZAAvAHcAQwBPAFAARAB0AHQARgBkADYA
agBwAFcAcABOAHEAZABsAHAATgAxAFkAMgANAAoAcwBkAHYAcgBVAEwANgBTAGwAcgBiADYA
aQBKAEMAOABOAGoAZQBhAGoAYgBCAEMAdAAyAHoATAAxAEgALwBDAHoAOQBMAC8AQQBPAGUA
cwBuAC8AZwBaAHAAUAA4AEEAOABuADEAOAA1AGoATQBpAHcAZABiAEgAMQA2AFAARABlAFkA
MQA4AC8AdwBBAEQADQAKAFEAcABZAGUAVQBzAGQAVQB5ADYAcABsAGMAMwBWAHIASwBmAE4A
VABlAEYAcgBWADgAUgBPAEsAZwA2AGIAUwBuADcAVgBxAGUAcgBTAFMAUgByAEcAcgBKAFIA
VAByAFEAVgBLAGIAYgA5ADEAVABWAFIAVwBWAHQAZQBaAEsATwA5ADkAcgBPADMAZABuAA0A
CgB0AC8AbgBEADIALwBJADAAZQBjAFAAYgA4AGoAWABpAEgALwBDAHoAOQBMAC8ANQA2AHkA
ZgArAEIAbQBrAC8ALwBKADkASAAvAEMAegA5AEwALwA1ADYAeQBmADgAQQBnAFoAcABQAC8A
dwBBAG4AMQBqAC8AcQB6AG0AdgAvAEEARQBDADEAZgAvAEoAZgANAAoAOAAvAFAAOAArAHoA
SAA3AGUAbgAzAGYAMwBmADEAMwBYADMAbgB0AGQAeABNAEkAMwBDAG4AdQBvAFAAUQBuAHUA
dwA5AGYAYQBvAFAAdABLAC8ANQBCAC8AdwBBAGEAKwBhAHYAagBoADgAWgByAFAANABkACsA
TABOAFAAMABTADQAdABOAGMAbgBlADYADQAKADgAUABXAG0AcQBCADkATQBoAEUAawBBAFcA
ZgBVAHQAVwB0AEEAcgBzAFcARwBKAGcAYgBGAGkAdwAvAHUARwBNADkANgA4AGIALwA0AGEA
agAwAHoALwBBAEsAQgAzAGkAMwAvAHcARwBYAC8ANABxAHYAZAB5AHoAdwA3ADQAaQB6AFgA
QQBZAFgATQBjAA0ACgBKAGcASwB0AFQARAA0AHUAawBxAHQASwBvAHUAUwAwAG8ATgAyAHUA
cgB6AFQAdABkAFAAZABMAGIAcwAzAGIATwBlAE0AbwB3AG4ASwBFAHAAYQB4AGQAbgA2ADYA
ZQBYAG0AagA3ADUAKwAwAHIALwBrAEgALwBBAEIAcQB3AGsAeABNAEwAeQBJAEEAUwANAAoA
cgBZAEEAWQBsAFIALwBCAG4ASgB3ACsATwBEADYASABKADQANAA2ADEAKwBmADMALwBEAFUA
ZQBtAGYAOABBAFEATwA4AFcALwB3AEQAZwBNAHYAOABBADgAVgBYAHUALwBnADMANAB0AFcA
bQB2AC8AQwBmAHgATgA0ADIAUwAxADEAcABJAE4ASQA4AFEADQAKAHgANgBXADgATQA2AFIA
eABhAGcANwBOAC8AdwBBAEkANQA4ADAAQQBrAGwAagBqADgAbgAvAGkAYQBwAGsAdABJAHUA
UQBzAHcARwBTAEEARABHAFoAKwBIADMARQBPAFYAMABhAEYAYgBGADQARwBwAFMAaABYAHgA
bQBGAHcAVQBKAFMANQBMAE8AdgBpAA0ACgA2AHMAYQBWAEsARwBrADcAKwA5AE4AMgAxAHQA
NgBwADMAcwBRAHgAZABHAG8AMgBvAHkAMgBqAEsAVAA5AEkAcQA3AC8ARABVACsAaABmAHQA
TQAzADkAMgBMAC8AdgA4AGYAOABBADQAeABSADkAcABtAC8AdQB4AGYAOABBAGYANAAvAC8A
QQBCAGkAdgANAAoAawAzAC8AaABlAG0AbgAvAEEAUABQAGwANABsAC8ANwA3AHMAZgAvAEEA
SgBQAG8ALwB3AEMARgA2AGEAZgAvAEEATQArAFgAaQBYAC8AdgB1AHgALwArAFQANgBqAC8A
QQBGAEQAegAzAC8AbwBDAGYAVAA3AFUAZQB0AHYAKwBuADMAOQA1AGYAaQBQADYADQAKADEA
UwAvAG4ALwByAFQAeQA5AGYANgAyACsAdABvAHAANQBIAGsAVgBXAFcATQBBADUAeQBWAGsA
TABIAGcARQA4AEQAeQBsAHoAeQBQADcAdwA0ADUANQA2AFYANABsAHIASABoAHgAWgA5AFcA
MQBTAGMAeQB5AEEAegBhAGoAZgBTADQARQBrAHcAQQA4AA0ACgB5ADUAbABmAEEAQQBPAEEA
QgBuAGcARABnAGQAcQB4AHYAQQBQAHgAWABzAC8ARQB2AGkAMwBTAGQARQBpAHQAZABjAGoA
awB2AGYAdAArADEANwB4AHIAUQAyAHkALwBaAHQATQB2AEwAcwArAFkASQByAHkAVgArAFYA
ZwBJAFQAYgBHADMANwB3AHIAbgANAAoAQQB5AHcAOABXADgAWgBmAEUANgA5AHMAUABGAC8A
aQBxAHcAVABYAGIAdQBGAGIATAB4AEoAcgBsAG8AcwBTADMALwBoADEARgBpAFcAMgAxAE8A
NgBoAEUAYQBwAFAAcQBLAFQASQBxAEIAQQBvAFcAWgBFAGwAVQBEAEUAaQBxADQASQBIAG8A
WgBIAHcADQAKAHIAbgBWAEwATQA4AFQAZwBvAEsARwBHAHgAQwB3AEYARABGAFMAVgBTADgA
dQBhAGoAVgB4AEYAUwBsAEYAcgBrAGQAVAA3AGQATwBTAGQAMgB0AHYAUwA4AFYASwA5AE4A
dwBqAEsANwBsAEgAbQBjAGQATwA2AFUAVwArADMAUgAvADgAQQBEAGQAUABjAA0ACgBmACsA
RQBYAFQALwBuAHQATAAvADMAOQBuAC8AOABBAGkAcQBQACsARQBYAFQALwBBAEoANwBTAC8A
dwBEAGYAMgBmADgAQQArAEsAcgA1AHEALwA0AFcAegBmAGYAOQBEAEQAZQBmACsARABIAHcA
egAvADgAQQBMAFMAagAvAEEASQBXAHoAZgBmADgAQQANAAoAUQB3ADMAbgAvAGcAeAA4AE0A
LwA4AEEAeQAwAHIANgAzAC8AVgBMAGkATAAvAG8ASgBvAGQAUABzADEAUAA3AHYALwBUAHYA
egAvAFAAeQBNAFAAYgAwAGUAMAB2AHgALwB3AEEALwBYACsAbgBwADkAOABSAFMAeAA2AGYA
cABPAGkAUQBPADUAQQBUAFQADQAKAHIAYQBKAFMAZAB4AEoAOABtADIAdAAwAEoASgB6AGsA
bgBrAGMAbgBrADUANQBwAG4AOQBxAHcAZgA4ADkARAArAFQAZgA0ADEAOABmAGYAdABCAGYA
RwBJAGUAQQBQAEMASAB3AFcAdgA1AGQAQQA4AGUAKwBKAG0AOABVACsARwA3ADYANwBNAHYA
ZwB2AA0ACgBVAGQARgB0AFcAZwBhADEAMAB6AHcAagBNADAAbQBxAHYAZQBlAEkATgBJAGgA
bgBhADcATwBwADcAcgBSAHIATgA3AHkASQBHAEsANwBKAGEATgBIAGkATQAzAHkANQAvAHcA
QQBOAFcAdwAvADkARQA0ACsATwAvAHcARAA0AFAAZgBDAHYALwB3AEEAMwANAAoAZABlAFgA
awBYAGgAUgBuAC8ARQBHAFcAMABzADIAdwB0AEoAVABvADQAbgBFAFkAKwBFAFoAZgBXAE0A
dQBnAG4ATABDAFoAaABYAHcAVgBXADAAYwBSAGoANgBGAFoATAAyAHQAQwBhAFgAUABTAGoA
ZABYAGMAZQBhAEwAVQBuAGQAVABIAFUAcQBVADMADQAKAFQAawA3AE8ASwBoAG8AMQBKAC8A
RgBHAG4ASgBiAFIAYQAyAG4AMwAvAHcAQwBCACsAcwBuADkAcQB3AGYAOAA5AEQAKwBUAGYA
NAAxAG8AVwBkADcASABOAEIAZQBTAEsAeABJAGgAaQBEAHMAUwBEAHcATgBrAHIAZABDAGUA
ZgB1AEgAOABxAC8ASQB2AA0ACgAvAGgAcQAyAEgALwBvAG4ASAB4ADMALwBBAFAAQgA3ADQA
VgAvACsAYgB1AHYAcABQADQASgAvAEcANQBmAEYAMwB3ADgAKwBQAG0AdgB4ACsARQBmAGkA
WABwAHgAOABFAGUAQwAxADEAZgA3AEQANABnADEATABRADcAbgBWAGQAWQBQADkAaAArAE0A
cgANAAoAMABXAG4AaABtAFMAMQA4AFMANgBoAGIAMgArAG8ARQA2AFQANQBPACsAKwB1AHQA
TQBnAE4AegBjADIARABHADQAOAB0AEoAcABMAGQANQAzADQAUgA4AFEAWgBMAGwAdABUAE0A
TQBSAFIAVQBhAFYATwB2AGwAOQBCAHYANgB6AGwAawB2AGYAeAAyAFAADQAKAHcAZQBBAHAA
YQBVAHMAeABxAHoAMQBxADQAcQBDAHUAbwBPAE0AYgB1AFUAMwBDAEgATgBPAEoAUwB4ADkA
SwByAE4AUQBVAHIAdAB4AGwATABhAGUAMABZAGMANwArAHcAdQBsAC8AMABXAHkAWAAyAGwA
LwBhADAAUAA4AEEAZgAvADgAQQBIAEQAUgAvAA0ACgBhADAAUAA5AC8AdwBEADgAYwBOAGYA
awBWAC8AdwAxADMAYwBmADkARQBvACsAUAAvAHcARAA0AE4ALwBCAGYALwB3AEEAMwA5AEgA
LwBEAFgAZAB4AC8AMABTAGoANAAvAHcARAAvAEEASQBOAC8AQgBmADgAQQA4ADMAOQBlADEA
LwB4AEEAbgBpAHYALwANAAoAQQBKADgAVQB1AG4ALwBNAGYAawAzADkAMwAvAHEAYQAvAHcA
RABEADMAOAA5AE0ALwB3AEMAMQBLAEgAOAB6ADYAZgA4AEEATAB1AHAALwBkAC8AdQBlAGYA
NQArAFIAKwB2AFUARwBwAHcAeQBUAHcAeABoADgAbAA1AFkAMABBADIANAB5AFcAYwBLAE8A
DQAKAGYAeABxAFMAOQAxAEcATwBDADYAbABpAFoAZwBDAG0AegBJAHcAZgA0AG8AMABiADAA
OQBEAFgANQBhAC8ARABmADkAcQBTAGYAeABEADgAUgBQAEEAVwBnAEgANABaAC8ARwArAHcA
RwB1AGUATgBQAEMAMgBrAEcAKwAxAGIAVgBQAEMAVQBtAGwAVwBRAA0ACgAxAEwAWABMAEcA
eQBOADMAcQBjAGQAdAA0ADMAdQA3AGgAOQBQAHQAaABQADUAMQA2AGwAdgBhADMATQA3AFcA
eQBTAEwARgBiAHoAUwBGAFkAMgA3AHoAOQBvAEgAOQBvACsAOQA4AEIAZgBGADMAeABiADQA
VABpACsASABIAHgAVwAxADYAUABTAGYANwANAAoAQgAyADYAdAA0AGEAbgAwAFoATgBGAHUA
LwB0ADMAaABqAFIAZABTAFAAMgBKAGIAdgBYAGIATwA0AEgAawBOAGUARwAyAHUAZgBNAHQA
bwA4ADMAYwBNADUAVABlAGgAVwBSAHYASABuADQAUQBjAFMAUQB6ADYAagBrAFgAcwBLAFQA
eABkAGIASwBNAFIADQAKAG0AMABZAHYARwA1AFgAeQAvAFYAOABQAGoATQBIAGcANQB5ADkA
bwBzAHcAZABGAFAAMgB1AEsAcAByAGsAZABWAFYASgBKAHUAVQBhAGIAZwBwAFMAagBvAHMA
dwBvAHUAawA2AHYATQArAFYAVgBJADAANwB1AEUAOQA1AFIAYwBrAHIAYwBsADkAawA3AA0A
CgB1ADEAdQBtADkAagA5AEIAUAA3AFcAaQAvAHYAagA4AGoALwBoAFIALwBhADAAWAA5ADgA
ZgBrAGYAOABLAC8ASgBiAC8AaAByAC8AVQBmACsAaQBRAC8ASABMAC8AdwBKADgAUABmAC8A
TgBOAFIALwB3AEEATgBmADYAagAvAEEATgBFAGgAKwBPAFgALwANAAoAQQBJAEUAKwBIAHYA
OABBADUAcABxADkAYgAvAGkAQgBmAEYAbgAvAEEARQBDADAAZQBuAC8ATQB4AHkAZgArADcA
LwAxAE4AUABOAGYAagAzADEAegAvAEEATABUAG8AZgB6AFAAcAA5AGkAZgBsAC8AYwA4AC8A
eABkAHUAaAArAHYAeQAzAGEAbQB4AGgADQAKAHUAQQB3AEMAdQA3AEsAQwBSAHcAYwBOAEsA
TwArAFAANwBoAHEASAA3AGUAbgA5ADkAZgAwAC8AeAByADUAUwAwADMANAB2AFgARgAxACsA
egB2ADQAQwArAEkARABlAEUAdgBGADgATQB1AHUAKwBJAGQAVQBzAEgAMABEAFUARwBqAGYA
eABIAFkAaQAyAA0ACgAxAFgAeABoAGEAaQBmAFUARwBzAEoAZABTAGgATQBNAG8AMABsAFoA
WQBOAGsAOABnAEYAdgBkADIAZwBkAGsAawBCAGkASABuADMALwBDACsANwBuAC8AQQBLAEUA
YgB4AGwAKwBWADMALwA4AEEASQBWAGYARgBZAGIAdwA3AHoAcgBFADEATQBmAEMAbgANAAoA
aAB1AFoANABEAE4ATQB3AHkAeQBzADEAWAB3AFQAUwByADUAZgBpAHAAWQBhAHQARgBOADQA
cQAwAGwARwBjAEoASgBTAGcANQAwADUATAAzAG8AVABuAEcAMABqAHAAZQBNAHAAeABVAEcA
MwA4AGMASQBUAFcAagAxAFUAMQBGAHIAcABwAG8AKwB2AFcADQAKADMAbQBmAGQAMwAyADkA
UAA3ADYALwBwAC8AagBWAHEAMAB1AFYAbQBrAFoAUQB3AE8ARQBMAFkARwBPAHoASwBPAHgA
OQA2ACsAQgAvACsARgA5ADMAUAAvAFEAagBlAE0AdgB5AHUALwB3AEQANQBDAHIAMgBQADQA
SQBmAEUAMgBiAHgAcAA0AHIAMQBEAA0ACgBTADUAUABEAGUAdgA2AE8AdAB2ADQAZQB1ADcA
OABYAE8AcQBpAGYANwBQAEkAWQB0AFMAMABtADMAOABoAFAATgB0ADQAVgA4ADUAaABkAEcA
UgBjAE0AVABzAGkAawB3AHAARwBTAE0AcwB6ADQAQQB6AG4ATABNAHYAeABXAFAAeABHAEcA
NQBLAE8ARgANAAoAbwB1AHIAVQBsADcAYgBDAE8AMABVADQASwA5AHEAZQBKAG4ATgA2AHkA
ZQBrAFkAdAArAFcAbQBoAFQAeABkAE8AcABLAE0ARgB2AEwAUgBhAFMANwBKADkAVgA1AC8A
bAA1AG4AMABYADkAdQA5ADEALwB6ACsARgBIADIANwAzAFgALwBQADQAVgArAGQADQAKAFAA
LwBEAFgAMgBsAC8AOQBDAFgAOABUAHYALwBDAGYAdQBQADgAQQA0AGkAagAvAEEASQBhACsA
MAB2ADgAQQA2AEUAdgA0AG4AZgA4AEEAaABQADMASAAvAHcAQQBSAFgAdABmADgAUQBnADQA
dwAvAHcAQwBoAFAAVwAvADgAQwBvAGUAWAAvAFQANwB6AA0ACgBmADMAZQBaAG4ALwBhAE8A
SAAvAG4AWAAzAFAAeQA4AHYAUAA4AEEARgBmAFAAOQBGAHYAdAAzAHUAdgA4AEEAbgA4AEsA
MgBxAC8ATQAvAC8AaAByADcAUwAvADgAQQBvAFMALwBpAGQALwA0AFQAOQB4AC8AOABSAFgA
NgBZAFYAOABsAHgAVAB3AGgAbgANAAoASABDAG4AMQBEACsAMQBzAEgAUABDAGYAWAAvAHIA
WAAxAGYAbgBkAE4AKwAwACsAcQAvAFYAdgBhADIANQBKAHoAKwBEADYAegBUAFQAdgBiADQA
bABhACsAdAB0ADYARwBJAHAANABqAG0AOQBuAEoAUwA1AE8AVwA5AHIALwBBAEcAcgAyADMA
NwAyAFoADQAKADgAYwBmAEYAWAA5AHUARAA5AGwAVAA0AFAAKwBQAGQAZQArAEgAWAB4AEoA
LwBhAEIAKwBEAEgAZwBqAHgAcgA0AGQALwBzAHYAKwAyAHYAQwAvAGkAegA0AGwAKwBEAGYA
RAAvAGkARABUAFAANwBXADAAYgBUAHQAZAAwADcAKwAwAE4ASQAxAFgAVwBMAA0ACgBYAFUA
TABUADcAYgBwAE8AcAAyAEcAbwAyAHYAMgBpAEMAUAA3AFIAWgBYAGQAdABkAFIAYgBvAFoA
bwAzAGIAegAzAC8AaAA1AFgAKwB3ADMALwAwAGQAYgArAHoAdAAvAHcAQwBIAGsAKwBIAG4A
LwB3AEEAMABGAFkASAB4AC8AdwBEACsAQwBTAEgANwANAAoAQwBuADcAVAB2AHgAYgA4AFcA
LwBIAEgANAB5AC8AQwByAFcAdgBFAG4AeABJADgAYgAvADIARAAvAHcAQQBKAEgAcgBWAHAA
OABTAHYAaQBMADQAZgB0ADcAMwAvAGgARwB2AEQATwBqAGUARQBOAEgAOAB2AFMATgBCADgA
VABhAGYAcABWAHAAOQBtADAADQAKAEgAUQBOAEwAdABIACsAeQAyAGMAUABuAHYAQQAxAHoA
UAA1AGwAegBOAE4ASwAvAGoAbgAvAEQAaABiAC8AZwBtAEwALwAwAFEAMwB4AEgALwB3AEMA
SABqACsATABuAC8AdwBBADIAZABmAG0AMQBYAEYAOABiAFIAcQAxAEkANABUAEwAZQBBAEsA
bQBGAA0ACgBqAFUAbQBzAE4AVQB4AG0AZgBjAFYAMABjAFoAUABEAHgAbABhAGoAUABGADAA
YwBOAHcAcgBpAE0AUABTAHgATQBxAGMAWQB1AHYAVABvAFkAaQB2AFIAcAAxAFgASwBOAEsA
dABWAGcAbABPAFgANQA1AGoANgAzAGkAKwBzAGQAagBWAGwAbQBXACsASAANAAoAVgBUAEwA
VgBpADgAUQBzAHYAbgBqAHMANwA0AGsAcABZADIAZQBCAFYAWgAvAFYASgBZAHkAbABRAHkA
QwB0AFEAcABZAHEAVwBIAFUASABpAEsAZABHAHQAVgBwAFEAcQB1AHAARwBuAFUAcQBRAFUA
WgBTACsAZwB2ADgAQQBoADUAWAArAHcAMwAvADAADQAKAGQAYgArAHoAdAAvADQAZQBUADQA
ZQBmAC8ATgBCAFgAdgAwAGYANwBWAG4ANwBOAHQAbAA4AEkAdgBDAHYAeAB2ADEAcgA0ADgA
ZgBCAHoAUQBmAGgASgA0AHgAMQBpADgAOABQACsARgAvAGkAVAByAHYAeABLADgARwBhAFIA
NABEADgAUQBhADkAWgAzAA0ACgBuAGkARwAwAHUATgBGADAAWAB4AGIAcQBPAHQAVwB1AGcA
NgBuAHEAMABVADMAaABiAHgARQBqADYAZABaAFgAOAA5ADQAcgBhAEgAcQA0AE0ASQAvAHMA
NgA4ADgAbgA4AC8AOABBAC8AaAB3AHQALwB3AEEARQB4AGYAOABBAG8AaAB2AGkAUAAvAHcA
OAANAAoAZgB4AGMALwArAGIATwB2AHAANwBYAFAAKwBDAGEAdgA3AEcAMwBpAGoAOQBtAGYA
NABlAGYAcwBoAGUASgBmAGgAVgBlAGEAMQA4AEEAZgBoAFgANAB1AHYALwBIAGYAZwBqAHcA
WgBjAGYARQBEADQAagBXAFYAMQBwAFAAaQBuAFUAcgAzAHgAeABmADMADQAKAFcAcAB5ACsA
SwBOAEkAOABWADYAYgA0AHEAMQBJAFAAYwBmAEUAYgB4AGUAVgBzAHQAUwAxAG0ANwAwADkA
RQAxAFIARgBXADEASAAyAEQAVAB6AGEAeABMAEUAYwBiAFYASwBPAEoAVgBmAEwAKwBCAHEA
VgBXAE4AQwBVAHMAQwA4AEQAbgBYAEUAMgBJAA0ACgBVADgAWQBwADAAbwB3AHAANAAzADYA
NQB3ADMAZwAxAFIAdwBUAG8AKwAyAGwAVQByAFkAZAA0AGoARQB4AHIAUgBvAFEAaABoADUA
VQA1ADEAYQBsAFAAYgBMADYAdgBpAHcANAA0AC8AdwBEAHQAVABMAC8ARAA2AEUANAA1AGYA
VQBlAFYAcgBCAFoAegANAAoAeABGAFYAaABVAHoAVAAyADIARgBWAEcAbgBtAEQAcgA1AEYA
UgBsAFIAdwBEAHcAMwAxAHUAVgBTAHQAaAA0ADEAOABSAEcAdgBHAGgARwBOAEMAVgBPAGQA
UwBjAE8AcwAvADQAZQBCAC8AcwBKAC8AdwBEAFIANQBuADcASwBYAC8AaQBRAG4AdwBqAC8A
DQAKAEEAUABtAHYAbwAvADQAZQBCAC8AcwBKAC8AdwBEAFIANQBuADcASwBYAC8AaQBRAG4A
dwBqAC8AQQBQAG0AdgByADUAUAAvAEEATwBIAEYAZgAvAEIATABmAC8AbwAyAG0ANQAvADgA
UABWADgAZgB2AC8AbgBvADAAZgA4AEEARABpAHYALwBBAEkASgBiAA0ACgAvAHcARABSAHQA
TgB6AC8AQQBPAEgAcQArAFAAMwAvAEEATQA5AEcAdgBEADkAcgA0AG4AZgA5AEEASABoAC8A
LwB3AEMASAB2AGkAWAB5AC8AdwBDAHEAZAA5AGYAeAA4AGoAaQArAHMAZQBOAGYALwBRAHAA
OABMAHYAOABBAHcALwA4AEEARgBuAGwALwANAAoAMQBUAGYAcgAvAFcALwAzAHgAOABMAHYA
MgBvAHYAMgBhAC8AagBaADQAZwB2AFAAQwB2AHcAYwAvAGEAQQArAEMAZgB4AFcAOABUADYA
ZgBvADkAeAA0AGcAdgB2AEQAMwB3ADMAKwBLAFgAZwBiAHgAdgByAGwAbABvAE4AcABlADYA
ZgBwAHQAMQByAFYADQAKADMAcABQAGgAbgBYAHQAVQB2ADcAZgBTAGIAZgBVAE4AVwAwAHUA
eABuADEARwBhADMAUwB6AGkAdgBOAFIAcwBiAGEAUwBaAFoAcgB1ADMAUwBUACsAUAByAC8A
aQBJAFYAKwBKAC8ALwBSAHUAWABnADMALwB3ADYALwBpADMALwB3AEMAZAAvAFgAOQBTAA0A
CgAvAHcAQwB6AEoALwB3AFQAYQAvAFkAeQAvAFkANwA4AGUAYQB2ADgAVABmADIAZAB2AGgA
RABOADQAQQA4AGIAYQA3ADQAUgB2AC8AQQBtAHEAYQB4AEoAOABRAHYAaQBmADQAcwBXADUA
OABMAGEAbgByAE8AZwBlAEkATAAzAFQAQgBwADMAagBYAHgAbgANAAoANABpADAAcQBBAHoA
YQB0ADQAWQAwAFMANgArADIAMgA5AGwARgBxAEUAWQBzAGoAQgBGAGQASgBiAFgATgAzAEQA
UAA4AEEATwBQADgAQQB3ADQAbgAvAEEATwBDAFgAUAAvAFIAdAA5ADcALwA0AGUAbgA0ADgA
LwB3AEQAegB6AGEALwBiAHYAQwByAHgADQAKAFAAegBiAHcANgB3AG0AYQB2AFAAOABBAHcA
ZQA4AEsAUABFADcASAA1AHoAVQB3AGQANABjAFMAOABZACsASQBtAFMAWQBMAEkAYQBXAFgA
UABGACsAegBlAFUAVgBlAEcAYwBIAGgATQBSAGoAcQBtAGEATABIAE4ANQBsAEgATQA2AEUA
WQBZAFYANQBkAA0ACgBnAC8AcQBFAHAAZQAzAHgAVABTAHoAVwBqADQAdgBZAHIATAA4AHEA
bABnAEsAZgBBAGUARQB6AFcARgBYAE0AUAA3AFcAcAB5AHoAWABQAFgAbAAvAHMASABMAEIA
LwAyAFkAOABGAFcAbAB3AC8AVgB4AE4AUwBxADQAeAB4AG4AMQB5AE4AYQBoAFEAaAANAAoA
UwBmAHMAUABZAHoAcgA4ADAAMwBUAC8AQQBKADkAdgArAEkAaABYADQAbgAvADkARwA1AGUA
RABmAC8ARAByACsATABmAC8AQQBKADMAOQBIAC8ARQBRAHIAOABUAC8AQQBQAG8AMwBMAHcA
YgAvAEEATwBIAFgAOABXAC8ALwBBAEQAdgA2AC8AbwBKAC8ADQAKADQAYwBUAC8AQQBQAEIA
TABuAC8AbwAyACsAOQAvADgAUABUADgAZQBmAC8AbgBtADAAZgA4AEEARABpAGYALwBBAEkA
SgBjAC8AdwBEAFIAdAA5ADcALwBBAE8ASABwACsAUABQAC8AQQBNADgAMgB2ADEAbgAvAEEA
SQBtAGMAcABmADgAQQBTAEkALwAwAA0ACgBlAGUAbgAvAEEARABkAEgAeAB4ADgAdgArAG4A
ZgBsACsARAB0ADAAUABBAC8AcwA3AHgANAAvADUALwBlAEgAUABUAC8AbQBiAFoALwAvAEEA
SABmACsAcQBXADgAbgAvAFMAVgAvAHgAeAAvADQATwBCAFAAMgA2AGYAagBMACsAegBIACsA
MgBUADgATgANAAoAUABBAFgAdwA4ACsARQBuAGcANwB4ADcAbwB1AHIALwBBAEwATQB2AGcA
MwB4AGYAZABhAHgANABoADAAVABRAGQAUwB2AGIAYgBWAEwALwBBAE8ASwBuAHgAbgAwAGEA
ZgBUAFkAcAA5AFUAQgB1AEUAdABZAGIAVABRAEwASwA2AFMASgBQADMASwB5ADMADQAKAGsA
NwByADgAOABrAGwAZgBoAGoALwB3ADkAMQAvAGEAaAAvADYATgB1ACsARwBIAC8AaABKACsA
RAAvADgAQQA0AG0AdgA3ADEAdgAyAHEAUAArAEMAWgBYADcASAB2ADcAWgAvAHgAQwAwAGYA
NABvAC8AdABCAGYARAAzAFcAdgBGAG4AagBQAFEAZgBCAA0ACgB1AG4AKwBBAGQATQAxAEgA
VAB2AEgAdgBqAFgAdwB0AEIARAA0AFkAMAB2AFcALwBFAFAAaQBHAHkAcwBuADAALwB3AEEA
TwBhADMAcAB0AGoATgBMAEgAcQB2AGkAbgBXAHAAMgB2AEoAWQBIAHUANQBFAHUAVQBnAGUA
WgBvAGIAZQBCAEkALwBtAG4ALwANAAoAQQBJAGMASQAvAHcARABCAE0AbgAvAG8AaQAzAGkA
bgAvAHcAQQBQAEQAOABWAFAALwBtAHMAcgA3AHIAZwBMADYAYQBXAGYAKwBIAC8AQgAvAEQA
LwBCAG0ARgArAGoAWgA5AEgAUABpADMARAA4AE8ANABDAEcAWAAwAHUASgBPAEsAKwBLAFAA
RgBUAEIADQAKADgAUgBaAHYARwBGAFMAVgBUADYAMwBtADIARgB5AFgATABhADIAVgAwAGMA
WABKAHoAYwBaAFEAdwBOAFMAZABGAFIAaABGAHAAOAB6AGQAKwBqAGkARABKAGYARgB6AEUA
WgAxAG0ATgBmAEkANgBuAEIAYQB5AG0AcABpAEoAUwB3AEMAegBEAE4AcwA2AA0ACgBvAFkA
MQBVAE8AVwBLAFMAeABGAEwARAA1AEIAaQBhAE4ATwBwAGQAUwB2AEcAbgBpAEsAcwBiAE4A
ZQArADMAdAAvAEYALwAvAHcAQQBQAGQAZgAyAG8AZgArAGoAYgB2AGgAaAAvADQAUwBmAGcA
LwB3AEQAKwBKAHIAOQB6AFAAZwBUACsAMwBMADgAYwANAAoALwBGAFgALwBBAEEAUQBYAC8A
YgBYAC8AQQBHAGoAMAArAEcAWABnADcAdwAvADgAVABmAEEASAA3AFQAWABoAFQAdwBoADQA
ZAA4AEoAMgArAGwANgBGAFkANgBCAHEAZQBsADMAbgBpAFQAOQBrAG0AMgB1AHQAUwB2AHIA
VwBGAG8AOQBOAGsAdQBoAGEADQAKACsATgB0AGIAQwBTADMARABDAFkAdABwAHQAbQBvAHkA
WQBvAEEAZgAxADAALwA0AGMASQAvADgARQB5AGYAKwBpAEwAZQBLAGYALwBEAHcALwBGAFQA
LwBBAE8AYQB5AHYAcABUAHcAMwAvAHcAVABJAC8AWQAvADgASQAvAHMAdgBmAEUAZgA5AGoA
cgB3AA0ACgA5ADQAQgAxAHkAdwArAEEAMwB4AFgAOABaAFcASABqADcAeAByADQAWgBQAGoA
egB4AGwAZAA2AGwAcQBQAGkAZgBUAGIAegB3AEgAZgAyAHQANwBiACsASgBiAHoAVwBiAGoA
WAB0AFAAaQBTADQAKwBHADMAaABKAG0AcwA3AEsALwBoAHQASABXAHcAbgANAAoAVgBvAFMA
TAA2ADgAOAA0ADQAdQArAG0AbAB4AEIAeABsAFEAeQBEAEQAMQAvAG8AMgAvAFIAeAA0AGIA
LwAxAGYANAB1ADQAWQA0AHgAbwAxADgAZwA0AG0AOABWAE0AYgBQAE4AYwBSAHcAdABtAG0A
SAB6AFcAagB3ADkAbgBGAEwATgBjAHMAaABUAGgADQAKAHcANwBuAGsANgBDAHcARwBlADEA
OABIADcAVABNADYATwBBAHEAVgBaADUAZgBTAHEAWQBoAFEAaQB6AEoAcwBrADgAWABLAE4A
VABNAEgAbQA5AFgAZwB4ADAANgBtAFQAWgByAFEAdwBYADEATABOADgANwBxAHoALwB0AFcA
cgBoAEoAdwB5ADEAMQAvAA0ACgBiAFoAQgBRAFYAUABCAHIARQB1AEQAeABWAGEAbQA2AHQA
YQBsAFMANQBwADAAcQBGAGEAYQBVAEgALwBCAEQALwB3AEEAUABZAC8AMgAyAC8AdwBEAG8A
awAzAHcAdwAvAHcARABBAEgAdwBuAC8AQQBQAEoAZABIAC8ARAAyAFAAOQB0AHYALwBvAGsA
MwANAAoAdwB3AC8AOABBAGYAQwBmAC8AdwBBAGwAMQAvAFoALwAvAHcAQQBPAEMAZgA4AEEA
ZwBtAGYALwBBAE4ARQBrADgAWgBmACsASABkACsASgBIAC8AegBRADAAZgA4AEEARABnAG4A
LwBBAEkASgBuAC8AdwBEAFIASgBQAEcAWAAvAGgAMwBmAGkAUgAvADgADQAKADAATgBmAGEA
ZgA4AFYAQgB1AEwAUAArAGsAVABmAG8AZwA5AFAAKwBhAGcAOABZAC8ATAAvAHEAUwBlAHYA
NAA3AC8AYQA4AFQALwBWAHoAeAB3AC8ANQArADgAQgAvACsASAAvAGkATAB5AC8ANgBwAHIA
MQAvAHIAZgA4AEEAbgAzAC8ANABJADQALwA4AA0ACgBGAEMAdgAyAHAAUABqAGwALwB3AEEA
RgBIAC8AMgBjAC8AaABiADgAUgB2AGgANQA0AEUAMABMAHcAWgA0AG8ALwB3AEMARgB1AC8A
MgB6AHEAdQBqAFcAdgBoADYAUABVAHIAWAArAHgAUABnAFIAOABUAC8ARQBXAG4AZgBaAG4A
cwBiAG0AUwA2AFgAegANAAoAOQBWADAAaQB4AHQAcAB2AEsAUQA1AHQANQBwAFEAKwBJAHkA
NQBIAG0ASAA3AFoASAAvAEIAWgBMADkAcgBuADQAWAAvAHQAZQAvAHQAVgBmAEQAVAB3ADEA
OABLAFUAMQBIAHcANwA4AE8ALwAyAGsAUABqAGwANABGADAARABVAEQANABwAGsAdAB6AGYA
DQAKAGEATAA0AFMAKwBKADMAaQBqAFEATgBLAHYARABiAGkAUQBDAEQANwBWAFkANgBmAEIA
UAA1AEkAQQBFAFcALwBZAEEATgB0AGYAMQBmAGYAcwA5AC8AOABFAGgALwAyAEcALwAyAFgA
dgBpAC8ANABSACsATwBuAHcAZQArAEgAZgBpAGIAUQB2AGkATgA0AA0ACgBHAC8AdAAvAC8A
aABIAGQAVgAxAEQANABqAGUATgB0AGUAcwA3AFgALwBoAEoAdgBEAEcAdABlAEQAOQBYADgA
NwBTAGQAWAAxAG0ANwAwADYANwA4AC8AUQB2AEUARwBwADIAMABmADIAaQAzAGsAOABpAFcA
WgBMAG0ATABaAFAARABFADYALwBIAFAAeAANAAoAawAvADQASgBRAGYAcwBZAGYARQBiADQA
dgAvAEYAWAA0AGgAZQBLAGYAZwBwAHEATwBxACsASgAvAEgAZgB4AEkAOABjACsATQB2AEUA
ZQBxAEoAOABTAFAAaQBmAFkAcABxAFcAdgBlAEoALwBFACsAcQBhADMAcQA5ACsAbABqAHAA
LwBqAEcAMQBzAEwADQAKAE4AYgB6AFUATAA2ADQAdQBGAHQAYgBLADIAdAA3AFMAMwBFAGcA
aAB0AG8ASQBZAFUAUwBOAGYAbQBjAEQAOQBLADcAaQBMAGkAUABqAC8AQQBCAC8ASABNAHYA
bwAwAC8AUgBoAHgARwBLAG4AdwBmAGwAZgBDAGsAdQBFADYALwBFAC8AaQBuAGcAZQBFAA0A
CgBNAEwAaAA4AHUAegByAE4AYwAzAGgAeABGAGgAYwBWAFQAeQB0AFoAegBWADQAawB4ADEA
WABOAHEAbQBXAFkANwBEADEAcQBLAHkAeQBHAFcAWQBEAEwANgBsAEMAcgBQAEYAVAB4AE0A
WQArAHgAUABLAGYARgB5AGoAdwA5AFEAbwBSAHEAOABIAEwAUAANAAoAUAA3AFoAeABOAGEA
dABKADUAdgBuAGIAdwBIADkAbABTAHcAVwBEAGgAaAAxAEMAdgAvAFkATAB4AEQAeABmADEA
eQBHAEsAOQBwAFIAbABoAG8AMABZADAAWABTAG4AQwB2AE8AYwA1AHcAaAAvAEwAdgA4AEEA
OABQAHoAUAAyADAALwArAGkATwBwAC8ADQAKADQAVgAwAHYALwB3AEEAZABvAC8ANABmAG0A
ZgB0AHAALwB3AEQAUgBIAFUALwA4AEsANgBYAC8AQQBPAE8AMQAvAFMAQgAvAHcANQB1AC8A
WQBUAC8ANgBJAEoAcQBmAC8AaAAwAHYAaQAxAC8AOAAzAE4ASAAvAEEAQQA1AHUALwBZAFQA
LwBBAE8AaQBDAA0ACgBhAG4ALwA0AGQATAA0AHQAZgAvAE4AegBYADMAbgAvAEEAQgBOAFoA
eABQADgAQQA5AEkAZwAvAFEANAA2AGYAOAAxAC8ANAAxAGUAWAAvAEEARgBLAFAANgB2ADYA
MwA4AFQAKwB5AHYASABIAC8AQQBKAC8AOABCADkAUAArAFoAMwB4AEQANQBmADgAQQANAAoA
VgBOAGQAZABQAHYAZgBjACsAQwBmACsAQwAwAFAANwBWAFgANwBSADIAawAvAHMAaABmADgA
QQBCAEgAMwA0AGwALwBEAHUAVwBEAHcAOQA0AGkAKwBNAC8AdwBDAHoAZgByAC8AagByADQA
aQBhAGYATgA0AHQAOABkAGEASQBMAGIAVwB0AFYAKwBHAFAADQAKADcATABtAHYAeAAyAGEA
WABIAGcAegBYAHQARgBPAHAALwBZAHIANwB4AEoAcgBrAEIAbQAxAE0AMwBSAGoANABlAHoA
TQBQADIAbQA3ADgANwArAGUAYgAvAGgAdQBEADkAdQBmAC8AQQBLAEcASwB4AC8AOABBAEQA
bgBmAEgATAAvADUAdQA2AC8AMABQAA0ACgAvAGkAbgAvAEEATQBFADEAUAAyAFIALwAyAG4A
UABoAEIAKwB6AFQAOABQAGYAagBIADgAUAB0AFoAMQBqAHcAeAArAHoAcgA4AE4ANwBIAHcA
YgA4AEsAOQBMADAANwB4ADEANAB6ADAASgAvAEQAdQBnADMAMwBoAGoAdwBOAG8AbAAxAFkA
WABWADkAcAANAAoAZQB0ADIAOQAvAHIAYgBEAFQALwBBAG4AaAB1ADMAUwA2ADEAcQA1AHYA
NwB0AFQAWgBTAHoARwBjAHoAWABsADEASgBOADgAKwAvADgAQQBEAGcANwAvAEEASQBKAGwA
LwB3AEQAUgBHAC8ARgB2AC8AaAA0AFAAaQBmADgAQQAvAE4AUABYAHkAZgBoADUADQAKADkA
UABMAHgAQQA4AEsAKwBGAE0ASAB3AE4AbABIAGcAQgA5AEgARABpAEgATAA4AHAAegBIAGkA
UABGADAAYwAwADQAbgB6AHIAeABFAHAANQB4AE8AWABFAEgARQB1AGIAYwBTAFkAagBCADEA
WQA1AGQAawBXAEsAdwByAHcAVwBWAFkAbgBOAHEAMgBWAA0ACgBaAFIAVQBqAFgAbABYAHEA
NQBQAGcAcwBGAFYAeABjAGEAZQBNAHEAVgA2AFUAUABZADQAZwA0AGUAOABWAHMAWgBtAHQA
WABFAFoATwArAEQAUABxAEUAOABOAGwAeQBwAC8AWAA4ADUAegAzAEQANAByADIAOQBQAEwA
YwBIAFMAeAAzAFAAUwB3ADIAUQANAAoANABpAGoARwBuADkAZQBoAGkAZgBxADgAbwAxAFgA
SwBwAGgAMwBSAHEAVgBJAFUAcQBzAHAAMABvAGYAdwBoAGYAOABOAHcAZgB0AHoALwBBAFAA
UQB4AFcAUAA4AEEANABjADcANAA1AGYAOABBAHoAZAAxAC8AUQBOAC8AdwBSADUALwBhAFMA
LwBhAFQADQAKADgAYgBmAHMAVQAvADgAQQBCAFoAbgB4AGIANAArADEAZQB6AG4AOABVAC8A
RABQADkAbAB2AFQALwBFAFgAdwAyAHUAUAArAEUAdAArAEoARwB0AHcAMgBlAHYAcAA4AEoA
dgAyAHEATgBUADgANgA0AHUAUABFAEgAaQBQAFUAOQBUADAAeQBJAGEAagBvAA0ACgBPAGgA
TwAwADMAaAB5ADQAMAArACsAawBTAEoAMwBNAHoAWABGAHQAWQB2AEIAKwAyAC8AOABBAHcA
NABPAC8ANABKAGwALwA5AEUAYgA4AFcALwA4AEEAaAA0AFAAaQBmAC8AOABBAE4AUABYADAA
eAA4AEQAZgArAEMAWgBQADcASAAzADcATwBuAHcAOQANAAoAKwBQAG4AdwB1ACsARgBQAGcA
RABYAE4ARQA4AEcAZgB0AE0AZQBEAFkALwBBAFAAeABmADAANgA5ADgAZQBlAE0AdABiAG4A
MQAvAHcAeABIAG8AbgBqAEwAdwA2AHQAbABZADYAaABxADIAcwAzAGQANwBvAFUAbwAwAHIA
eAA5ADQAbgBnAE4ANQBvADAADQAKADkAbgBkAEYANwAyAEcAZgB6AGYATwBzADcAVgA0AGoA
eABEACsAbgAxADQAaABlAEoAWABDAGUATQA0AFAAegBYAHcAQgArAGoAagB3ADUAZwBjAGQA
bQBIAEQAdQBaAFYATQAyADQAWAB6AGoAeABDAHIANQAxAFMAcQBjAE4AYwBTAFoAUAB4AFAA
aABjAA0ACgBMAFEAcABaAHAAawBHAEgAdwBVAHMASgBtAG0ASwB5AGEAagBsAGUAYgBTAHEA
VgBWAFYAaABsAE8ATgB4ADkAVABDAHcAcQA0AHEATgBDAGwATQA0AGUANABkADgAVgBzAEwA
bQB0AEcAdgBuAEQANABMACsAbwBSAHcAMgBZAHgAcQBmAFUATQA1AHoAMgANAAoAdgBpAHYA
YgAxAGMAdAB4AGQATABCAGMAbABMAEUAWgBGAGgAcQBUAHAALwBYAHAANABmADYAeABKADEA
bwB6AHAANABmADIAdABTAGwARwBwAFYAaABDAGwAVQAvAHoANABQADgAQQBoADQAagArADMA
egAvADAATwBIAGgAdgAvAHcAQQBLADcANAA1AC8ADQAKAC8ATgBkAFIALwB3AEEAUABFAGYA
MgArAGYAKwBoAHcAOABOAC8AKwBGAGQAOABjAC8AdwBEADUAcgBxAC8AdQBKAC8ANABjAEkA
ZgA4AEEAQgBNAHIALwBBAEsASQB6ADQAcgAvADgAUABCADgAVQB2AC8AbQBwAG8ALwA0AGMA
SQBmADgAQQBCAE0AcgAvAA0ACgBBAEsASQB6ADQAcgAvADgAUABCADgAVQB2AC8AbQBwAHIA
NgBiAC8AQQBJAHEAUgBlAEkAdgAvAEEARQBpADcAOQBFAHoAcAAvAHcAQQB6AGoAeABLADYA
VwAvADYAcABUAHkALwByAFcALwBrAGYANgBzAGUATgBuADgALwBBAFAAVAAvAG0AbwBlAEoA
dgANAAoATAAvAHEAbgBQAEwAKwByAEkALwBrAFoALwBZAGMALwBiAHYAOABBADIAMgB2AEcA
SAA3AGEAMwA3AEgALwBoAEwAeABYADQAcQA4AFAAMwBIAGgAYgB4AFIAKwAxAEoAKwB6AC8A
NABkADgAUwAyADgAUABpAGoANAB5ADMARQAwACsAZwBhADMAOABXAGYADQAKAEMAVwBtAGEA
egBEAEYAYgA2AHAANABwAHUATgBNAG4AbABsADAANgA2AHUAVQBqAGgAMQBHADMAbgBzAFoA
WABZAEoAZAB3AHkAMgA3AFMASQAzADAAOQAvAHcAQQBGAHAAdgAyADcAUAAyAHYAUABnADEA
LwB3AFUAdwAvAGEAVQArAEcAMwB3AHYAbgAwAA0ACgBKAFAAQQB2AGgAegAvAGgAVABuADkA
aAByAGUAWABYAHgARwBqAHUAUgAvAGIASAB3AEIAKwBGAGUAdgBhAG4ANQBpAGEARABxAGQA
dgBwAEsANQAxAGoAVgBOAFEASwBmAFoASQBVAHoARwBWAE0AKwA2ADUATQB6AE4ALwBUADEA
OABPAGYAKwBDAEoAMwANAAoALwBCAFAARAA0AFUALwBFAEwAdwBKADgAVQBmAEIAUAB3AGwA
OABUAGEAYgA0AHoAKwBHADMAagBMAHcAdgA0ACsAOABJADYAagBjAGYARgBUADQAagA2AGoA
QgBZAGUASgAvAEIAMgB0ADIAUABpAEwAUQBiADIAYgBUADcANwB4AEoAUABaAFgAMABWAHIA
DQAKAHEAdQBuAFcAawA4AGwAbgBlAFEAVABXAHQAMABrAGIAUQBYAEUAVQBrAEwAdQBqAGUA
ZwBmAEgAegAvAGcAawB0ACsAdwBoACsAMAAxADgAVwBmAEYAbgB4AHYAOABBAGoATgA4AEkA
TgBVADgAVQBmAEUAcgB4AHQALwBZAFgALwBDAFMAYQA3AGIALwBFAA0ACgB6ADQAbgBlAEgA
NABiADcALwBoAEcALwBEAFcAagBlAEUAZABIADIAYQBSADQAZQA4AFgAYQBYAG8AOQBwADkA
bAAwAEQAUQBOAEwAcwAyACsAeAAyAE0ASAAyAGgANwBkAHIAcQA0ADgAMgA2AG4AbgBtAGsA
KwBMAHIAZgBUAHMANAAwAHEAZQBJAE8AQwANAAoAOABSADYAdgAwAGQAUABvADMAMQBjAHcA
dwBQAEIAdQBaADgARQBVACsARgBLAGUAYQA4AGQAeAA0AFUAcgA0AFAATgBjADYAeQBqAFAA
YQB2AEUATwBKAHIAegA0AGUAaABtAFMANABoAHcAVgBiAEoAYQBXAFcANABLAGwAVAB3ADAA
OABGAEwATABjAHcADQAKAHgAOAA2ADEAZQBHAEkAaABSAHAAMQBQAGEAaAB3AC8ANABzAHIA
aAA2AHYAaABaAFQANABNAFcAZAB5AHoAbgBDAFkAaQBrADEAbgBXAGYAdgBBAGYAMgBYAFQA
dwBPAEwAcAA0AGgAVAB4AEQAeQBMADYAegBIAEcAUABGAHoAdwByAHAAVQBZADQAYQBWAA0A
CgBDAFYARAAyADAANQAxADQAVgBJAFUANgBjAC8AOABBAFAAOAAvADQAZQBkAGYAdAA5AC8A
OABBAFAAegA0AFoALwB3AEQAQQA3ADQAdQAvAC8ATABxAGoALwBoADUAMQArADMAMwAvAEEA
TQAvAFAAaABuAC8AdwBPACsATAB2AC8AdwBBAHUAcQAvAHUAaQANAAoALwB3AEMASABEAHYA
OABBAHcAVABBAC8ANgBJAEQAcgBYAC8AaAA1AGYAagBSAC8AOAAzAHQASAAvAEQAaAAzAC8A
ZwBtAEIALwB3AEIARQBCADEAcgAvAEEATQBQAEwAOABhAFAALwBBAEoAdgBhACsAeAAvADQA
cQBSADgAZQBmADkASQBsAGYAUgBQAC8ADQAKAEEAUABEADkANABqAC8ALwBBAEUATgBIAGkA
LwA2AHIAKwBOAHYALwBBAEQAKwA0AEEANgBmADgAegAvAGkAYgBwAGIALwBxAG0AdgA3AHEA
LwBFAC8ARwByADQAdgBmAHQAdgBmAHQAVQArAEEALwArAEMAQQAzADcARQBIADcAUQAvAGgA
agBVAFAARAAxAA0ACgBuADgAYQBQAEgAZgA3AFQAWABqAEgAdwBmADQAdAB1AEwANgAxADgA
VwA2AHAAcABqACsARwA3AGYAeABYACsAMQAzAEgAQgBIAGIAcABOAGYAZgAyACsATABnAHgA
ZQBDAC8AQwA3AGUAYgBmAFgATQBrAEMAQwBPADQAagBpAFUAUgBOAGEAQgBQAHgARwANAAoA
LwB3AEMASAB2ADMALwBCAFIAegAvAG8AWQAvAEEAUAAvAGgATgBlAE8AdgA4AEEANQBaADEA
LwBlADkANABtAC8AdwBDAEMAYQBYADcASABIAGoARAA5AG0AZgA0AGUAZgBzAGcANgAvAHcA
RABEAEgAVQBiAHoANABBAC8AQwB2AHgAaABlACsAUABQAEIADQAKAEgAZwAxAFAASAAvAHgA
QQB0AGIAcgBTAGYARgBHAG8AMwBmAGoAbQArAHUAOQBRAGwAOABVAFcAdgBpAGEASAB4AFQA
cQBTAFMAWABQAHgASAA4AFgAeQBDAHkAMQBMAFcATAB1AHkAagBHAHAAUgBwAEgAYgBxAGwA
aABZAEwAYgBmAE4AMwAvAEQAaAB6AA0ACgAvAGcAbQBEAC8AdwBCAEUAQwAxAHYALwBBAE0A
UABMADgAWgAvAC8AQQBKAHYASwAvAFAAZQBGAFAAcABzAGMAUgA4AEkAMAArAEkASwBkAFAA
NgBNAG4AMABaACsASwBKAGMAUwBjAFkAYwBVAGMAYQA0AGoARQBjAFQANAA3AGoARAA2AHoA
bABPAEsANAANAAoAcwB6AGEAdABuAEcASQA0AGMAeQBxAFcARwA0AGIAeABmAHQATwBIAGMA
aQBxADEANQBZAEgASQA2AHUASgBuAFQAeAB0AFQAQQBVAHEAYwBzAFYAUQBvADEAbQA2AGEA
OQB6AE8AYwBqADgAVwA2AHQAVABMAHYANwBJAHIAYwBIAFIAcABVAHMAbQB5AHEADQAKAGgA
agBmAHIAbQBkADgAUQBVAEoAUABOAGEATwBFAHAAdwB6AEYANABkAFkAZgBJADYAOABhAG0A
RABlAEoAagBOADQAVwB0AFUAZABLAHYAVgBwAFcAbgBXAG8AVQBhAGoANQBGAC8ARgBsAC8A
dwA5ACsALwA0AEsATwBmADkARABIADQAQgAvAHcARABDAA0ACgBhADgAZABmAC8ATABPAHYA
MwBPAC8ANABOACsALwAyADcALwAyAHMAZgAyAG8AUAAyAHkAZgBpAFgANABBACsATwArAHIA
ZQBHAEwALwB3AGoAcABIADcATQB2AGoATAB4AGgAcAAwAE8AaQA2AFIANABrAHMATABwAGYA
RQBtAG4ALwBGAFAANABNAGEATAANAAoAWgB5AFMAVABhAHgAZQBYAEYAcwAxAHUATgBNADgA
UQBhAHcAcgB4AFIAbwBKADIAawBlAEoAMQBZAFIAcABLAEcALwBYAC8AQQBQADQAYwBPAGYA
OABBAEIATQBIAC8AQQBLAEkARgByAGYAOABBADQAZQBYADQAegAvADgAQQB6AGUAVgA5AEkA
LwBzAHUADQAKAC8AdwBEAEIATgBIADkAagBqADkAagBYAHgALwByAEgAeABQADgAQQAyAGUA
dgBoAGoAcQBQAGcAdgB4AHAAcgB2AGcALwBVAFAAQQBlAHAANgBwAGQAKwBQAC8AaQBCADQA
cQBqAHUAUABDACsAcQBhADEANABmADgAUQAzAHUAbgByAHAAMwBpAHYAeABOAA0ACgByAE8A
bgBRAHYATABxADMAaABmAFIATABrAFgAcwBOAHIASABlAHgAcgBhAHQAQgBIAGMASgBCAGMA
WABNAGMAcwBjAGQALwBUAFUANABoADgAUQBPAEUATQAvADQATAB4AFgAMABZAC8AbwB5ADgA
SAA0AGYAaQBMAEEAVAB5ACsAcgB4AE4AdwBoAGoATwANAAoATABxAG4ARQB1AFQAUQBuAE8A
bgBVAGUATQB5AGEARwBPADQAWgB3AG0ARQBsAGoASQArAHoAVQBJAHEAdgBpAGEATgBQAGsA
bABPADgAMAArAFcANwA0AGYAeQBUAHgAYwB3ACsAZABaAGQAWAB6AHkAdAB3AGQATABLAGEA
ZQBJAGoATABIAHgAdwBHAGQADQAKADgAUQBZAGoARwBPAGcAbwB0AE4AWQBlAGgAaQBjAGoA
dwAyAEgAcQBWAE8AYgBsAHQARwByAFgAcABRAGEAVAB2AEwAUwBLAGYAKwBiADcALwB3AEEA
UABPAGYAMgA3AC8AdwBEAG8AQQA2ADEALwA0AE0AdgBpAFoALwA4AEEATgBSAFIALwB3ADgA
NQAvAA0ACgBiAHYAOABBACsAZwBEAHIAWAAvAGcAeQArAEoAbgAvAEEATQAxAEYAZgAzADAA
LwA4AE8ARgB2ACsAQwBZAHYALwBSAEQAZgBFAGYAOABBADQAZQBQADQAdQBmADgAQQB6AFoA
MABmADgATwBGAHYAKwBDAFkAdgAvAFIARABmAEUAZgA4AEEANABlAFAANAANAAoAdQBmADgA
QQB6AFoAMQArAHYAZgA4AEEARgBUAGIAagB2AC8AcABFAGYANgBKADMAVAAvAG0AcQBQAEYA
VAArADcALwAxAFQAZgBrAC8ANgBTAHYAOABBAFAAZgA2AHEAZQBOADMALwBBAEQALwA0AEIA
LwA4AEEARAA3AHgASgA1AGYAOABBAFYATgBmADEADQAKAGIAMABQADQARgB2ADgAQQBoADUA
egArADMAZgA4AEEAOQBBAEgAVwB2AC8AQgBsADgAVABQAC8AQQBKAHEASwAvAHcAQgBYAFMA
dgB4ADAALwB3AEMASABDADMALwBCAE0AWAAvAG8AaAB2AGkAUAAvAHcAQQBQAEgAOABYAFAA
LwBtAHoAcgA5AGkANgAvAA0ACgBtAC8ANgBRAGYAMABtADgAOQArAGsAWgAvAHEAagAvAEEA
RwAzADQAUgArAEUAMwBoAFgALwBxAGQALwBiAC8AQQBOAFcALwA0AGgAZgBtAG4ARgBXAFoA
ZgAyADcALwBBAEsAdwByAEoAUABiAGYAMgA1AC8AcgBOAGwAdQBYACsAeAAvAHMAdgArAHcA
NgANAAoAWAA5AG0AZgBVAGYAYgBlADAALwB0AEgATQBQAHIAUABzADEAVAB3AC8AdABQADAA
WABnAEQASwB1AE4AOABzAC8AdABiAC8AQQBGAHkAcQBaAEIAUAAyAC8AdwBCAFEALwBzADMA
KwB3ADgAZgBtAFcATgB0ADcATAA2ADUAOQBjACsAdABmADIAaABsAHUADQAKAFgAZQB5AHYA
NwBUAEMAcQBoADcASAAyADMAUABhAHQANwBUADIAZgBKAFQAOQBvAFUAVQBVAFYALwBOAHgA
KwBqAEIAUgBSAFIAUQBBAFUAVQBVAFUAQQBGAEYARgBGAEEAQgBSAFIAUgBRAEEAVQBWAFcA
bQBZAGgAaABnAC8AdwBqADAAOQBUAFUAVwA5AA0ACgB2AFgAOQBCAC8AaABWAHEARABhAFQA
MAAxADkAZgA4AGcATAAxAEYAVQBkADcAZQB2ADYARAAvAEEAQQBxAHoAQwBTAFYATwBmADcA
eAAvAGsASwBUAGcAMAByADYAZgAxADgAZwBKAGEASwBLAEsAawBBAHIAeQB6AFUAZgBEAGwA
LwBQAHEARgA5AE8AbQANAAoAbABRAHkASgBOAGUAWABNAHEAeQBHAFkAZwB5AEwASgBPADcA
cQA1AEcAdwA0AEwAQQBoAGkATQBuAEIATwBLADkAVABvAHIAcwB3AGUATgBxADQASwBVADUA
MABsAEYAdQBjAFYARgA4AHoAbQB0AEUANwA2AGMAawA0AFAANwA3ACsAVgBtAFQASwBLAGwA
DQAKAGEAOQA5AFAAVAB5ADcAcAA5AGoAeQBEAC8AaABGAHQAUgAvADYAQQA4AEgALwBmADgA
LwA4AEEAeABGAEgALwBBAEEAaQAyAG8ALwA4AEEAUQBIAGcALwA3AC8AbgAvAEEATwBJAHIA
MQArAGkAdQAvAHcARAB0ADMARgAvAHkAVQB2ADgAQQB3AEsAdgAvAA0ACgBBAFAATAB2ADYA
dQAvAEsAMAArAHoAagAzAGYAOABBADUATAA1AGUAWABsAC8AVgBsAGEAbgBwADAAVABRAGEA
ZgBZAHcATwBnAGoAZQBHAHoAdABvAG0AagBCAHkASQAyAGoAaABSAEcAUQBIAGoASQBVAGcA
cQBEAGcAWgB4AG0AcgBsAEYARgBlAE4ASwANAAoAVABsAEsAVQBuAHYASwBUAGsAOQA5ADIA
NwB2AGQAdAA5AGUAcgBiADgAegBSAGEASgBMAHMARgBGAEYARgBTAEEAVQBVAFUAVQBBAEYA
RgBGAEYAQQBCAFIAUgBSAFEAQQBVAFUAVQBVAEEARgBGAEYARgBBAEIAUgBSAFIAUQBBAFUA
VQBVAFUAQQBGAEYADQAKAEYARgBBAEIAUgBSAFIAUQBBAFUAVQBVAFUAQQBGAEYARgBGAEEA
QgBSAFIAUgBRAEIAagBhAGkAWgBoAE8AbgBsAHQAZwBlAFUAdQBSAGoAUABPADkALwA2AFkA
cQBoAHUAdQBmADcALwB3AEQANAA2AGEANgBmAEEAUABVAEEALwBoAFIAZwBlAGcALwBJAA0A
CgBWADAAdwB4AEMAagBGAFIAOQBuAEYAMgA2AHUAMQAzAHQAMwBpACsAMwA5AGEAMwBWAHIA
OQBYADkANwA4AHYANgArAGIAOABqAG0ATgAxAHoALwBmAC8AQQBQAEgAVABXAHoAcAB4AGMA
dwBQADUAaAB5AGYATgBiAEIAeABqAGoAWQBuADkAYwAxAGUAdwANAAoAUABRAGYAawBLAFgA
QQBIAFEAWQBxAGEAbABaAFQAagB5ACsAegBqAEgAYgBWAFcAdgBwAGIAcwBsADIALwByAGQA
aQBWAHUAcgBmAHEANwAvAHcAQgBmADgARgBoAFIAUgBSAFcAQQB3AG8AbwBvAG8AQQBLAEsA
SwBLAEEAQwBpAGkAaQBnAEEAbwBvAG8ADQAKAG8AQQBLAEsASwBLAEEAQwBpAGkAaQBnAEEA
bwBvAG8AbwBBAEsASwBLAEsAQQBDAGkAaQBpAGcAQQBvAG8AbwBvAEEASwBLAEsASwBBAEMA
dgBsAGIANAB3AGYARQBqAHgAcAA0AFcALwBhAFUALwBaAEEAOABBAGEARAByAFAAMgBIAHcA
agA4AFUAdABYAA0ACgArAE8ATgByADQANwAwAG4AKwB6AHQASgB1AHYANwBkAGcAOABIAC8A
QQBBAHAAdQAvAEUAdgBoAHgAUAB0ADkANQBZADMARwBwADYAWgAvAFoAMgB0AFIASgBlADcA
dABIAHYAZABQAGUANwAyAC8AWgByADUAcgBxADAASgBnAFAAMQBUAFgAaQB2AHgAcwANAAoA
LwBaAHIALwBBAEcAZABQADIAbAB0AEgAMABUAHcAOQArADAAYgA4AEEAdgBnAHIAOABmADgA
QQBRAFAARABXAHEAdgByAHYAaAB6AFEALwBqAFoAOABLAC8AQQB2AHgAVgAwAGYAdwAvAHIA
awBsAHIASgBZAHkAYQB6AG8AbQBtAGUATwA5AEMAMQA2AHkADQAKADAAcgBWAFgAcwBwAFoA
YgBOADkAUgBzAEkASQBMAHQAcgBXAFcAUwAzAGEAWQB4AE8AeQBGAE4ATgB1AEMAdgBaAE8A
cABTADUAMgB0ADQAMAB2AGEAUgA5AHIASwBLADAAVQA1AHgAcABjADgAbwBVADMASwBFAGEA
awAxAEcAbgBLAHAAUwBqAEoAMQBJAA0ACgBsAGsAOQBIAEsAVQBkAEcAMAA0AHIAbQBiAGwA
SAAzAG8AeABhAGMAbwAyAGoATwBTAFUASgB5AHUAMwBDAE0AcABTAFUASgB0AEsARQB2AGEA
cQBLAFoASABIAEgARgBHAGsAVQBTAEoARgBGAEUAaQB4AHgAeAB4AHEAcQBSAHgAeABvAG8A
VgBFAFIARgANAAoAQQBWAEUAUgBRAEYAVgBWAEEAVgBWAEEAQQBBAEEAcAA5AE4AMgB1ADcA
YgBkAEwAcQB6AHQANQBxADcAdAA2AFgAZgBxAEsAUABOAHkAcgBtAFMAVQByAEwAbQBVAFcA
NQBSAFUAcgBhAHAAUwBjAFkAdQBTAFQAMABUAGMAWQB0AHIAVgB4AFcAdwBoAHoADQAKAGcA
NwBTAEEAMgBEAHQASgBCAFkAQQA0ADQASgBVAEYAUwBRAEQAMQBBAFoAUwBSAHgAawBkAGEA
KwBOAFAAMgBHAGYAaQBIADgAWQAvAGkAUAA4AEoAZgBIAFYANwA4AGQALwBHAEgAaABYAHgA
MwA4AFIAUABDAFAANwBTAEgANwBTADMAdwB3AHYAUABFAA0ACgBuAGcAZgB3AEgATAA4AE4A
UABDAFYAMwBvADMAdwB5ACsATgBQAGoASAB3AFQANABiAGkAMABMAHcAVgBkACsASwAvAEgA
bQBxAGEATABZADIAdQBoAGEATgBZAHcATABEAHIAZgBqAG4AeABoAHIAVQByAHAASgBQAHEA
WABpAEwAVQA3AGkAUgBwAHEAKwANAAoAeQB5AEEAdwBLAHMAQQB5AHMAQwBHAFUAZwBFAEUA
RQBZAEkASQBQAEIAQgBIAEIAQgA0AEkAcgB4AG4ANABMAGYAcwA0AGYAcwA4AGYAcwAzAGEA
VAByAHUAZwBmAHMANwBmAEEAYgA0AE0AZgBBAFQAUQB2AEYARwBzAC8AOABKAEYANABtADAA
WAA0AEwADQAKAGYAQwA3AHcAUAA4AEwAZABKADgAUgBlAEkAUABzADAAVgBsAC8AYgB1AHUA
NgBiADQARwAwAFAAUQByAFAAVgA5AFoAKwB4AHcAUQAyAG4AOQBwADYAaABEAGMAWAB2ADIA
YQBHAEsARAB6AC8ASwBqAFIAQQBVAHYAYwByAFkAaQBjAC8AZQBwADEATQBCAA0ACgBMAEQA
MAA0AGYASABiAEYAUABIAFkARwB2AEQARQBXAGwAWgBVAFgAUwB3ADIASAB4AFYARABuAHAA
WABxAFYAbABpADMAQwBhAFYATwBtAG0ANwBxAE4AVAB3ADEASwBsAEYAYwB0AFcARwBhAFkA
YgBGAHoAcQBwAEoATwBXAEUAcABaAGQAbgBHAEYAcQANAAoANABSAHkAWAB2AE8ATgBiAEYA
WQA3AEEANABwADAANQBmAHUAbgBMAEEAdwBuAEoATwBwAEMAawA0ACsAegAwAFUAVQBVAEUA
bgB3AFoAOABWAHQAUgArAEwAVQBuADcAWgBYAHcATQAwAFgANABQAGYAdABCAGYARQBhADkA
cwBJAEQARgBxAC8AdwBDADAADQAKAEoAKwB6AFkAUABCADMAdwBPADEAcgA0AEoAKwBHAFAA
ZwBqAEwANABYACsASgBOAHAAWgAvAEUALwB3AEEAVgBlAE0ASgAvAGgAYgBaAC8ASABiAHcA
YgA4AFIALwBHAFgAeABIAGgAOABLAGUASAAvAGgAbgBwAEYAagA4AGMANQB0AE0AOABYAG4A
dwB6AA0ACgA0AHAAMQBEAFMAdgBoAFIAcQAvAGgAWAB3AFgAOABVAC8ARQBPAGcALwBlAGQA
ZQBCACsASQB2ADIAVQAvADIAWABmAEcASAB4AGoAOABQAC8AdABFACsATABmADIAYgBmAGcA
SAA0AG8ALwBhAEIAOABKAHgANgBkAEYANABXACsATwBuAGkATAA0AFAAZgANAAoARAB6AFcA
LwBqAEgANABhAGkAMABoAGIAdABOAEoAagA4AFAAOABBAHgATgAxAFAAdwA3AGQAZQBOAGQA
RwBqADAAdABMACsAKwBUAFQAawAwADcAVwA3AFoAYgBKAGIAeQA3AFcAMgBFAFEAdQBKAGcA
LwB2AGwARgBQADMAYwBOAEMAbgBMACsASwBzAFQADQAKAGoASwBzADMAZgAyAGkANQBLAHQA
UwBQAHMARgBDAHQASgBLAHEAbwBLAGoAQwBMAGwAaABwAHEAYwBNAFAAWABkAGQANABlAHEA
NgBGAGEARgBEAEQAbABUADMAcwBUAEsAcABIAFMAbgA5AFYAdwBsAEMATQBWAGUARgA2AGwA
RgBWAFoAVgBxAGsANgBNAA0ACgBiADAAdgBhAHkAcQBWAFgARAA2AHgAVABjAEoAVgA4AFAA
VAB3ADAAYQA5AEoAVgA2AE4AUwB2AGkAUwB2AEYAZgAyAGgAOQBDADgAZABlAEkAUABnADkA
NAAxAHQAUABoAHQANAB6ACsATgBQAGcAYgB4AHIAWgA2AFkAZABhADAATABVAC8AMgBlAHIA
WAANAAoAOQBuAGEANwArAEwAKwByAFgAVwBpAFMATABxAGcAOABJACsAQwAwAC8AYQB2ADgA
SgBlAE0AdgBnAEYARgBxAFgAagBCAGIAVQArAEgAUAB0AFgAeABFADAANwBUAGQASQB0AFkA
OQBSAGUAZgAvAEEASQBTAGIAdwB2AE4ARwBtAHUAMgBQAHQAVgBlAFoADQAKAC8ARgB2ADQA
TABmAEIAegA0AC8AOABBAGcAdQA4ACsARwAzAHgAMwArAEUAMwB3AHoAKwBOAGYAdwA3ADEA
QwA4ADAALwBVAGIALwB3AEQAOABXAC8AQQBmAGgAYgA0AGsAZQBDADcANwBVAE4ASgB1AEYA
dgBOAEsAdgByAHoAdwB0ADQAeAAwAHIAVwBkAA0ACgBEAHUAYgB6AFQATAB0AEYAdQB0AFAA
dQBwAHIARgA1ADcATwA0AFYAWgA3AFoANAA1AFYARABEAEcAdgBDAGQAUwBsAEsARQBKAFMA
aABLAFQAaABhAHAAQwBwADcATwBkAE8AMAA0AHQAMQBJAFMAZABPAHIARwBVAHEAYQBUAG4A
RwBsAFUAcAB6AG8AMQANAAoAMwBGAFUAYQA4AFgAUgBxAFQATgBhAE0ANAB3AHEASwBjADQA
eABuAEYASwBkADQAVABoADcAUwBNADcAdwBrAGwAQwBTADUANgBjAG8AeABtADIAbwB1AHAA
QwBjAGEAdABKAE4AMQBhAFQAVgBXAEUARAB5AFQAOQBpAEgANABtAGUASwB2AGoARAArAHkA
DQAKAFgAOABCAFAAaQBMADQANwA4AFUAVwBQAGoAUAB4ADEANABoACsASAAyAGwAcgA0ADUA
OABTADIARgBoAFkANgBiAEYAcQBYAGoAVABSAHAATABqAFEAUABGAHYAMgBpADMAMABmAFQA
ZABHADgATwB5AGEAcABaACsASQBkAEwAMQBHAHcAMQBtAC8AOABBAA0ACgBDAE8AbABhAGYA
NABJADEAWABWADcAVwArADEAVAB3AFIAYQBRACsARQByAHoAUgBrAEgAMQBQAFcASgA0AGEA
OABNACsASABQAEIAZgBoADMAUQBmAEIALwBnADcAdwAvAG8AbgBoAFAAdwBsADQAVwAwAGYA
VABmAEQAdgBoAGoAdwB2ADQAYQAwAHEAdwANAAoAMABMAHcANwA0AGMAOABQADYATgBaAHcA
NgBkAG8AKwBoAGEARABvAG0AbAAyADkAcgBwAG0AawBhAFAAcABXAG4AMgA5AHYAWQA2AGIA
cABtAG4AMgB0AHYAWgBXAE4AbgBCAEQAYQAyAHMARQBVAEUAUwBJAHUAMwBYAFgAWABuAEcA
cABYAHIAVgBJAFIADQAKAGoARwBFADYAdABTAGMASQB3AHAAKwB4AGgARwBNAHAAdQBVAFkA
dwBwAE8AcgBYAGQASwBLAFQAUwBqAFQAZABhAHQAeQBKAEsAUAB0AGEAbAB1AGQAOAB1AEgA
aABPAG4AUQBvADAANgBrAG4ASwBwAEMAbABUAGgATwBVAHEAagBxAHkAbABPAE0ARgBHAA0A
CgBVAHAAVgBYAEMAbQA2AGoAYgBUAGIAcQBPAG4AQgB6AGIANQBuAEMATABmAEsAZwBuAEEA
SgA1ADQARwBlAEEAUwBlAFAAUQBEAEoASgA5AGcAQwBUADIAcgA4AGsALwAyAEoAZgAyADIA
ZgBpAGYAKwAwAGwAKwAyAEYAKwAwAHgANABFADgAYwBlAEgAZgANAAoAagBMADgATwBQAEIA
ZQBpAC8AQwBmADQAVQArAE0AdgBoAFIAOABHAHYAaQBiACsAeQBYADgAZQBQAGcAbgBkAC8A
RAByAFQAMAArAEkAdgB4AHEAOABEACsASgB0AFcAOABYAGYARgBQADQAcgBmAEMAegB3AGwA
bwAzAHgARAA4AGIAZgBFAG0ATAB3AC8ADQAKADQAUwA4AFQAdwB4AGUARQBmAEUAKwBwAGYA
RABtAHcAMABtAEMAWAB3AGgAOABNAEcAOABhADMALwB3AEEATwBQAGkAcAA4AFMAdgBFADMA
NgAyAFYAagB4AGUASAB0AEEAZwAxACsALwB3AEQARgBjAEcAaAA2AFAARAA0AHAAMQBYAFMA
TgBLADgAUAA2AA0ACgBuADQAawBpADAAeQB5AGoAMQAvAFUAdABCADAARwA4ADEAagBVAGQA
RAAwAFMALwAxAGgASQBGADEARwA4ADAAagBSAHQAUQA4AFIAZQBJAEwANwBTAHQATgB1AEwA
bQBTAHkAMAA2ADgAMQAzAFcATABxAHoAaABoAG4AMQBPADkAZQBmAEsAbgBlAEcASQANAAoA
VgBTAGIANQA2AFAAMQBiAEYAVQBaAFUAYgBSAFQAZABXAHQARwBMAG8AVgAxAE8AUwBtAGwA
SwBoAFYAcAB3AGQAbABCAFQAbABTAG4AVwBoAEcAcgBUAGMAMQBKAGIAVgBHAHAAWQBMAEYA
WQBlAEMAVQBNAFIAVwBxADUAYgBPAGwAaQBiAGMAegBwAFUADQAKAHMATABtAGUARQB4AGUA
TABvAHgAVwBrAG8AUABHAFkAYQBoAFUAdwAwAHEAcwBKAEsAWABKAE8AVgBHAGMAWgA0AGUA
dgBYAGoATABZAG8AbwBvAG8ARQBmAGwANwArADMAMwA4AFIAUABqAHQAOABLAFAAaQBOADgA
QwBmAEgAbQBqACsATgBQADIAbwBQAA0ACgBoADMAKwB5AHAAbwB0AHAAcgBVAEgAeAA5ADgA
YQAvAHMAMQBhAGQAKwB3AHQAcQA4AFAAaAA3AHgAVAByAG4AeABJACsARAAzAGgANwA0AGQA
MwB2AHgAaQAwAHoAOQByAGoAUQBmAEYAUAB4AEgAdgAvAGgAYQBkAEgAMQBYAHgAOQBiADYA
dgBhAC8AcwANAAoAdgBlAEgATgBhACsASwBjADEAeABOAEEAbABsAHAAMQAxAHEASgAwAFMA
TQAvAHEARgBYAGoASABqAC8AOABBAFoAdwAvAFoANAArAEsALwBqAHYANABmAGYARgBMADQA
cABmAEEAYgA0AE0AZgBFAHIANABtAC8AQwBXADgAVABVAGYAaABWADgAUgB2AEgADQAKAC8A
dwBBAEwAdgBBAC8AagBIAHgAMwA4AE0AdABRAGoAdgA3AFgAVgBVAHYAdgBoADkANAB2ADgA
UgBhAEgAcQBQAGkARAB3AFoAZQBKAHEAbABsAFoANgBrAGwAegA0AGMAMQBEAFQAWgAxAHYA
NwBTADEAdgBBADQAdQBMAGUASwBSAFAAWgA2AEsAWAB1AA0ACgBZAE8AbABoADUAVwBsAFUA
cAA0AHIATQBhAHoAcQB5AFQAcQBWAHAAMAA4AFgAaQBuAGkASwBNAEsAbQBKAGIAZwA2AGwA
TwBoAEcAYgBvADQAYgBEAC8AQQBGAGUAQwB3AFYAQwBFAEsATQBhACsASwBUADUANABGAFQA
MwBzAFIASwByAEcAeQBwAHYARAANAAoAWQBPAGsAbwB4ADkAeQBLAHEAVQBZAFQAagBWAG4A
NwBGAGMAMABZAHoAbQAzAEYAMQBLADYAcQB1AFcASgBrAHUAYQBWAEsAagB5AHEATQBpAHYA
awAvADkAdQBqADQAMQBlAE8AZgAyAGQAdgAyAFIAdgBqAHoAOABaAHYAaABsAG8AYwBYAGkA
SAA0AGgADQAKAGUAQgAvAEEAdAAxAGUAZQBEAGQAUAB1AGIAVABTADcANgB3AGgAOABSAGEA
bgBmAFcATwBnADYAWAByAFcAcgBXAG0AdQBlAEsAdgBBAHUAaABUADYASgA0AGIAdQBkAFYA
VAB4AEYAcgBpAGEAOQA0ADQAOABGADYARQBOAEkAMABxADkAYgBXAHYARgAzAA0ACgBoAHIA
UwAxAHUAOQBiAHMAZgByAEMAcwBqAHgAQgA0AGYAMABIAHgAWgBvAFcAdABlAEYAdgBGAE8A
aQBhAFIANABsADgATQArAEoATgBKADEASABRAGYARQBYAGgAegB4AEIAcAB0AG4AcgBPAGgA
YQAvAG8AZQByADIAawAyAG4ANgB0AG8AdQB0AGEAUgANAAoAcQBNAE4AegBwACsAcQA2AFQA
cQBsAGgAYwBYAEYAbABxAE8AbgBYADEAdgBQAFoAMwB0AHAAUABOAGIAWABNAE0AcwBNAHIA
bwAyAEcASgBwAHoAcgBZAGIARQBVAHEAYwBwAFEAbgBWAG8AVgBhAGMASgB3AHEAeQBvAHoA
aABPAGQATwBVAFkAeQBoAFcADQAKAGoAQwBwAEsAagBLAEwAYQBjAGEAcwBhAGQAUwBWAE4A
cABUAFUASgBOAGMAcgAyAHcAOQBSAFUAcQA5AEMAcQAxAEMAUwBwAFYAcQBkAFIAeABxAFUA
WQBZAGkAbQAxAEMAYwBaAE4AVgBNAFAAVQBsAEMAbgBYAGcAMAByAFMAbwB6AG4AQwBGAFcA
TgA0AA0ACgBTAGwARgBTAGIAWAB5AFYAKwB3AHQAOABTAGQAZQArAEkASAB3AFkAMQBMAFMA
ZgBIAFAAaQBEADkAbwBYAFgALwBpAHIAOABLAHYAaQBCADQAawArAEcAWAB4AGIALwBBAE8A
RwBvADkARgAvAFoAagAwAFQANAB5ADYAUgA0ADUAcwByAFAAUgBmAEYANgANAAoANgBWAHIA
OABQADcARwA4AFAALwBEAE4AOQAxAHAAbgAvAEMASgBlAE0AdgBDAHUAcQBlAEcAYgByADQA
YgA2AGgAcgBpAFIAKwBIAHQAVAAwADcAVAAvAEEAQgBWAHIARgAxADQAMgBzAGYARQBrAGMA
SAAyAFoAWABuADMAdwB0ACsARQB2AHcAcQArAEIADQAKAHYAZwBiAFIAdgBoAGgAOABGAFAA
aABuADgAUAB2AGcAOQA4AE4AZgBEAGgAMQBCAHYARAAzAHcAOAArAEYAdgBnAHoAdwA1ADgA
UAB2AEEAMgBnAHQAcQArAHAAMwBtAHQAYQBxADIAagBlAEUAdgBDAGUAbQA2AFIAbwBHAGwA
bgBVADkAWgAxAEQAVQBOAA0ACgBXADEAQQAyAE8AbgB3AEcAOQAxAE8AKwB2AEwAKwA1ADgA
MgA2AHUAWgBwAFgAOQBCAHIAdQB4AE4AUwBGAGEAcgA3AFMATQBZAHgAYgBwAFUARgBWAGQA
TwBsAEQARAAwAHEAbQBJAGgAUQBwAHcAeABOAGEAagBoAG8AUwBxAFIAdwB0AEgARQBZAGkA
TgANAAoAVwB2AFIAdwBuAHQAcwBUAEwAQwAwAHEAawBNAFAAUABGAFkAdQBkAE8AVwBKAHEA
OABkAEMAbgBLAGwAQwBjAEoAUwBsAEsAUAAxAGoARgB5AG8AOAA5AFMAZABXAHAARABDADEA
TQBWAFcAcQBZAE8AagBWAHIAVgBMAFMAcgAxAHEARwBGAGwAUgBvADEADQAKAHEALwBMAFQA
agBXAHEAMAA1ADEAWQBVAGEARQBKAHgAbwB3AEsALwBPAHoAVABZAC8AagBiAGUAZgA4AEYA
RAA3AG4AdwA3ADQAVAAvAGEAawArAE0AdgBpAHIANABNACsARABQAGgAaABxAFgAeABHACsA
TwBmAHcAVQA4AFUAZQBFAHYAMgBhAFcAKwBFAA0ACgBmAGcAegBWAHYAaQBMAHUAOABMAGYA
QQBqADQAZAArAEEAdgBFAG4AaABmADgAQQBaADEAOABNAGYASABVADYAOQBmAFMAKwBHAHYA
aQBQADgAVQBmAEUAcwAzAGkAZgA0ADkAZQBLADcAegB3ADkAcABXAGcAZQBFAEwASABWAHQA
RwB2AE4ARQArAEoAKwANAAoAZwBYAEcAbABmAG8AbgBXAEQAcABIAGgAWAB3AHYANABmADEA
TAB4AFAAcgBHAGcAKwBHADkAQgAwAFQAVgAvAEcAKwBzADIAMwBpAFAAeABwAHEAdQBrAGEA
UABwACsAbQA2AGwANAB1ADgAUQAyAFgAaAAvAFIAUABDAGQAbgByAHYAaQBlACsAcwA3AGUA
DQAKAEcANgAxAC8AVwBiAFQAdwByADQAYQA4AE8AZQBHAGIAYgBWAE4AVgBsAHUANwA2AEQA
dwAvAG8ARwBpAGEATgBGAE8AbQBuAGEAVgBZAFcAMABHAE4ATwAwAEsAOABLAHoAdgBKAFUA
NgBPAEwAaAA3AEsAWAB2AFUAcQAwAHMAVABRAGwAaAA0AHEAcgBUAA0ACgBiAFMAVAB3ADcA
cQBmAFgAcwBQAGkASQBTAFYAYQBsAGkAOABKAFEAcABXAG4AaABjAFIAaQA0AFMAMgBrAGwA
TwBqAFYAcABPADYAbABLAGUARwBxAFEAcQBSAGIAagBPAG4AUABEADQAbQBsAFcAawB1AGEA
TABqAE4AMAA2ADEARwBGAFgARAAxAGEAVAANAAoAbAA3AEsAcABHAHQAegBWAEkAVABkAE8A
QwBXADkAUgBSAFIAUwBBAC8ASgAvAC8AQQBJAEsAbwBmAEcANwA5AG8ARAA0AFgAYQBEADgA
RAB2AEMAdgA3AE8AUABpAHoANAByAGUASABQAEcASABqAGYAWABQAGkAOQA0AGgAOABUADIA
LwB3AEgAcwBQADIADQAKAFkAcgBqADQAdQB6AGUAQQAvAGgAWgA4AEYALwBGADMAaQBpADYA
MQA3AFMANQB2ADIAeABmAEQAdgBpAEgANABHADMAWABnAFgAdwB0ADQAMQB1AGYAQQB0ADMA
OABVAFAARABsAHQASABaAGYARwBQAFcAdgBDAHQANQBKAGUALwBDAGUAVwArAHUAdABDAA0A
CgA4AFEAYQBMAHEAZgA2AE4ALwBCAC8AeABiAEwANAAvACsARQB2AHcAdQA4AGQAegA2AG4A
cAAyAHQAVAArAE4AZgBoADEANABKADgAVwB6AGEAeABvACsAagA2ADcANABlADAAagBWAHAA
ZgBFAG4AaAByAFQATgBaAGsAMQBQAFMAOQBBADgAVQBXADkAcAANAAoANABtADAAUABUAHIA
OQA3ADAAMwBWAGoAbwAvAGkASwAxAHQAdABkADAAeQAyAGwAaQBzAHQAWAB0ADQAZABRAGcA
dQBJADEAeQBmAGoATgA4AEEAUABnAFIAKwAwAGQANABYAHMAdgBBAC8ANwBRAHYAdwBUACsA
RQBuAHgANAA4AEYAYQBiAHIAdABwADQADQAKAG8AMAA3AHcAZgA4AFoAdgBoAHYANABOACsA
SwBIAGgAZQB3ADgAUwA2AGYAYQBYADkAaABZAGUASQByAEwAdwAvAHcAQwBOADkARwAxAHoA
UwBiAFgAWABiAEsAeAAxAFgAVgBMAEsAMAAxAGUAQwAwAGoAMQBDADIAdABOAFMAdgA3AGEA
RwA0AFMARwA4AA0ACgB1AEUAawA5AFkAagBqAGoAaQBqAFMASwBKAEUAaQBpAGkAUgBZADQA
NAA0ADEAVgBJADQANAAwAFUASwBpAEkAaQBnAEsAaQBJAG8AQwBxAHEAZwBLAHEAZwBBAEEA
QQBVAHEARgA2AGQAUABNAEkAMQBXAHEAagB4AE8ATQB3AFYAYgBDAHUAegBjAHMATAANAAoA
UgB3ACsARQByAFUAYwBUAFQAOQBwAEsAVQByAHcAeABkAGEAcgBSAHEAUgB3ADkASwBuAFIA
aABRAGwAaABhAGwAZQByAFYAeABzADgAZABDAG4AbAB5AHgAQwBkAFMAcgBsADAANgBiADkA
bgBEAEMANABUAE0ASwBHAEsAZwBsAHkATABFADEAcwBWAGkADQAKAHMASgBXAHcAdABXAFMA
aQAzADcAUwBwAGgAYQBWAEQARQBVADMAVwByAE8AVABkAFAARQBVADYATwBIAG8ANABaAFUA
YwBUAFcAegBCADkAZgBHAFgANwBkAHYAeABEACsATQBuAHcAcQArAEMAbgBoAC8AeAB4ADgA
RgB2AEcAUABoAFQAdwBiAHEAMQBsAA0ACgA4AGUAdgAyAGIALwBEADMAagBPAGIAeABQADQA
QwBtADgAZAAzAE8AdQAvAEQAYgA0AGgAZgBIAEgAdwBIADgATwBQAEYALwBoAHoAdwBtAHgA
OABXACsASABOAE0AOABIACsASwBkAFIAdABQAEYAMABNAGwAcAA0AHkAMQByAFMAUABIAHQA
aABwAHUAbQANAAoAMgB1AHEAMgBOAHYANABPAE8AcwBhAHAAcABmAGkAYgB3ADMAOQBtADEA
NQBGADgAYQBQADIAZgB2AGcATgArADAAaAA0AFYAdABQAEEAbgA3AFIASAB3AFMAKwBFAFgA
eAA2ADgARQBXAEcAdAAyAHYAaQBhAHcAOABHAC8ARwBqADQAYgBlAEQAZgBpAGwADQAKADQA
VgBzAHYARQBsAGoAWgA2AGgAcAA5AGwANABnAHQAUABEADMAagBqAFIAZABkADAAaQAyADEA
dQB6AHMATgBWADEAUwB4AHQAZABWAGgAcwAwAHYANwBlAHoAMQBMAFUATABhAEcANABTAEcA
OAB1AEUAawBVAHUAZABTAG8AegBnAG8AeQBkAEwARgBZAA0ACgBTAHQASwBFADUATwBNAGEA
bABPAGoAaQBxAE4AVwB0AFQAbABhAE0AMQBLAE4AUwBsAEMAZABOADAANQBRAGwAVABxAHEA
VABwADEAVgA3AE8AYwBqAFMARABoAGUAUwBxAFgAVQBaAFUAcQAwAEgAeQB4AFUAcABlAC8A
UwBuAEIASwBMAGMAbwBPAG0AMgANAAoANQBKAEsAdABDAFMAcQA0AGQAdgAyADkARwA5AFcA
bgBCAFAAOABBAE8AbgA0AGQAZgB0AEEALwBIAGoAVQB2ADIANABuADAAdgBWAHYAaQB0AHIA
RwB1AGYARABUAHgAbgArADAAWgArADAAUAArAHoAWQB2ADcATgA4AG4AaABiADQAWgAyADMA
aAAvADQADQAKAFUAKwBHAGYAZwBsADgAQgB2AEIAdgB4AFMAOABPAC8ARwBxAHoAOABUADYA
UAA0AEgAaAArAEwAOQA3ADQAawA4AFUANgArAFkAcgBmAHgAQwBuAGkAdgA0AGsAYQAvADgA
UABYADgAUAAvAEcALwB3AEIAYQBhAFgANABjADgASgBlAEkAOQBMAHQASQB0AA0ACgBjAC8A
WABPAHYASQB2AEQAdgA3AFAAMwB3AEcAOABJAGYARQBuAFYAZgBqAEwANABTACsAQwBYAHcA
aQA4AEwALwBHAEQAWABmAEMAVwBsAGUAQQBkAGIAKwBLADMAaAAzADQAYgBlAEQAZABFACsA
SgBPAHMAKwBCAGQAQwBpADAAeQBEAFEALwBCAGUAcQANAAoAKwBPAGQATQAwAFcAMgA4AFUA
YQBoADQAUwAwAGEARABSAGQASABoADAAcgB3ADUAZAA2AHAATgBvACsAbgBSAGEAVABwAGsA
ZABuAFoAdwBwAFkAVwBvAGkAOQBkAHEANABxAE0ATQBMAGwAOQBCAFMAbABVAHEAWQBUAEwA
cwBEAGcAOABSAFgAbQByAFYADQAKAE0AWgBpAHMASgBoADQAWQBmAEUAWgBqAFYAbAB6AHoA
awA2AHUAWgAxAHEAYwA4AHgAcQAwAHAAUwBrAHMASABVAHgAVQBzAEIAUwBxAFkAaQBoAGgA
SwBXAEoAcgBZAFIAVgBSADEAOABmAFcAbQAwAG8AWQByAE0ATQBWAGkAOABQAFIAaQAyADQA
WQBQAA0ACgBEAFkAbQBwADcAVwBoAGwAOQBQADMAWQBwADAAcwB1AGgASgBZAEcAbgBXAFUA
WQBTAHgAcwBNAE8AcwBmAFYAcABZAGUAdgBpAHEAdQBHAG8AbABmAGoAcAArADAAdgA4AGEA
LwAyADEAdgBnAC8AKwAzAGwAOABFAHIAVwB4AHQAUABpAFoAZAAvAHMAMQANAAoAZgBGAGYA
NAByAGYAQQBMADQATQAvAEQAegBSAHYAQwBTAC8AcwBpAHoAZgBBAHoAeABFAHYAagBHAHkA
OABkADMALwB4ADIAdQBmAGoATABGADQANgAxAGUAegAvAGIAWgBYADQAeQArAEMALwBEACsA
aQBhAHAAOABRAFAAaAA5AEoAOABCAEwAYQA3ACsADQAKAEQAawBIAGcAMwB3AFgAWQBUACsA
UABkAE0AbgBLAGUATwA3AHkAMwAvAFkAdQB2AE0AcAB2AGcAcAA4AEcAcgBqADQAcwAyAG4A
eAA3AHUAUABoAEoAOABNAHAALwBqAHAAcAAvAGgARwBUADQAZgAyAEgAeABwAG0AOABCAGUA
RgBaAGYAaQB6AFoAZQBBAA0ACgA1AHIAMgBYAFUAcAB2AEIATgBwADgAUgBuADAAcAB2AEcA
RgB0ADQAUgBsADEARwBlAGYAVQBKAFAARABjAE8AcwBwAG8AMABsADcATgBMAGQATgBaAEcA
ZQBSADUAQwBxAGYAdQA0AHoATABjAFIATAAzADYATwBEAHoASABEAFkAegBFADQAZAB1ADkA
TAANAAoARwA0AGEAZwA1AFMAcgBZAEMAdgBEAFQAbgBvADQAMgBMACsAcgBUAGwAegB4AGUA
RwBkAFIAWQAyAEUAYQA5AFQARABSAHcAMQBmAFMAbwB1AGYAQgA1AGwAaAA0AHQAdwByAFkA
egBMAHMAVgBnADgATgBpAEkAVwBqAFYAdwBXAEoAeABFAFYAQwBoAGoADQAKADYATQAyAHAA
YwB0AFgAQgBUAHQAaQBvAHcAVQBIADkAYQBWAEoANABLAFUAOABQAEQARQB5AHgAZABEADAA
MgBpAGkAaQBnAEQALwAvAFoAPAAvAEcAZQBsAEkAbQBhAGcAZQA+ADwALwBQAHIAZQB2AGkA
ZQB3AD4AAAA=--><!--Do not edit this header information:f85b47ac-6be2-4de6-9164-a077e5a0b247:AgAAAE8AAAAY8i8A8xYBAAoAAABYAGMAZQBlAGQAUwBDAE8ALAAxADAAAAA+ADwAUAByAGUA
dgBpAGUAdwA+ADwAVgBlAHIAcwBpAOy9+27cyLLmW8A5fw0w70BsYIC1MGh33XTbmNlAWbLc
mm1ZsiV1r25jo1G6WK1lW9JSSfZyD+ax9gvNG5w3OJmRZJGsIkvMJKvIYv5gSFYVySAZ3xeR
EZG3f+l0Onvb3Z2Nve7W3mC7u9d99XJza7i592q3tzXo7vQG3V6n8/+qsz7v/j+d/6L+/7//
34+d/9HZ64w7j+pnv3PT+dy56vysfh46E/XprnOrft92rjv/ps7b7fyhztKfrtTRd50n9b/+
0cd+XHj0VMnTxybq94W6l5E8WXAs6Byo5/qfnX/p9NTP/N0D9fmzOvdKffM4PfeHzs7037+o
c0bqCS7VWY/hXfT76fM+qr8/KylXGbIDdfb3zr36S5/ZDc8YqWe7kDtPOifqjIepXvS1N+p8
Le2x8yLx+YO6+j/UNyO5aqykvlTvdqn+f6Ged5T4/kSuvVdHb+R9JuEZh4lzDtSRj+qMQ/Wj
UbpQ7/ZZHXlQ575R/1+qfxq3Y/V73PmkrtKo5D/3/+i8VX/rY2/V+V8EqaScQM7XWrmUu1yK
Ph9EupE9f/3/6BypZ7pUDNL6fRJtfpWrkzp903nV+b3zXv3eVee/V2+qsbpV53+Rs82VEzl3
W/T/v9SZL9W5o/DfVeeb+ryr/tpTbzpSMt6pz6/VX69EZ+/lrD/l+Dv1+438/lOOH6jf75QG
zOddhdFIvcFIXb8n54/CzyP1zLH80VT+K/X7vyrrMTK/T2W+l89DueZs+gy96TOYe36f3uO9
+vxS8TR6p93pXyM533x3HV4bn3Os3j3rs36mkXqSb52fRHZ0zks5/q6QjBOF3YF6+veJe+6J
LLfrzTONRC/vEs9k+wwvFQ/KXL/b+e/T66NnspUx6vyi/v5W4h2+5V6f9UxJGf9T/dMWN2td
8543yxeb77L9bBEP3F97Dxy1bPE3u+q5JursO+Vz9uUttGZdfOYiSeU85Et191OFf7531Lr5
cUUsGLSQBfp57RGPriqC7r+pO1Xzrz77HxKBEYERgRGBEYHV5IE38MB4YDwwHhgPXJMH3sQD
44HxwHhgPHBNHngLD4wHxgPjgfHANXngbTwwHhgPjAfGA9fkgXfwwHhgPDAeGA9ckwfuTb0g
PhgfjA/GB+ODV++DmROAD8YH44PxwfX54D4+GB+MD8YH44Nr88EDfDA+GB+MD8YH1+aDmR2H
D8YH44PxwfX5YObH4YPxwfhgfHB9PpgZcvhgfDA+GB9cnw9mjhw+GB+MD8YH1+eDmSWHD8YH
44PxwfX5YObJ4YPxwfhgfHB9a4YzTw4fjA/GB+OD6/PB6zxPrsfODZXxoN9CHrB3QzHsmSNA
HEYcRhxGHFafD2aOAD4YH4wPxgfX54OZI4APxgfjg/HB9flg5gjgg/HB+GB8cH0+mDkC+GB8
MD4YH1yfD2aOAD4YH4wPxgfX54OZI4APxgfjg/HBdfngAXME8MH4YHwwPrhGH8xeOvhgfDA+
GB9cnw9mLx18MD4YH4wPrs8HM08OH4wPxgfjg+vzwcyTwwfjg/HB+OD6fDDz5PDB+GB8MD64
Ph/MPDl8MD4YH4wPrs8HM08OH4wPxgfjg+vzwcyTwwfjg/HB+OD6fDDz5PDB+GB8MD64Lh88
tJonN7D0vHr3gy+hjJfq2J16hk9KwkS8j/YcV0rS89dqT2y806P4nQs5ei8ybtRV5p0+huv4
Gy2lr5+XOBJvGIhmtKzPYftwh3zkI997+UcSF5lo6U5dG6gYQe/iEkhkdht6yYuE17zMkfxj
rid8Pj4NZq49Vp8m4nuNJzd7UjYtjo2eWT/hCxVx6ejvSB2J3vVWNOkSxR6qv/6pZEYx5XkK
oYsM+UV3YyneBrcfseTuRYdhVvAkLXCVWL7NQPBL6m6XYFoZpmdy3/ei1X313YO67kriqTgu
tMfQSA1CuYFkmZMQ0Y9ylyDnPsUwjONCv7HMqgycqOv+VN+dqXP089ujF0kIUjKKIaOv+KR+
7lROcws6c+iYaGFXjmg7sEcnijfSMoqh81Kew2RbJvr5RXTwiCU9U2PblWe/CN/pQXJOV++Y
rrktlkyb5orembr2PlUfdWnHIhmBxJgPSor5ZLurH/hkWZeOJrMq2W42paUFM9aVlAhWrli9
UtnVhWhC6zWpYXuk0rKCOWlEgPQNLdrDVkelZ9Pa8/+WHpVXKnfZVd/o+Xw/qN8v1b+B+mso
vT1D6SXcU+eM1F99dexVZ7uzob7ZUMdeys7x+53/s2B/XL9yB/NE5kmfJCK5UNe55hHmjGBO
XqDe67+p98Izl0Hsnfp7LFfeiH1Gb1AevTzJILkcJPPzAPdMPl+mS26v7/Nj5z/VZ9CbRe9n
dZ1u155EH2+k/qHbzWTWcKrO+RJGLHY4pqUHCfmzeUl0D22TE2yyUlTjbHA5qOZnm6C6rPj4
39Xv7yVj41hGMUx+UHryCRVd6df5mkbgkSp267Cipr2uyFHhbg+W1LvXzfKofq8jctTC29He
URmnMl4uO1lNnRzfXR1uVMvbiSu18/Zg2bRKOna6LGzrr6eD7XJi63WuqvcsMArkbfTz/nPp
c8dPEjOaNHL/kLczLZRLzJmcHzVSZ2p9fZe3NPM8/5A5nPk1urcyJ3veRua/Xz8bWaTr6Npd
xdaTaV3MNrZIXluM33Vzu+c1t3uecLvnJbf7XnO77wm3+15ye+A1tweecHvgJbeHXnN76Am3
h15ye8Nrbm94wu0NL7m96TW3Nz3h9qaX3N7ymttbnnB7y0tub3vN7W1PuL3tJbd3vOb2jifc
3vG076bree9N15v+G197J33vn/Snh7LnKcP7njO87w3D+54yfOA5wwfeMHzgKcOHnjN86A3D
h54yfMNzhm94w/ANTxm+6TnDN71huJ89mKusFWbPP4nmZh/K22nJZp6J+4okRlI0M2hertmn
ID0n3PeR4W7YRGPIRzL76rPTPKD0tXWsgrDe9jOSXdqu1bfRs7tgkCUDmyim73ZYQTsQiI5k
zyUuYxnRzmJ5s4jBzR2397Inq/Eh8VmHIukPuZM9csfq+J08x8NUDyYiKO7taHkW4VnlKnJ5
a2rQDtlrn/aoaUjksbtc21RUqs/roFaFYHY8UaUHXLQGjdkZsXzk0aXVSq3AVW79LtqmIjqm
RtCESG0sMe95aR+VJwc7KK73yCJO1NubJ7sStlw6+aMsGViIvccy+w4/zPWcuGASyQoypa3S
VtYdlXv13adw1+K/p3YQHjkhE8kLMiQGnb9Mdyw21QPdV6DlTTp/xcs5okQ22kQ0jmVVt++S
733p/C6rwF3LSsZXTrW2xdKKITagHVLXmN3TP8sRFyxmJQRhFHKR0a+KPyuCAR6sGfo3a6/r
ar77uqHz1hFLZe+t8hi9En9aJT5GItiUx2b2++PEtfZIvZW9Cc7DeqSpUM6jN3sPELNB7DfR
7l0FUUEkKciURb3ApcdAP7d7rT95NXHYczomBqtf94dy1s9Sx9I1zc+SY0Zv6jJOUx99oTSS
lhkkpNq39v1wVL7vWI2Vr6wSKy2vaqy2vWvp8+1qtlJcjWXNzwPAtqqxrWrxiqyrWrywr/+Q
3TL13eJRf1elMlQjLZiRl8xPoz6EfE9ZHEH9NE9E3FLXTu+8tyv7bH11nCs1u4tfWhrxuB0C
jPFogn2MFRb6Sf/sfFLXvpY+mbETFvvqm8/S+2n2vNT3fAyvYL6UCwaRhSQ1+4v6+1JGuJdF
KJZkHyP0vOsffQ6jdG/mTRiRHYnPcxupOyvRzENISyyG1iaeLjX2dU/OSvZxu0Xf8X5x2RLx
d/ZILB47bXLUMllT/n6ORraOx3UfhVvkzVjpw5m9Gv+QER0TmZH12Wm04uzOjFkSsTR7JKiO
NxGN7D1PD8OdNm/kLlrL8Zicfdk3+lHqBy6Vifw9UGefMVj4HMHck9Bv686DvPZvWTxYtM/x
OvFgvdvObNSPQ/1Xt1JD3KN/KeMwbh1mitG+FkGLVra5mMSj+JZjd/k+NXv84C+hP9JX2fSv
4TnnR0PpOU7n6hszKzbOL48cs5CsEdK6fXsg618CPpGFJi3CzA91yfmTUoKUnGIWNsTCpAb6
XfC6UudGa3xVUUlLyo1XWKOmVj02cX+Ctrnr6TtFFlFFtWZWdmxvNrUbskQ7RLPjl2VlhG75
XU89Z7ezE+4A57cvPZDPZr7bONRk3wGjLDl4STutk6E1CYXLuePm2auYx5Utmdlcq8Sx7Fyv
PAyZ8bUM/Mwza12cqJ87eUuXCD+6tmwM+CLcYxOUIpRGos1xat6+S/tlpJTDZwA2KWx+kpVA
rtVdH0vik5SU3SPzQUXlZ5b+7oV3I/OfQyweE1cOr+TYumy0aJvK4LQvLcpdyfGQWTOPo9X+
x0rD9jjhAWdxqmbkalwVZAzrsrCKo7SX4Yj9e7GPSUrnZbBLxoGzMou3Wd3KZpStdw1pT8YG
j2Vs8EXl41vT0gPGu64EJ+bEdNcSr/kjyT7HiZP9PS8Re1sVflWuJjWSfu87weExdzUpcoM6
8C1bnZzHdrYuCa514Dp/Xrl9YublBXMSi6Gs4+AH6ekF7arQfi9vFI1Q1u8T5SCnoa7sEZ+X
mRyrkpSLddeP9674YLdxD1lIp+Uxnr0o6m/lOy09fz1Z2xUEI4msUVs1GmSfzdnZ9lh8Y7Sz
z5HS0amsLa+1UqYGl5YbrcGZlo31uCLDWKLmYmLWntXH9iSm0PmY0ZrrOrZ5slbZ/9BUb/dG
fXcZrlRRfp/6pLSq9qnvtsZ/LdJ1dK1ve9T3vOZ2zxNu97zkdt9rbvc94XbfS24PvOb2wBNu
D7zk9tBrbg894fbQS25veM3tDU+4veEltze95vamJ9ze9JLbW15ze8sTbm95ye1tr7m97Qm3
t73k9o7X3N7xhNs7nvbddD3vvel603/ja++k7/2T/vRQ9jxleN9zhve9YXjfU4YPPGf4wBuG
Dzxl+NBzhg+9YfjQU4ZveM7wDW8Y7mff5SorKcVWfq9m7X1mfpXBgHkqzdB/FetJzFsH69lW
iVHZNSHm8WGt2qqwmf3+OHGt66yu8zDCMjMjs9YITN8DxGwQ+02uu6sgKogkBZmymHlsi1g0
l/JQ3k5LLjtX30h6Cneunpdrdp+L7jshfnPGhpn79dvP/C6LVezUiE0U1zdZTXMQiI5k70xU
xjICWbvWfr9ScHset/dKY6PQh8RnlVsr7ViitHtZPSnSg4kIins7Wp5FeO7K80WrXzyUitne
Sbx2KxIeqa2V0j7tUdOQyGN3ubapqNRi6J2pKz+pH9263YJgoZ0Oq/SA+bKimlD5yKNLqxXu
C2ru5rKnVPpq2qbndEyNoAmcv1ffaW+R3F/IPPXIyQoieUGGxKDzF6X9O/FTJgp/lH2kbpXs
v2I1jigR1TURjWNZofe7xE1fOr/LunzXsu/WlVPOuljaKneDWv/cVD+3eyyWvBp/9ZyO8U71
6/5QzvpZxuXddM5lDdP30zd16UfTR18ojaRlBgmp9mMI+i3a/bEMVmPlK6vESsurGqtt78YP
5NvV7MjXaixrfjwttlWNbVWLV2Rd1eKFfWmJZ3K3uFfmqtS4t7Nwl4a0vOSotyg3zfeUxRHU
T/NEjUHypcdw/05dmbxU8p/U/18dd25PywpmpBGP2yFADa4J9jFWWOgn/bPzSV37WnL9sRMW
6d2IzT2jXYMYz+aCQWQhVe0czX7Ry8MoXSW7CSOyI/F5rntFpyWacSJpicXQ2sTTVb4nNHtA
LwcJanZNRCN7pIGpGJTJYfNGDwShbJ0d6XkobnkQIwsOc5A7lv6bSYVjs+OZJ5cyNuTWYWwI
vrEIWnjI5mISzzZdjt3l+8vsea7JPWJtKrZdMM7F2MxYXTW+8/Nk3bAd0CpmzMg8UTo4l53H
9RjHOP4xWqpmlQZd330gR1gCPpFlJi3CjPZziUmTUoKUnGIWNsTCZvKKUyXb+MU/pKZxWTrf
zpaILdkjQTTZRDTORKPz+faT1G9vRNtay/F4/P3QL9451Rrj+wXPWlqw8DmCuSdhTQh3HuTV
XZbFg/z4c714sO69ct8l1rlSzx6tdlBFzTopN15rgup19djEPXc6Xr2evlMUTVYREc3KjmNV
m/gIT2yHaLZHXpbXdfOhPfWc3c5OuKOT3770QD6bGQvjUJN9B4yy5OAl7bROrtEkFC7njptn
r2IdxmzJrMa4ShzLrtWYhyErNi4DP/PMWhcn6udO3tIlwo+uLRsDvgj3zAOlCKWRaHOcmnnp
0n4ZKeXwGYBNCpufZC73tbrrY0l8kpKyqx4fVFR+ZunvXng3B+Y5xOLRp+XwSo5izUaLtqkM
TvvSotyVHHmctXJwtO7pWGnYHic84CxO1YwRj6uCjBZfFlZxlPYynBtzL/YxSem8DHbJOHBW
ZvE2q1vZ3M31riHtySj8sYzCv6h8JHlaetC4keX+YBdZ6PyR5JiQiRPGz0sshmnfs0riMvD7
EO7SWEWlayTjku4Eh8fcHUeIP+vAt2wFbB7b2doXuNaB63t5o2jsgX6fKPI5DXVlj/W8zGQP
eVIueNeP965YpVtvaxbSaXmMVCmK+lv5TkvP34XOdt+hSCI721WNBisuNGdnoWM5L1pZ+Ujp
6FTWJNVaKZP5p+VGqzSnZWM9rsgwgqG5mJgd6/SxPYkpdIRutOa6+12eLJ+qnmedg0x89Pev
paKfddQc0XVQva6Vvf7nry+i86DzNcy8Y/29UTnb7/K0pj24FWS/Tq+ZTLX8oyfY6BzWvJF+
FnOeXnXM7HNjYnG3FbKMlZqVzL6E2XJ8pyC8VzC9m6/+bxFuR6L7B3m3z6lcZSKrPxtv9HFm
tL2+2+/qs16Tedj5obPZOVf/n3c2OgN17oX6PFRvo8+J5peYESfJt3GZNZItpRim+uwfO/8Z
xiRg6o5pH0xXjmkSxVN1nVmvsQo0u3M1j1j+bliN/CL7Ftha/Z5kh/fhylURki69GXlyirEk
nqfwYWaHn/+AN43iTb9RvHkv8cOLEFsdVbwQDsVeB/40iz+DRvHHVMX02rpwaDkc6rW+7dqX
vYO+0HY1njfN8j2nsk8vnGk2Z7YbxZnRNG+8DkeWEDevS5vVbVjkk4x1lsGdpvbK6fr9Rxlj
/lmqGlpL9yF3rjr/kHc19Um3UX2x7CAlPWtXDqO9G6s+7G5reuGKIxFJ2u28UccO1JUuu6Ul
ry1mJXXbQQ878KA32sYOel7aQR878GD8t40d9L20gwF2kGsHAy/tYOClHQyxg1w7GHppB0Mv
7WADO8i1gw0v7WDDSzvYxA5y7WDTSzvY9NIOtrCDXDvY8tIOtry0g23sINcOtr20g20v7WAH
O8i1gx0v7WDH0340epQX9aR1Pe1L87VXmX7lRdbga89yz1NroHd5kTX0PbWGvqfWQB/zImsY
eGoNA0+tgZ7mRdYw9NQahp5aA/3Ni6xhw1Nr2PDUGuh1XmQNm55ag589z/XVVxevE3Yo76rv
U3YdSiPpSbQbZMi9knWAo/tOmMlQEVKsUdk02xrJmgnX6tvoTVwQyZKBvbhonzUom4pHdCR7
j+AyVhPILjJB7k7BoFgViu+V/kaht4nPOhRJf8h9XdZFfJDdeO5kbUqjFRNXFPeLtFjF0Y1m
u5u3eCgVB76TGPBWJDx6vgp5tVjQjjUblzzml2vTikothmV6JQvwXIRndlRSpa/MlxWtQ18+
funS2s0gb1YFcl3vdfZq2jQ7jVOvaF70F63yWNab5clh90VXu/ki1b+HuV4HF78VyQoypYGR
K0b36jvdKif35TbvMHLCKZIXZEgMOn8J9wsIwiz5UfZf16ut/ZX2qBLMyLOaj82xrDP4XTKZ
L53f5U7Xspe92z4ci6Wtcof1NvnG2V3s7ZGZlcAed9Uigq9rIhpV7LM8bzlZ+yzr1U0n4Yqm
vu3TWiViZXdOnkdrdudkkKoGqdnvjxPXuu57dx5W6EzNbh7L2XuAnzt+v4mu7yqILSJJQaYs
qkrl6+v6Ldwr48mrie3sNE5c1zQkDuWsn6XedhOulv9++t4u4y310Rfh7pCxzCAh1T5m6Iej
9EEuidxY+dgqkdPyqkZu2/N4Id/mZqvd1Vjd/DwA7G4ZdlctepHlVYsetjeP3pncOx6vd1Uq
PzbSghl5yew46hXJ96nF8dRP80RMn1Gbf5S3vJQ60qW625P6323v61lZwYw0Iv4yeDDKonm2
M1bI6Of+s/NJSXotfU5jJ2T21Tefpef3Qeq6+p6P4RXMrCqPSGQ9ST3/ov6+lDHtZfGKJdlH
Gj3P+4afQyzdk3sTRnlH4h3dxt/OSjTzENISi2G3iU+cwTM5onVPzkr29rvF95G8IEcinrEs
LovHR5sMuUyWljfmOQhl64j/SXYUdontGQ+9CO1TdacHeaY/xO9dlrbCbIlYYVlcqPA3H5sz
0e+8hzR3upG7pHfh3Vd/X8jc1QenKkl0v+BZKwwWPkcw9yT0WVfFirx2c1msyG9P14sVbWpz
szlwHKJR3aoR8diGSxmfcuswp4x22R47Wud1QSgeFbkcm8z3vtnjMX8JPZe+yqb/EB/73Aiy
E3X1ufrGzLSN89kjxzwna2y6bhcfqDksHa3IepPWYmaZulQcklKClJxi1jfE+jJqtd8FvSt1
brSGWRU1vqTceD05qn3LRiruE9H2eD19w8haqqgczcqObdGmjkRWWgbf7ChoWRmoWz7ZU8/Z
7eyEexbidWOsD+Szmb04DvXad0AsSw7+tAwGZITNxeRy7rh5kyrm4WVLZjZefaiWnauXhygz
9paPpnkDrZkT9XMn7+ySQ0TXlo0rX4T7xYJZNmYj0e04tZaDS7tnpJRDawBSC5D6SdaRuVbP
8FgSraSk7D6mDyruP7P0jC88nyHxHH7xqMJy6CVHJ2ZjR5tWHWr70hLdlRxfmjXjPNp1QT+v
PWr4ysWoVTMuOK5eMkJ4NcjFkd/LcObEvdjOJIVAGSSTseWszOJtXbeyGYFtqm7tyTjssYzD
vqh89HBaesBo4hpQY95StwXozR9J9rBOHPdke04itlgPmlWuWjaSPv87QeUxd9Uyso/60S5b
RZ1HerZ+Csr1ozx/XrmdfeblBXMSi2GuY+sH6dcG++Vg/17eLxoNrt8uynJOQ83Z4z8vMzmG
JykXy28a+rvird1GgGThnpbHTAI3DryV7/S98ldGtl3TMpLIasvLxYZst6n7Ih+LF412ZjpS
ck5lrwWtozLVwbTcaMXYtGwsqxqcGHG1LgiZVZT1sT2JTHT+Z3TouiJznqxV9qGsh198o/66
DNcy0Wj+Q97V7Ernlt/FsoOU9KxV94z2bqxiim5LPd8iJCJJu+qsk86ButJlTeXktcUsoW47
6GEH3kUAi+2g56Ud9LGDXDvoe2kHfS/tYIAd5NrBwEs7GHhpB0PsINcOhl7awdBLO9jADnLt
YMNLO9jw0g42sYNcO9j00g42vbSDLewg1w62vLSDLS/tYBs7yLWDbS/tYNtLO9jBDnLtYMdL
O9jxtB+NHuVFPWldT/vSfO1Vpl95kTX42rPc89Qa6F1eZA19T62h76k10Me8yBoGnlrDwFNr
oKd5kTUMPbWGoafWQH/zImvY8NQa/Oxzrq+iVGwHiWp29GD+Y3WIMCOriWhUsW7LvOWwvvXy
ECu79so8WqxdvRykZr8/TlzrOrfxPIzazNzhrLU/0/cAP3f8fpPr7iqILSJJQaYs5u2Xwy+a
bXwo76rvU3YVDCPpSbQbZMg1O2pG92UFuqqQYk2MptnW/K6yVexMi724ap8sqql4REey91Ar
YzWBrGVtv3czKNqi+F7pbxR6m/iscqseHkvkdy9rnUVaMXFFcb9Ii1Uc3V152mjNmYdSceA7
iQFvRcIjNcAKsaAdazYuecwv16YVlVoMyzN15Sf1o1vFW/BciGd2VFKlr8yXFVWryscvXVq7
uf199R7J5t4ue+Glr6ZNs9M49Yrm2cO9+k77leROaOYdRk4WEskLMiQGnb+oJ7wTj2bi/EfZ
/+5Wyf4rFlUJZkSKzcfmWFbz/i6x2JfO73Kna9k98MopY14sbZW72LUtM9Zv4R7fJa/Gs9lp
HD/WNCQO5ayfZdTjTedc1jR+P31vl15DffSF0k9aZpCQaj+2ot/avW/LIDdWPrZK5LS8qpHb
9nxcRb7NzY45rsbq5kcyY3fLsLtq0Yssr1r0sL159M7k3nGv01WpcYRn4S4xaXnJUYRRZpzv
U4vjqZ/miXpHRn72GO5lrOupl+puT+r/r06IzsoKZqQR8ZfBg1ph82xnrJDRz/1n55OS9Frq
DmMnZNJ7uJt7RrudMT6wPCKR9ST1rPeuu5SRGWXxiiXZRxo9z+uDzyGWrubdhFHekXhHt17k
WYlmNE1aYjHsNvGJM3gu3kfSLb6P5AU5EvGMZXGhtth8bLJHYJjqRZkMOm9URRDK1tmYnjnk
lncx4mIW7Wwcj6V/alLhGPl4rtCljKC5dRhBgxe1xw5fui4IxbOMl2OT+Z41e35zci9tmzpz
F8QLIm5mKq8a7fn50W5ID2hNn517e6KuPlffmBGkcRRldFbNqh66Kv1AFrJ0tCKrTVqLGT3p
EucmpQQpOcWsb4j1LcxcTtWdjAf9Q+orl6Wz/WyJ2FlZXIhQm4/Nmeh3Pts3d7oR3Wudx7Mk
9kMPeudUE43vFzxrhcHC5wjmnoQ1RKpiRV4NaFmsyI9p14sV7ep1/C4R05V6k2g9jCoq7Um5
8dok1NyXjVTcM6lj4OvpG0YRahVx1azsOP61ibLw2WXwzfbdy/LPbt62p56z29kJd3vD68ZY
H8hnM49kHOq174BYlhz8aRkMyGaai8nl3HHzJlWsGpotmbVD60O17MqieYiyvujy0TRvoDVz
on7u5J1dcojo2rJx5Ytwp00wy8ZsJLodp2bVurR7Rko5tAYgtQCpn2RG/7V6hseSaCUlZVdg
Pqi4/8zSM77wfJ7Sc/jFY3vLoZccI5yNHW1adajtS0t0V3KUd9b62NEKvvp57VHDVy5GrZrR
+XH1knH6q0EujvxehvOX7sV2JikEyiCZjC1nZRZv67qVzcttU3VrT2ZDjGU2xEXlY/jT0oPG
jen3FcnIeuePJMfKTBx3DHtOYjGE+15XPJeB5odwb9YqanAjGb11J6g85u7cQ0xbP9pla3Pz
SM9W5UC5fpTfy/tFozD020Xx02moOXvk52UmRwck5YJ+09DfFYt161vOwj0tjxE8bhx4K9/p
e+XvEGm7t1ckkV0nl4sNq3A0dfeuYzkvWj/8SMk5lfV0tY7K1B3ScqO1yNOysaxqcGIsx7og
ZHaT1Mf2JDLROYDRoevOlHmyVlmdbapfjM4sv5d7JKmqfdu7rfFpeTqOrvNth/ael3zuecDn
npd8XpV/zm5bk9n0vmQU1+qf674rSWlBpjyf2W6PQLx/35OsMfo3WVfABZencI3SWEIR6wg6
X8OqeazVN51Xnd87Z8rKDJtvJUr6Or1mMtX9jy3N/6prJdJyg0SrkSXbt8inmNaJg/zme887
vhMnrU7zRE3NsgRiqObjl8ROv6PB7TiFm/7+tYxgzULVHNFj+/Ra+/ZYzV8PUstBSo+2MO+n
n8ycp/dFMDuNm55ht1X7TbXX7LXwJRzXEd8pCO8VTO/mb1W9KIpHgsSDvOnnlM+cyH54psb9
cWaFDH3v39VnvUvdsPNDZ7Nzrv4/72x0BurcC/V5qN5NnxOtEGNmbSXfzWXdl2wpxRDWZ//Y
+c+wFwyEq0K4D8I1I5zE9FRdYfaeqQLb7txYnVj+bjjC7ovsAGvrEfak7n0frp8f4eqSPebJ
KcaZeG2RDzN7rP8HLGowi/qNYtF7iTtehEjraOSFMCr2SLCpyWwaNIpNZjSX3kMMRq2CUb3W
t3L7sl/7F1q5NWNRs/ySHlkFg9aLQduNYtBomotehzOwiL7Xs3XrNixiSsZI7WHSTzLK1YyF
fSGz1x4FN3sNp69dXe9eE/SWvvvEqW90XoJfOjSrGFyVsPEsCX7p8Gf5f+I8c2r+er/0Z3bh
fkgcd93Je1bG6vflbpJN74WrBLnbdFJCsV7Vf6pjnyXq+FdZ5Ua/q949+lZ9nqjr/5CVivWq
LD+E808fRDt6RtOj+u5CNPevsvf0o/wY3U5Er1piLPcyfLpo9ve/yLiI7c6O+veD+quvfuv9
ik7VT1ddF/9+Ib/XbxZw9E3U2/0guozuoo+btfSib9wZsEgSTFg/JpyEev0mox6qYESWxKLZ
4ouE7l/I6LS2oqCf4j5cr+KhRJS1SFI7o4XndBu1+O46zZLQVl3eyf4AdzLiydQqohUVJnPH
XdmZvL6t63Dsha3RSdgmPYn+9sNdiifSql1Oz9J3+odj/LVYXttHP2XreU+kXYik+1KrweXJ
KabXdCVq/XR7I5XaW5H/KG9sWHwna01MCp1xJXXL707szpbSXp9RXt/vp21fGX2npfi0dk6e
hg/UO2Ufc9k7YJGsIuP6f1xLHue/t+3oD9bcaA4W0Xveyhgot1nx6euLYfLDGq5yvHw0Dqdr
CNjuZntjFdl00X2G7seqJXLbSfif6L6U7qOR4+5jzuuM6uue80vU02yOs9JY07Ag6mkSGkQ9
deqeqKcu3fsb9fSJelrP8T5RT8OwIOppEhpEPXXqnqinLt37G/UMiHpaz/EBUU/DsCDqaRIa
RD116p6opy7d+xv1DIl6Ws/xIVFPw7Ag6mkSGkQ9deqeqKcu3fsb9WwQ9bSe4xtEPQ3Dgqin
SWgQ9dSpe6KeunTvb9SzSdTTeo5vEvU0DAuiniahQdRTp+6JeurSvb9RzxZRT+s5vkXU0zAs
iHqahAZRT526J+qpS/f+Rj3bRD2t5/g2UU/DsCDqaRIaRD116p6opy7d+xv17BD1tJ7jO0Q9
DcOCqKdJaBD11Kl7op66dO/zKoWszuzDqlSsz9w8NIh9moUH0U+92if+qU/7PkdArNTsA89Z
q7l5aBABNQsPIqB6tU8EVJ/2fY6AWLXZB56zbnPz0CACahYeRED1ap8IqD7t+xwBsYKzDzxn
DefmoUEE1Cw8iIDq1T4RUH3a9zkCYjVnH3jOes7NQ4MIqFl4EAHVq30ioPq073MExMrOPvCc
tZ2bhwYRULPwIAKqV/tEQPVp3+cIiFWefeA5aws3EQ+8fp3a99nrs8qtDzxnbdUm4oHXr1P7
Pnt9Vvn0geesLdlEPPD6dWrfZ6/PKoc+8Jy19ZqIB16/Tu376/X7rPHmAc/7rCrWSDzw+nVq
32evz7pWPvCclZSaiAdev07t++z1WcvHB56zekwT8cDr16l9n70+65f4wHNWzGgiHnj9OrXv
s9dnzQYfeM4qAU3EA69fp/Z99vrMU/eB58yMbiIeeP06te+z12durg88Z25uE/HA69epfZ+9
PnNzfeA5c3ObiAdev07t++z1mZvrA8+Zm9tEPPD6dWrfZ6/P3FwfeM7c3CbigdevU/v+ev0B
c3M94PmAubmNxAOvX6f2ffb6zM31gefMzW0iHnj9OrW/3l6/CWgcqW8+i5yrmXNu5Pgr9Wms
MPisjl866Hn++mLa1nKf1nCHm5/UM0yUJsfq+NhBX/PXt31PoAP1ti6xxJ6V96zm3/rp9las
XdtSdK8XnX2RcSVRpN55KtKdPQqLJBVDph0aPVF/PYj3/KzeVx85l2/sNbpIkk8a3VVPrt9y
os7XkapbrJslo2hr/7bz7+rnqPOL+t0Wu79R33xR8ctY/X+l3kUzaxLe28X6n5PnE2Ozvj0N
n9ClfVsszV8Wv1T30Hy7tMoYjER3POx1j7bfq/O+Sh7h6mGyJKD9YtonJmkSGofyVk+Sp10o
aU/SYj44Vo7yJIHG8ys4ry7nRM+0t6vUNu1tndqnvW0SGrS3zUCjT3u7Qj3T3q5S27S3dWqf
9rZJaNDeNgONAe3tCvVMe7tKbdPe1ql92tsmoUF7645GknNH6r21rH+o727kzS+VPP229zJm
zWWcs738tra4x8KpT3Jcjxb4nHhHe70+J62dbD1RVz7Id48zn05lDsCjkwfOllJEg4FqQbXX
SurjTeeV8kxnys+ZGQq3YgFfp9dMplpr9gj+kVw1VnfXvvlS/a9Hzo6mZ57Ilffq2I08xyQ8
fiiRxUS962fh5mcZR3sd3vnDtD7/JJz9mzr/jVP0Yq4PEhKWi9i2an/MWoHH6llfqutHnZ/U
VSPl3fTnz/L5UP0+Vk89Uufrzwfq92XnnTo+UX+9lvMvOt+m579Tvw/k+tupvLGc/0n9taew
0Mev1ect9dcrkX8o8ntyXJ/1Xzv/RV2hr9mffvdOznmUa7TMt/K5P/38Ru7clfOv5bh+hl3B
V397pH6ie5zJPb+F8vbU84+U/kehvD3561De6ZXIPwif6W1CxqvpNQN5z+i9RvJj9HI11eNr
eU+jt658/iR61vd4ks/d6edP0+uP5Z1u5BmG6vepHD+Rz92Ung7lPQ+mus/H8rfpMxisruTz
t4x7JuX9XY5vizx9/uP0/HPBsjvFVj+T0cONfDcUmaPUe/0m1/wx84zdXH6ZZ7iXz+9Sz2hw
SOr901S+eefr8JkupnpJcvbPDCySHNVn7sv9f57yMakX84z6GX6d3vO1aNPoeSjPMJL7Xadw
MM/0bfpe26EuR52d6T3+l1zzz4Sevk11PSlwPKmXw+nxxynfzDM+TbmgnynJuXfTc75M3zPG
JmnrWXxL6qmILzB2Z+zcvMO7qd3pc/bku1+ntmxs90CueTc9fjjjCw7FF+jP36a+wNzjz+nx
91N5xtbN/Xan/sn4msH0/tEzjQTfyBe8C6+Z9QXZnL4UvWxM+fGbPONOQm/62v8u8r8JvzR2
X6f8MljGfNbPZPzNt+k9DXZ/TjlndG9kDFN+PcmPyZSPhrOPU+wvpvIjm7kOsd2Vd5h9Rv1M
8XPuJfTyz6ku38qZg6kfPkwcP5vR469yj5h/Zxl6O5QneUr48VGIvfmsnyn+zlzzRv6Odf1G
njnp80bheyX1mm/b2XadxDKNi36mceK72O4+TXVprrlJ+N1RyscV92+74TOnzzc+8z7lM7Pb
gm8Jfnybtme/Tvk1nMHaXL+d4pv5/FuifYyx7U3f+XLGtxg+RdfEbcsogc1zscnsMxjsejN+
+8+pfOOF/l3u8j/Vv6ZnGHeSfY7lnIlIelFBdtbejCxLX7uSy4+nss2MrSunWQr5kopF9/9U
xz5Lhelf1ZFHeU9dxblVnyfqej374YvMK/tB/X8jud+dvMlHdfYP6rN+Q32tmXUW6XUiOtUS
Y7mX4dOdKjn6ibQ2e8pKdtQ/PUe4r37rOfmnMl/qXxO/X6zJHKostA8lG7xR+tLaqwL1IhJB
v5m2fhLqLpr3Ut7msyQW852jULPR7xPVwrXPzspr3EZyEzRfdEWQfsaKIFWsAhW15pMSkUDx
dT2i2vb898vha79SDcVz7I0HPVJyruUJb1SUqHsB9EoFut6v+3supd/Y+M+JnK/twKUHOUsG
bca6MSO6fl9mUuu3jLCbOK7voqUFCXnBjMRyNWNdXTztvK+tzr96hJL9ddWglJQIUnZIRd/o
PvWP6l4P4qmi+/qTydajXTIhWrWyXPEvmq8Xp3asSdScjCgemVFunFCxcUDtzJXS754cJ2dQ
c1sxI762iSOqVqlJv9YhW6Vmd8OW/1pavO9OOdq8hGLaTT5RW/XrHrf7GK9n6zD5bTTTIHpC
/TxvZE1GtxVk7WTD6+jbX8I1yMqNnc+Tssr2rumRWFzTGaWO5I/ePJbemE/hWHh9tycZw/no
PNMkGlWvdRxkyL2Sak90X5vor9fa6K86vKIRtyN15F5WprRHMH0t0c+yMDpR35vnvhI/cenU
JmXJIEutAseRrA+tV4WO3sfFlrJk4O/cMcDDNRmVdvm09tpOdOSNrOqvY+lDqRx/cozOY4la
g3fqdyw5mJMNltVh+V5m3phWIj7rUCT9Ib0FLvMNdf/QvVRpIt2YeL54e0a8YYvxrjzzRfgu
D6WysHeSgd2KhMcZSUQf5REhClkHdIhG1gmtPJ9VLjIpKrXpeyGtK6rZEWaVbV2+rEBGRVQR
i1I/zsb/REYLmidw8a3pq4lMXPROLNJMPKjvNj3fGks2e166/cmTs0p/1sa25Yv0pDyoT6b+
8D3cndHFjiJZQaY0kCqH1L36TsdUejWgv6ufi+mbjJzQiuQFGRKDzl/CUbdBWKnSvco3Mv75
r8QRFSJHZLEuCFHpWDfE9Ptoq7iVt/xdXavHRT6I9l0q9oulFUNxQKSYiehLGRN8Nd0v2h6f
WQlBGDVeZIy3ovVyxYX2qrmY0EKtA0aP4YzaaHZfFZ4ulhpM5QbqnhN1T2asVIHbK2lDq8TM
SASv5eA1+/1x4tpyq25HPR7ziM7eAxTLovibaPyugugwkhRkyqLaW1VPZTRTx62PMXk1MbqL
3onPm4kHsXmz8TmUs34O9+85Fwnvp2/vMkfrRtapCGZkBgmp9hFfv7MBfjn4jVXbWCV+Wl7V
+G0T7S20v9l+w2oscFYqNrhMG6wWw8gKq8UQO8zD8EyeIJ6DcFWq6mGkBTPykjWPqJc538sW
R9XsgUZ2ltdn9ijvehnuC7cr65d9dcJ1VlYwI43crTwqZHLrgA4jEJvu9cayK+tj58/OJ/Wm
r6UXf+xkTebpHsMqsLnnY3gFq2xUhUtkWUlt/6L+vpTZlmVRiyXZR409PGIB3NLjZG7CuP1I
/Kfb/KJZiWaebFpiMQQ38ZKZqCZn7OzJWckRVW55WyQvyJGIr6wGHeLEdUGIPoB1Qyx7ZqWp
LJapa+XNlgxC2bo6okccuNVBmEn5POan6n4PIucPiS4uS7dy2RJp5apBh1ZuXRCilVs3xM7E
LuZbObPj/I3cJb0Xwr76+0JWoXpw6hWI7hc860ODhc8RzD0JY+6q5UZeBLQsbuRHRuvFjfZF
T9lMOA4xqW71zniE5qWMtb11WF2ECMsVQeKs9cIpnvmxHPvM98fZc05+CX2ZvspmTA0tsh3u
ZvbIqjGfn7PihveAVrbgTAidCZ3LPqwPYTRj3urIsWaRNUtWx0cP1OdXhFlkwUnLOQl3BHXZ
syOWEqTkFLPEIZaY29P5XTDU+zpG+w1U0TeWlBvv0kEv2WrwikcXaNu8nr5nZDlV1IVnZcd2
aVMlpmpRHuXs+GhZFQq3ekNP9gXd6WzhhzMRP5DPZq2VcajdvuMejrNy8LDlkaBi0HRk6JFZ
F6Qu545He0+XXzUkWzJrh9SNbdmVRfJwZX2RVWFq3kPr50T93Mmbu3jY6NqyWcKLzjbIPYvc
SDQ8Tq0g6BK5GCnlMBuA17N4/SQr0F6rJ3ksiVlSUna/8gf1fmeWvvIF84ILoBjPvyiHYXIe
RzaCtHVVY7cvLdRdyfk4WetmRfsWj5XW7bHDexbBrprZVHG9mnlVq8Qvjg5fhjNS78WOJikc
yuCZjD9nZRZvA7uVrY/RvkrmnsxhG8sctovK51ylpQeNm4PlN56RJc8fSfbgTpxwf15iMZz7
1LiXgukH9a5Vrf07kpEFd4LNY+7av8S9TcG8bHVvHu/Zuh5YNwXr9/JM0Yh0/Y5RdHUa6s8e
/3mZyTEjSblwoJkc2BXrdRtrkIV+Wh5zGsow4a18p++Yv1eI7UrhkUT2H1kFQow+WB+MWCur
2d4wiiuOpS2Mdns+Uno7lR0AtabKVJjScqN9FNKy8YxVooV3XC+cGKm1nriZ/WH0sT3JEXRm
bjTputdMnqxV9qisVwtnZhEbTaXzNZ0rRW95Kz2PZeuseRJpveyRiH1ffN2eRI9j9e3BlFVu
I+Pia6mPVI1N+uwDdcRl158sGcWwOlNXfZJVIb+FeTW4FcEt0qpL2zS2rDmDSlFU/pboybFH
ZvZqvN1y8LlSd3JFJ7oWbJZpO+m9JspZ0rwssFueXVWDXLYkcKsat7Nw5sPfnFaAS15LtLcK
nH4tgdOv4LR0nKIdCCMtue54lpaA36seJ7PTYBmc5iWAU/VZbrxnt66mpu9bbg/wbHlgWDWG
evXzb6ljLmNosmQUwSrofA3zgFjvbzqvOr8rmUPR/61w4uv0iskUmx9BNBPRY9mFPXruK5nZ
UAbd5+WBdD1Iz6/s+lJmSU8qWSU2KQu/u3zsTmRt5c+OY5gXS2OWWNX4af0+yNM8lqha5kkp
51EPwv5iPKp9pazqXeqLSMS7LgPHanerLyIRHKvG8dfKcfy1YTiWGQHUYwSQtzMtba2szwig
tcSGEUDriRsjgJqICiNM1gEbRimsE26MUlgvnBil0PTIgV7VdceQXtW2IUqvqi9I07PTzuyC
np224EjPzvrjSM/Oop6dPj07uT07m/TtzNjZJr07a4sO/Tvrihw9PM3EhT6e9UCHXp71Qo5+
nnVDip6e5scQ9PWsP4r09rQPU/p7/MGaHp+25hr0+bQHSXp92oBk+/t9mojkmWpHstZh1t+/
FuSyjr4O68m3KpO4c0Bm/vpybaF+2p4XraEbXnrfKvOW+vnMedoqdD/ZKNxX56uTjZkVuj+K
xX8Jd8iK7xSE9wqmd2PHCHd8jwSjB9HB59T+RPp57sMVyz+Kdsvso5O+TzBzp2DBvYr31rbf
Gt3Q0pJ/V5/1DgLDzg+qzTxX/593NjoDde6F+jxUXNbnRC2xbtvuZc+X7yV6nvLl+N0PVT/C
pj5wL3d6LIXxIkmgXC/KeW/psuJLviRQrhfl+f1h9sXjXleIv9s9YEa9zEjKjXLianYuzZJG
1ls33vthxjQOa8Lu9r5IElZdL8q7ctVlQgcTp1F82VJYjYb8GQt1tdAe+bMXCJM/+4Ay+bMP
KJM/w4xsZpA/+4V3NBq5nK3nScGa60WX6ogPKFMdWX/MqY6000L7VEe8QJjqiA8oUx3xAWWq
IzAjmxlUR/zCm+pIm9GlOuIDylRH9HcDqiNURxpnoQOqI14gTHXEB5SpjviAMtURmJHNDKoj
fuFN/uwDyuTP+rsh+TP5c+MsdEj+7AXC5M8+oEz+7APK5M8wI5sZ5M9+4U3+7APK5M/6uw3y
Z/LnxlnoBvmzFwiTP/uAMvmzDyiTP8OMbGaQP/uFN/mzDyiTP+vvNsmfyZ8bZ6Gb5M9eIEz+
7APK5M8+oEz+DDOymUH+7BfeZFb6uy0yKzKrxlnoFpmVFwiTWfmAMpmVDyiTWcGMbGaQWfmF
Nz2TPqBM/qy/2yZ/Jn9unIVukz97gTD5sw8okz/7gDL5M8zIZgb5s194kz/7gDL5c8SNJmCe
RPlUXX0u11aZOSfvECTuQda8LIyKW2SXONsDfImw4cQ8J+6k4qE1ojX6Rck4UHGxC/L5koip
60OYOGud4yxbtLPlJ21yUmHsFmRIJlZrCs62MukvgS82Mul9gTNlZFLLhT12MqkMwxnyH5f8
pweDyH/wFDkye+Q/8MWaL+Q/cMaWM+Q/sMedPeQ/cMaWM+3Jf2DL8tlyoBCyZ0d01bpkwzCE
bBhPkCezTzYMX6z5QjYMZ2w5QzYMe9zZQzYMZ2w5QzYMW4qzxY9seABDyIbxBDkyB2TD8MWa
L2TDcMaWM2TDsMedPWTDcMaWM2TDsKU4W/zIhocwhGwYT5Ajc0g2DF+s+UI2DGdsOUM2DHvc
2UM2DGdsOUM2DFuKs8WPbHgDhpAN4wlyZG6QDcMXa76QDcMZW86QDcMed/aQDcMZW86QDcOW
4mzxIxvehCFkw3iCHJmbZMPwxZovZMNwxpYzZMOwx509ZDawpThb/MhstmAImQ2eIEfmFpkN
fLHmC5kNnLHlDJkN7HFnD/18cMaWM0fq6aLn0TjZcyVLQjGOfJS/J6E3gi3NZwu1E9hSnC1+
1E62YQi1EzxBjsxtaifwxZov1E7gjC1nqJ3AHnf2UDuBM7acoXYCW4qzhdoJbCnOFj9qJzsw
hNoJniBH5g61E/hizRdqJ3DGljPUTmCPO3uoncAZW85QO4EtxdlC7QS2FGeLH7WTnnAJjlA9
wRdkyeyFUqmfwBg7xlBBgTX2rKGGAn/K8IcqCqyxZw11FPhiwxcqKfDFhi++1FJ6sIRaCt4g
1xv0qKXAGAfGUEuBNfasoZYCf8rwh1oKrLFnDbUU+GLDF2op8MWGL77UUmAJtRS8Qb436FNL
gTEOjKGWAmvsWUMtBf6U4Q+1FFhjzxpqKfDFhi/UUuCLDV98qaWsJ0eqq3pM1Kf8+1AFWYUd
9xbYcTWZRLY8vHZ9aOe9nz3OiyQR9deF74mSbd7wStqbS/XUuoJ4XSHybveAE/Vx4k7qgcnY
7KCz54R8viS8en0ItyfLKhNVd72O2Oif9BFn26yd3kn4YsMX+ibhTJnKID2TsMeOPfQwwZbi
bCHzWef+BDIfPMXyPQVzXOGLPV/IfOBMGZlkPrDHTiYjMuGMvz0/sGX5bPFjdB0MIRvGE+TJ
ZJYifLHnC9kwnLHlDNkw7HFnD9kwnLHlDNkwbCnOFj+y4QEMIRvGE+TIHJANwxdrvpANwxlb
zpANwx539pANwxlbzpANw5bibPEjGx7CELJhPEGOzCHZMHyx5gvZMJyx5QzZMOxxZw/ZMJyx
5QzZMGwpzhY/suENGEI2jCfIkblBNgxfrPlCNgxnbDlDNgx73NlDNgxnbDlDNgxbirPFj2x4
E4aQDeMJcmRukg3DF2u+kA3DGVvOkA3DHnf2kA3DGVvOkA3DluJs8SMb3oIhZMN4ghyZW2TD
8MWaL2TDcMaWM2TDsMedPWTDcMaWM2TDsKU4W/zIhrdhCNkwniBH5jbZMHyx5gvZMJyx5QzZ
MOxxZw/ZMJyx5QzZMGwpzhY/suEdGEI2jCfIkblDNgxfrPlCNgxnbDlDNgx73NlDNgxnbDlD
NgxbirPFj2y4J1yCI+TD+IJsmV0yYhjjwBhyYlhjzxqyYvhThj/kxbDGnjVkxvDFhi++5MY9
WEJujDfIldkjN4YxDowhN4Y19qwhN4Y/ZfhDlgNfbPiyPllOE/kQ+dQT+f2o3msSXn0rcd4f
6uzL6Vn6if7hVKV6Tl4xHD7K35PQ9/uDx56ccyF3vJ8+m0vsnienmP7P1Nmf1M+dyvhuW4vB
rmj9UZ5JX3Ml7+jWCuVLKqLxoPNV/f2Q0tibzivl/V6qu58qj6q1dyve8+v0qslUs+3IxQ+m
9R4XP5+8thjLe562/6+Fn1lHzRHd03ApOZw9DlkSiqHxg8JjlTXGQWaNcfkI2et0/voi9bl/
C/U5//1y2D1YCbt7tXiK1fqJVWryJ/XtZBqN2Gtz/vomR3ir1Kx7Fa3ZVbNV6jD5bVQNOlHS
7iRWeiO5pW5vyvnU5yQXw+BNa1H4RTTxWb2/jj/PHSODPClN7H/Mig26K9T4nrpL8khWrKbP
OVRPf6XO+6T+GkvmfS91l3GJ3NFIehIdBxlydV4fTO9LPFItXpHEkTqiZX13QDB9Le3xsjA6
Ud+b574SP3Hp1A5lyagDs/b5xpE6fqPufjt9HxdbypKBv3PHAA/XZFTa5dPaazvRkTdSo9ex
9KFUkD85RuexxEDq2EFCcjAnGyyrw/K90uIobCXisw5Fks5HL0uMwzHZrNGNieeLt2fEG7YY
m7EIF+G7PJTKwt5JBnYrEh5nJBF9lEeEKGQd0CEaWSe08nxWucikqNSmj2xYV1SzI8wq27p8
WYH6/bGSWJT6cTb+J+qbP51nJc5eTWTiondikWbiQX236fnWWLLZ89LtT56cVfqzNrYtX6Qn
5UF9MvWH7/I2bmOgIllBpjSQKofUvfpOx1R67P7fZR5A9CYjJ7QieUGGxKDzF+Xb7gRLU6nS
vco3Mi/gr8QRFSJHZLEuCFHpWDfEjmU+03epJXzp/C5zLq7Vk185zpxdLK0YigMixUxEX8oo
1SuJ8m6d8JmVEIRR40XGeCtaL1dcaK+aiwkt1Dpg9BjOIztVR75U5OliqcFUbqDuOVH3ZA5F
Fbi9kja0SsyMRPBaDl6z3x8nrnWZ7xGPiI96POYRnb0HKJZF8TfR+F0F0WEkKciURbW3qp5K
/S7ufYzJq4nRXfROfN5MPIjNm43PoZz1s/RW3ITr4byfvr3LHC199IXSUlpmkJBqH/H1Oxvg
l4PfWLWNVeKn5VWN3zbR3kL7m+03rMYCZ6Vig8u0wWoxjKywWgyxwzwMz+QJ4jkIV6WqHkZa
MCMvWfOIepnzvWxxVPXTPJGd5faZPcq7Xkql8FJWxHrofHXCdVZWMCON3K08KmRy64AOIxCb
7vXGCi/99H92Pqk3fS29+GMnazJP9xhWgc09H8MrWGWjKlwiWUlt/6L+vpTZlmVRiyXZR409
PGIB3NLjZG7CuP2oxIqFsxLNPNkjhxUMN/GSmagmZ+zsyVnJEVVueVskL8iRiK+sBh0qzOuK
WPa8PVO3KlM1yZuLF4Syde6t+7Pdsmzm6T2P+am634PI+UParsvSPjRbIj60GnTItdcFIVq5
dUPsTOxivpUzu4/cyF3Su5nsq78vZI2jB6eac3S/4FkfGix8jmDuSRjRVS038iKgZXEjPzJa
L260L3rKZsJxiEl1a0PG4/8uZSTnrcPaFURYrggSZ60XTvG8guXYZ74/zp7R8Evoy/RVNiM2
8LrFxl3ryPhc9kl6CFs381ZHjjls1pw83V4+UA1cEWbxDgGx5ZiVVK6cdgiIpQQpOcUscYgl
5varfBcMr9S50ermVVTik3LjPQGoya8Gr7gvU9vm9fQ9I8upok44Kzu2S5uqIVlseZSzY6Rl
Zaxu+WdPPWe3s9PZwg9nIn4gn83KDuNQu33HPcxm5eBhyyNBBtl0ZKjQrwtSl3PHzftUsUZB
tmRWKqgb27LrGOThymoGq8LUvMdY9gf+LHtIuI3gj64tmyW86GyD3LPIjUTD49R6ZS6Ri5FS
DrMBeD2L10+y3uW1epLHkpglJWX3M35Q73dm6StfMAuxAIrxaO9yGCZHjWcjSFtXNXb70kLd
lRz9n7VKT7RL6lhp3R47vGcR7KqZuxHXq5nFsUr84ujwZTj/7V7saJLCoQyeyfhzVmbxNrBb
2Wz89lUy92TGzFhmzFxUPsMjLT1gxkdt2FERXU+8mDncHv8ZS589khwxMXHys89LxK/WiWmV
K/uOZCTPnWDzmLuyL3lmUzAvW02fx3u2jg7WTcF6/rxyO0DPywvmJBZDXuvxQcapwIBlMuC9
PFM0J0S/Y5TPnob6s2fBvMzkKL2kXLxAMzmwK/7bbXRXFvppecwqKsOEt/KdvmP+XjC2K8FH
EtlfZhUIUd1YH4yoaDTbG0ZxxbG0hdFu3kdKb6eyw6PWVJmaflputE9GWjaesUq08I7rhRNj
Y9cTN7P/jz62JzmCrs0YTbruJZQna5V92OvVwpl5/EZT6XxN50rRW97KWI+ylfY8ibRe9kjE
vi++bk+ix7H69mDKKrexyPG11EeqxiZ99oE64rKrU5aMYlidqas+yaqf38K8GtyK4BZp1aVt
Glv2OoBKUVT+lujLs0dm9mq83XLwuVJ3ckUnuhZslmk76b1EylnSvCywW55dVYNctiRwqxq3
s3Cu2d+c1mBMXku0twqcfi2B06/gtHScoh0mIy257miXloDfqx4ns5NkGZzmJYBT9VluvCe7
rqam71tuj/dseWBYNYZ6/4FvqWMuY2iyZBTBKuh8DfOAWO9vOq86vyuZQ9H/rXDi6/SKyRSb
H0E0E1G9Iujd9LmvZC5ZGXSflwfS9SA9v7byS1mXYlLJOs1JWfjd5WN3Iqubf3Ycxb5YGvNy
q8ZP6/dBnuaxRNUyT0o5j3rQ6eNRHStlUYZX1S72RSTiXZeBo8kAq8TxOYngWDWOv1aO468N
w7HMCKAeI4ByRwD1GQGUsrI+I4DWEhtGAK0nbowAaiIqjDBZB2wYpbBOuDFKYb1wYpRC0yMH
elXXHUN6VduGKL2qviBNz047swt6dtqCIz07648jPTuLenb69Ozk9uxs0rczY2eb9O6sLTr0
76wrcvTwNBMX+njWAx16edYLOfp51g0penqaH0PQ17P+KNLb0z5M6e/xB2t6fNqaa9Dn0x4k
6fVpA5Lt7/dpIpJnqh3JWodZf/9akMs6+jqsJ9+qTOLOAZn568u1hfppe160hm546Z3LzFvq
5zPnaavQ/WSjcF+dr042Zlbo/igW/yXcIy2+UxDeK5jejR0j3PE9EoweRAefU/sT6ee5D1cs
/yjaLbOPTvo+wcydggX3Kt5b235rdENL3+939VnvIDDs/KDazHP1/3lnQ73XR3XmpvrUk3O6
YUus27Z72fPle4mep3w5fvdD1Y+wqQ/cy50eS2G8SBIo14ty3lu6rPiSLwmU60V5fn+YffG4
1xXi73YPmFEvM5Jyo5y4mp1Ls6SR9daN936YMY3DmrC7vS+ShFXXi/KuXHWZ0MHEaRRfthRW
oyF/xkJdLbRH/uwFwuTPPqBM/uwDyuTPMCObGeTPfuEdjUYuZ+t5UrDmetGlOuIDylRHVj2j
m+oIFlrMQvtUR7xAmOqIDyhTHfEBZaojMCObGVRH/MKb6kib0aU64gPKVEfWH3OqI+200AHV
ES8QpjriA8pUR3xAmeoIzMhmBtURv/Amf/YBZfJn/d2Q/Jn8uXEWOiR/9gJh8mcfUCZ/9gFl
8meYkc0M8me/8CZ/9gFl8mf93Qb5M/lz4yx0g/zZC4TJn31AmfzZB5TJn2FGNjPIn/3Cm/zZ
B5TJn/V3m+TP5M+Ns9BN8mcvECZ/9gFl8mcfUCZ/hhnZzCB/9gtvMiv93RaZFZlV4yx0i8zK
C4TJrHxAmczKB5TJrGBGNjPIrPzCm55JH1Amf9bfbZM/kz83zkK3yZ+9QJj82QeUyZ99QJn8
GWZkM4P82S+8yZ99QJn8OeJGEzBPonyqrj6Xa6vMnJN3CBL3IGteFkbFLbJLnO0BvkTYcGKe
E3dS8dAa0Rr9omQcqLjYBfl8ScTU9SFMnLXOcZYt2tnykzY5qTB2CzIkE6s1BWdbmfSXwBcb
mfS+wJkyMqnlwh47mVSG4Qz5j0v+04NB5D94ihyZPfIf+GLNF/IfOGPLGfIf2OPOHvIfOGPL
mfbkP7Bl+Ww5UAjZsyO6al2y4T4MIRvGE+TI7JMNwxdrvpANwxlbzpANwx539pANwxlbzpAN
w5bibPEjG4YhZMN4gjyZA7Jh+GLNF7JhOGPLGbJh2OPOHrJhOGPLGbJh2FKcLX5kw0MYQjaM
J8iROSQbhi/WfCEbhjO2nCEbhj3u7CEbhjO2nCEbhi3F2eJHNrwBQ8iG8QQ5MjfIhuGLNV/I
huGMLWfIhmGPO3vIhuGMLWfIhmFLcbb4kQ1vwhCyYTxBjsxNsmH4Ys0XsmE4Y8sZsmHY484e
MhvYUpwtfmQ2WzCEzAZPkCNzi8wGvljzhcwGzthyhswG9rizh34+OGPLmSP1dNHzaJzsuZIl
oRhHPsrfk9AbwZbms4XaCWwpzhY/aifbMITaCZ4gR+Y2tRP4Ys0XaidwxpYz1E5gjzt7qJ3A
GVvOUDuBLcXZQu0EthRnix+1kx0YQu0ET5Ajc4faCXyx5gu1EzhjyxlqJ7DHnT3UTuCMLWeo
ncCW4myhdgJbirPFj9pJT7gER6ie4AuyZPZCqdRPYIwdY6igwBp71lBDgT9l+EMVBdbYs4Y6
Cnyx4QuVFPhiwxdfaik9WEItBW+Q6w161FJgjANjqKXAGnvWUEuBP2X4Qy0F1tizhloKfLHh
C7UU+GLDF19qKX1YQi0Fb5DrDfrUUmCMA2OopcAae9ZQS4E/ZfhDLQXW2LOGWgp8seELtRT4
YsMXX2op68mR6qoeE/Up/z5UQVZhx70FdlxNJpEtD69dH9p572eP8yJJRP114XuiZJs3vJL2
5lI9ta4gXleIvNs94ER9nLiTemAyNjvo7Dkhny8Jr14fwu3JsspE1V2vIzb6J33E2TZrp3cS
vtjwhb5JOFOmMkjPJOyxYw89TLClOFvIfNa5P4HMB0+xfE/BHFf4Ys8XMh84U0YmmQ/ssZPJ
iEw442/PD2xZPlv8GF3XhyFkw3iCHJnMUoQv9nwhG4YztpwhG4Y97uwhG4YztpwhG4Ytxdni
RzYMQ8iG8QR5Mgdkw/DFmi9kw3DGljNkw7DHnT1kw3DGljNkw7ClOFv8yIaHMIRsGE+QI3NI
NgxfrPlCNgxnbDlDNgx73NlDNgxnbDlDNgxbirPFj2x4A4aQDeMJcmRukA3DF2u+kA3DGVvO
kA3DHnf2kA3DGVvOkA3DluJs8SMb3oQhZMN4ghyZm2TD8MWaL2TDcMaWM2TDsMedPWTDcMaW
M2TDsKU4W/zIhrdgCNkwniBH5hbZMHyx5gvZMJyx5QzZMOxxZw/ZMJyx5QzZMGwpzhY/suFt
GEI2jCfIkblNNgxfrPlCNgxnbDlDNgx73NlDNgxnbDlDNgxbirPFj2x4B4aQDeMJcmTukA3D
F2u+kA3DGVvOkA3DHnf2kA3DGVvOkA3DluJs8SMb7gmX4Aj5ML4gW2aXjBjGODCGnBjW2LOG
rBj+lOEPeTGssWcNmTF8seGLL7lxD5aQG+MNcmX2yI1hjANjyI1hjT1ryI3hTxn+kOXAFxu+
rE+W00Q+RD71RH4/qveahFffSpz3hzr7cnqWfqJ/OFWpnpNXDIeP8vck9P3+4LEn51zIHe+n
z+YSu+fJKab/M3X2J/VzpzK+29ZisCtaf5Rn0tdcyTu6tUL5kopoPOh8VX8/pDT2pvNKeb+X
6u6nyqNq7d2K9/w6vWoy1Ww7cvGDab3Hxc8nry3G8h0vW//Xws6so+aI7me4lAzOHoUsCcWw
+EE9+SorjMPMCqM7Qi4+I3ltkYrbv4U6mv9+OYwtt8O9YeJIrtIVpJdK7qX6X7dyo8T3WUzU
ZxwmztHW/VGdET2zfsIXSg/aHx6pI9G73gr/XNA4VH/9U8mMvOy58DdQd/qofl9kyG9iRNl0
xJLt5KGSMpY84UG0WB2WbzMQ/JK62yWYVobpmdz3vWjV9FLviSydS7pHsEZqEMoNVDQ0lm80
oh/lLkHOfZqcYTQPy0PJyrUOn6TS/yAxxU3nT/XdmeRyjw7oRRKClIym5x7rgY6JsUw15a5E
lBbMyCiGzkt5jguFUCB6Czq/iA4esaQMrLTXugxjYVOpvAjf6SFRX7NHMCk3eEYybZoremfq
WtOXdSzRwyendiySEUiM+aCkmE8H6lnAp6x16WgyaQ3uSEXSghnrSkoEK1esXqns6kI0ofWa
1LA9UmlZwZw0IsAq262I/5PS7ZSpdeuKy1gqRIGS9hDmZeUrpe/V7111/nv1pourpToqPRP/
q7/530qLO+rafXX1XmcgvVED9d1L9fsH9WlXXaO/21FH99UT/9Dpq2OvOtudDfXNhjr2Un3T
Vcf+z1IrseuUO5gnMk/6JBHJhbrONY8wZwRz8gL1Xv9NvReeuQxi79TfY7nyJuyLMm9QHr08
ySC5HCTz8wD3TD5fpktur+/zY+c/1WfQm0XvZ3Xdg/QEa328kfqHbjeTWcOpOsdtZF5aepCQ
P5uXRPfQNjnBJitFNc4Gl4NqfrYJqsuKj/9d/f5eMjaOZay2t3RdUNGVfp2vmTFlVLHbhhU1
7XVFjgp3e7Ck3r1ulkf1ex2RoxbejvaOyjiV8XLZyWrq5Pju6nCjWt5OXKmdtwfLplXSsdNl
YVt/PR1slxNbr3NVvcwcpO4ScUvOFdPI/UPezrRQLjFnLE3HKLeir+/ylhN5f62fmwU1uvl5
TN3WzG9apOsP03Xe3qhjUV3MNrZIXru6tVXqml+3/tzuecLtnpfc7nvN7b4n3O57ye2B19we
eMLtgZfcHnrN7aEn3B56ye0Nr7m94Qm3N7zk9qbX3N70hNubXnJ7y2tub3nC7S0vub3tNbe3
PeH2tpfc3vGa2zuecHvH076brue9N11v+m987Z30vX/Snx7KnqcM73vO8L43DO97yvCB5wwf
eMPwgacMH3rO8KE3DB96yvANzxm+4Q3DNzxl+KbnDN/0huF+9mCuslaYPf8kmpt9KG+nJZt5
Ju4rkhhJ0cygeblmn4L0nHDfR4a7YRPf5V5kucwDSl9bxyoI620/I3X8Rt3pdvrsLhhkycAm
ium7HVbQDgSiI9lzictYRiC7IeXPIgY3d9zeK42NQh8Sn3Uokv6QO7nvcH4n84SNHkxEUNzb
0fIswrPKVeTy1tSgHbLXPu1R05DIY3e5tqmoVJ/XQa0Kwex4okoPuGgNGrMzYvnIo0urlVqB
q9z6XbRNRXRMjaAJkdpYYt7z0j4qTw52UFzvkewT9fbmya6ELZdO/ihLBhZi77HMvsMPcz0n
LphEsoJMaau0lXVH5V599ynctfjvqR2ER07IRPKCDIlB5y/THYtN9UD3FWh5k85f8XKOKJGN
NhGNY1nV7bvke186v8sqcNeykvGVU61tsbRiiA1oh9Q1Zvf0z3LEBYtZCUEYhVxk9Kviz4pg
gAdrhv7N2uu6mu++bui8dcRS2XurPEavxJ9WiY+RCDblsZn9/jhxrT1Sb2VvgvOwHmkqlPPo
zd4DxGwQ+020e1dBVBBJCjJlUS9w6THQz+1e609eTRz2nI6JwerX/aGc9bPUsXRN87PkmNGb
uozT1EdfKI2kZQYJqfatfT8cle87VmPlK6vESsurGqtt71r6fLuarRRXY1nz8wCwrWpsq1q8
IuuqFi/s6z9kt0x9t3jU31WpDNVIC2bkJfPTqA8h31MWR1A/zRMRt9S10zvv7co+W18d50rN
7uKXlkY8bocAYzyaYB9jhYV+0j87n9S1r6VPZuyExb765rP0fpo9L/U9H8MrmC/lgkEkP6nZ
X9TflzLCvSxCsST7GKHnXf/ocxilezNvwojsSHye20jdWYlmHkJaYjG0NvF0qbGve3JWso/b
LfqO94vLloi/s0di8dhpk6OWyZry93M0snU8rvso3CJvxkofzuzV+IeM6JjIjKzPTqMVZ3dm
zJKIpdkjQXW8iWhk73l6GO60eSN30VqOx+Tsy77Rj1I/cKlM5O+BOvuMwcLnCOaehH5bdx7k
tX/L4sGifY7XiQfr3XZmo34c6r+6lRriHv1LGYdx6zBTjPa1CFq0ss3FJB7Ftxy7y/ep2eMH
fwn9kb7Kpn8Nzzk/GkrPcTpX35hZsXF+eeSYhWSNkNbt2wNZ/xLwie6ZtAgzP9Ql509KCVJy
ilnYEAuTGuh3wetKnRut8VVFJS0pN15hjZpa9djE/Qna5q6n7xRZRBXVmlnZsb3Z1G7IEu0Q
zY5flpURuuV3PfWc3c5OuAOc3770QD6b+W7jUJN9B4yy5OAl7bROhtYkFC7njptnr2IeV7Zk
ZnOtEseyc73yMGTG1zLwM8+sdXGifu7kLV0i/OjasjHgi3CPTVCKUBqJNsepefsu7ZeRUg6f
AdiksPlJVgK5Vnd9LIlPUlJ2j8wHFZWfWfq7F96NzH8OsXhMXDm8kmPrstGibSqD0760KHcl
x0NmzTyOVvsfKw3b44QHnMWpmpGrcVWQMazLwiqO0l6GI/bvxT4mKZ2XwS4ZB87KLN5mdSub
UbbeNaQ9GRs8lrHBF5WPb01LDxjvuhKcmBPTXUu85o8k+xwnTvb3vETsbVX4Vbma1Ej6ve8E
h8fc1aTIDerAt2x1ch7b2bokuNaB6/x55faJmZcXzEkshrKOgx+kpxe0q0L7vbxRNEJZv0+U
g5yGurJHfF5mcqxKUi7WXT/eu+KD3cY9ZCGdlsd49qKov5XvtPT89WRtVxCMJLJGbdVokH02
Z2fbY/GN0c4+R0pHp7K2vNZKmRpcWm60BmdaNtbjigxjiZqLiVl7Vh/bk5hC52NGa67r2ObJ
WmX/Q1O93Rv13WW4UkX5feqT0qrap77bGv+1SNcf1BP6uEd9z2tu9zzhds9Lbve95nbfE273
veT2wGtuDzzh9sBLbg+95vbQE24PveT2htfc3vCE2xtecnvTa25vesLtTS+5veU1t7c84faW
l9ze9prb255we9tLbu94ze0dT7i942nfTdfz3puuN/03vvZO+t4/6U8PZc9Thvc9Z3jfG4b3
PWX4wHOGD7xh+MBThg89Z/jQG4YPPWX4hucM3/CG4X72Xa6yklJs5fdq1t5n5lcZDJin0gz9
V7GexLx1sJ5tlRiVXRNiHh/Wqq0Km9nvjxPXus7qOg8jLDMzMmuNwPQ9QMwGsd/kursKooJI
UpApi5nHtohFcykP5e205LJz9Y2kp3Dn6nm5Zve56L4T4jdnbJi5X7/9zO+yWMVOjdhEcX2T
1TQHgehI9s5EZSwjkLVr7fcrBbfncXuvNDYKfUh8Vrm10o4lSruX1ZMiPZiIoLi3o+VZhOeu
PF+0+sVDqZjtncRrtyLhkdpaKe3THjUNiTx2l2ubikotht6ZuvKT+tGt2y0IFtrpsEoPmC8r
qgmVjzy6tFrhvqDmbi57SqWvpm16TsfUCJrA+Xv1nfYWyf2FzFOPnKwgkhdkSAw6f1HavxM/
ZaLwR9lH6lbJ/itW44gSUV0T0TiWFXq/S9z0pfO7rMt3LftuXTnlrIulrXI3qPXPTfVzu8di
yavxV8/pGO9Uv+4P5ayfZVzeTedc1jB9P31Tl340ffSF0khaZpCQaj+GoN+i3R/LYDVWvrJK
rLS8qrHa9m78QL5dzY58rcay5sfTYlvV2Fa1eEXWVS1e2JeWeCZ3i3tlrkqNezsLd2lIy0uO
eoty03xPWRxB/TRP1BgkX3oM9+/UlclLJf9J/f/Vcef2tKxgRhrxuB0C1OCaYB9jhYV+0j87
n9S1ryXXHzthkd6N2Nwz2jWI8WwuGETyq9o5mv2il4dRukp2E0ZkR+LzXPeKTks040TSEouh
tYmnq3xPaPaAXg4S1OyaiEb2SANTMSiTw+aNHghC2To70vNQ3PIgRhYc5iB3LP03kwrHZscz
Ty5lbMitw9gQfGMRtPCQzcUknm26HLvL95fZ81yTe8TaVGy7YJyLsZmxump85+fJumE7oFXM
mJF5onRwLjuP6zGOcfxjtFTNKg26vvtAjrAEfKJ7Ji3CjPZziUmTUoKUnGIWNsTCZvKKUyXb
+MU/pKZxWTrfzpaILdkjQTTZRDTORKPz+faT1G9vRNtay/F4/P3QL9451Rrj+wXPWlqw8DmC
uSdhTQh3HuTVXZbFg/z4c714sO69ct8l1rlSzx6tdlBFzTopN15rgup19djEPXc6Xr2evlMU
TVYREc3KjmNVm/gIT2yHaLZHXpbXdfOhPfWc3c5OuKOT3770QD6bGQvjUJN9B4yy5OAl7bRO
rtEkFC7njptnr2IdxmzJrMa4ShzLrtWYhyErNi4DP/PMWhcn6udO3tIlwo+uLRsDvgj3zAOl
CKWRaHOcmnnp0n4ZKeXwGYBNCpufZC73tbrrY0l8kpKyqx4fVFR+ZunvXng3B+Y5xOLRp+Xw
So5izUaLtqkMTvvSotyVHHmctXJwtO7pWGnYHic84CxO1YwRj6uCjBZfFlZxlPYynBtzL/Yx
Sem8DHbJOHBWZvE2q1vZ3M31riHtySj8sYzCv6h8JHlaetC4keX+YBfdcf5IckzIxAnj5yUW
w7TvWSVxGfh9CHdprKLSNZJxSXeCw2PujiPEn3XgW7YCNo/tbO0LXOvA9b28UTT2QL9PFPmc
hrqyx3peZrKHPCkXvOvHe1es0q23NQvptDxGqhRF/a18p6Xn70Jnu+9QJJGd7apGgxUXmrOz
0LGcF62sfKR0dCprkmqtlMn803KjVZrTsrEeV2QYwdBcTMyOdfrYnsQUOkI3WnPd/S5Plk9V
z7POQSY++vvXUtHPOmqO6DqoXtfKXv/z1xfRedD5Gmbesf7eqJztd3la027cCrJfp9dMplr+
0RNsdA5r3kg/izlPrzpm9rkxsbjbClnGSs1KZl/CbDm+UxDeK5jejQiiGJZHgseDvO/nVP4y
kRWhjYf6ODMC3x6/9H2CmTsFC+5VvILZLitzQ+aDeqff1We9gvaw80Nns3Ou/j/vbHQG6twL
9Xmonkef0w3zZB3V34crDkXadalC58lZ3f7toBntAXYVtlTueC6SBKKrQzTvjVxyg3xJILo6
RPV8c/NOV9L2m3EwerZNdVi73QMWrI4FSbl7ImdcUQ9DljSf+hXqx3Y/zFLGMiuvjB0vkoS1
rg5Rs1fdZeJ9J8473s1LWZc+oR75KfnpyiyvR37aOjTJT9uGKPlp2xAlP4UF5KdtxvYsnBNc
zobzpGClq0OSSkPbEKXSoL/rU2mg0rAyy+tTaWgdmlQa2oYolYa2IUqlARZQaWgztlQa2oIk
lYa2IUqlQX83oNJApWFlljeg0tA6NKk0tA1RKg1tQ5RKAyyg0tBmbMlP24Yo+el64Ut+uv6W
NyQ/bR2a5KdtQ5T8tG2Ikp/CAvLTNmNLfto2RMlP9Xcb5KfkpyuzvA3y09ahSX7aNkTJT9uG
KPkpLCA/bTO25KdtQ5T8VH+3SX5Kfroyy9skP20dmuSnbUOU/LRtiJKfwgLy0zZjSzajv9si
myGbWZnlbZHNtA5Nspm2IUo20zZEyWZgAdlMm7Glt61tiJKf6u+2yU/JT1dmedvkp61Dk/y0
bYiSn7YNUfJTWEB+2mZsyU/bhij5acSDVeObRPRUXXeu/rqqNDNN3iFI3IOstAo8bPeKJt5t
D5ZEur7jfyfVA/32WntflIwDFZ+6oJwvidh2NWgSA61LDGSLbLb8pK1NKoyrggzJxFF1YGor
k74CuJEnk54H+FFUJvVOmJIvk+op/CAPeS4P6ZGHkId45wF65CFwYyE3yEPgxyJ+kIfAlGJM
IQ+BH4v40Z48BGZUy4wD9V72TIiuWpcMtE8GSgbqnYX3yUDhxkJukIHCj0X8IAOFKcWYQgYK
PxbxgwwUZmQzw48MdEAGSgbqnYUPyEDhxkJukIHCj0X8IAOFKcWYQgYKPxbxgwwUZmQzw48M
dEgGSgbqnYUPyUDhxkJukIHCj0X8IAOFKcWYQgYKPxbxgwwUZmQzw48MdIMMlAzUOwvfIAOF
Gwu5QQYKPxbxgwwUphRjChko/FjEDzJQmJHNDD8y0E0yUDJQ7yx8kwwUbizkBhko/FjEDzJQ
mFKMKWQYMCObGX5kGFtkGGQY3ln4FhkG3FjIDTIM+LGIH2QYMKUYU+jjgh+L+HGkni56Ho2J
PS+yJBTjw0f5exJ6GZjRLGZQm4AZ2czwozaxTW2C2oR3Fr5NbQJuLOQGtQn4sYgf1CZgSjGm
UJuAH4v4QW0CZmQzg9oEzMhmhh+1iR1qE9QmvLPwHWoTcGMhN6hNwI9F/KA2AVOKMYXaBPxY
xA9qEzAjmxnUJmBGNjP8qE30hDdUJ6hO+LZDeJf6BOx4hh1UKGDIYoZQo4ArRblClQKGLGYI
dQq4kccNKhVwI48bvtQqetQqqFV4aOU9ahWw4xl2UKuAIYsZQq0CrhTlCrUKGLKYIdQq4EYe
N6hVwI08bvhSq+hTq6BW4aGV96lVwI5n2EGtAoYsZgi1CrhSlCvUKmDIYoZQq4AbedygVgE3
8rjhS62i+XyorqowUZ/y70OVoWr77C2wz2oi+mx5eN7VIJv3LvaYLpJE9L0KLE+UbPM2V9I+
XKqMSFferitE2e0e4L8a/O+kjpaMmw46e04o50vCM68GzfZkNmWi26430RT9cG3H1DYrphcO
buRxgz44+FG0okYPHEzJZwq9KzAjmxlkIOtSXycDwQNU3YdGBgI3FskkA4EfRWWSgcCUfJmM
AIQffvSEwIxqmeHHCK8+GSgZqHcWzkw0uLGYG2Sg8GMRP8hAYUoxppCBwo9F/CADhRnZzPAj
Ax2QgZKBemfhAzJQuLGQG2Sg8GMRP8hAYUoxppCBwo9F/CADhRnZzPAjAx2SgZKBemfhQzJQ
uLGQG2Sg8GMRP8hAYUoxppCBwo9F/CADhRnZzPAjA90gAyUD9c7CN8hA4cZCbpCBwo9F/CAD
hSnFmEIGCj8W8YMMFGZkM8OPDHSTDJQM1DsL3yQDhRsLuUEGCj8W8YMMFKYUYwoZKPxYxA8y
UJiRzQw/MtAtMlAyUO8sfIsMFG4s5AYZKPxYxA8yUJhSjClkoPBjET/IQGFGNjP8yEC3yUDJ
QL2z8G0yULixkBtkoPBjET/IQGFKMaaQgcKPRfwgA4UZ2czwIwPdIQMlA/XOwnfIQOHGQm6Q
gcKPRfwgA4UpxZhCBgo/FvGDDBRmZDPDjwy0J7whByUH9W3P3y5ZKOx4hh3koTBkMUPIROFK
Ua6Qi8KQxQwhG4UbedzwJR/tkY+Sj3po5T3yUdjxDDvIR2HIYoaQj8KVolwh24AbedzwI9tY
Vt/Xnvp2T13xUX1vkDkRTdyH2F91/iHveit3dYnukrKDlPRAyboVbX4XHUxEO1p7WmLRXCBC
Z/779bJMOyQ+TOswb9SxA3Wliz9MXru6WKpc1o0d5NlBz0s76HlpB33sINcO+l7aQd9LOxhg
B7l2MPDSDgZe2sEQO8i1g6GXdjD00g42sINcO9jw0g42vLSDTewg1w42vbSDTS/tYAs7yLWD
LS/tYMtLO9jGDnLtYNtLO9j20g52sINcO9jx0g52PO1Ho0d5UU9a19O+NF97lelXXmQNvvYs
9zy1BnqXF1lD31Nr6HtqDfQxL7KGgafWMPDUGuhpXmQNQ0+tYeipNdDfvMgaNjy1hg1PrYFe
50XWsOmpNfjZ81xffXV2bpe+4lA995U675P6S7+rvs+TzLmO3sMeFSPpSbQbZMi9Uk8cTO87
YSZDRUjF97wXWd8dsEtfW8yiPsrfk9DDYlsxYiN1/Ebd93b6Ji6IZMnAXly03w4LaSMe0ZE3
6rpvsqaD9nIPytvpv8tYjdbdnfodSw7mZINiFSi+V/obhd4mPutQJP0h93Vf5eNOVvkwWjFx
RXG/SItVHF2zFsJF+BYPpeLAdxID3oqExxlJtF9lsKAdazYuecwv16YVlVoMyzN15Sf1o1vF
W/BciGd2VFKlr8yXFajfHyuJX7q0djPIn6hv/nRew3b2ato0O41Tr2he9DeWqPq8tDfLk7NK
G2mXp/oi1b+HuV4HF78VyQoypYGRK0b36jvdKusVzf4uq6NF7zBywimSF2RIDDp/UU94Jyia
LFlX1m9ktbS/0h5Vghl5VvOxOZZ1Ar9LJvOl87vc6Vo985XjqrKLpRXDb0BkMYPlS3WWvtNn
OeKCzKyEIIwyLjL6K/F89ojg65qIxolUeh5kZdQbx5Wy5y0nlhpM5QbqnhN1T99Wvq0asVfi
h6tEy0gEqaqRmv3+OHGtPW5vZa3i87BCZ2p281jO3gP83PH7TXR9V0FsEUkKMmVRVSpfX9dv
4V4ZT15NbGenceK6piFxKGf9LPW2m3C1+/fT93YZb6mPvlD6ScsMElLtY4Z+OEof5JLIjZWP
rRI5La9q5LY9jxfybW622l2N1c3PA8DulmF31aIXWV616GF78+idyb3j8XpXpfJjIy2YkZfM
jqNekXyfWhxP/TRPxPQZtflHectLqSNdqrs9qf+/OiE6KyuYkUbEXwYPRlk0z3bGChn93H92
PilJr6XPaeyEzL765rP0/D5IXVff8zG8gplV5RGJ7pbU8y/q70sZ014Wr1iSfaTR87xv+DnE
0j25N2GUdyTe0W387axEMw8hLbEYdpv4xBk8kyNa9+SsZG+/W3wfyQtyJOIZy+KyeHy0yZDL
ZGl5Y56DULaO+HWvi1tsz3joRWifqjs9yDP9IX7vsrQVZkvECsviQoW/+diciX7nPaS5043c
Jb2L7r76+0Lmrj44VUmi+wXPWmGw8DmCuSehz7oqVuS1m8tiRX57ul6saFObm82B4xCN6laN
iMc2XMr4lFuHOWW0y/bY0TqvC0LxqMjl2GS+980ej/lL6Ln0VTb9h/jY50aQnairz9U3ZqZt
nM8eOeY5WWPTdbv4QM1h6WhFT5C0FjPL1KXikJQSpOQUs74h1pdRq/0u6F2pc6M1zKqo8SXl
xuvJUe1bNlJxn4i2x+vpG0bWUkXlaFZ2bIs2dSSy0jL4ZkdBy8pA3fLJnnrObmcn3LMQrxtj
fSCfzezFcajXvgNiWXLwp2UwICNsLiaXc8fNm1QxDy9bMrPx6kO17Fy9PESZsbd8NM0baM2c
qJ87eWeXHCK6tmxc+SLcLxbMsjEbiW7HqbUcXNo9I6UcWgOQWoDUT7KOzLV6hseSaCUlZfcx
fVBx/5mlZ3zh+QyJ5/CLRxWWQy85OjEbO9q06lDbl5boruT40qwZ59GuC/p57VHDVy5GrZpx
wXH1khHCq0EujvxehjMn7sV2JikEyiCZjC1nZRZv67qVzQhsU3VrT8Zhj2Uc9kXlo4fT0gNG
E9eAGvOWui1Ab/5Isod14rgn23MSscV60Kxy1bKR9PnfCSqPuauWkX3Uj3bZKuo80rP1U1Cu
H+X588rt7DMvL5iTWAxzHVs/SL822C8H+/fyftFocP12UZZzGmrOHv95mckxPEm5WH7T0N8V
b+02AiQL97Q8ZhK4ceCtfKfvlb8ysu2alpFEVlteLjZku03dF/lYvGi0M9ORknMqey1oHZWp
DqblRivGpmVjWdXgxIirdUHIrKKsj+1JZKLzP6ND1xWZ82Stsg9lPfziG/XXZbiWiUbzH/Ku
Zlc6t/wulh2kpGetume0d2MVU3Rb6vkWIfFBPe9/iOw36tiButJlTeXktcUsoW476GEH3kUA
i+2g56Ud9LGDXDvoe2kHfS/tYIAd5NrBwEs7GHhpB0PsINcOhl7awdBLO9jADnLtYMNLO9jw
0g42sYNcO9j00g42vbSDLewg1w62vLSDLS/tYBs7yLWDbS/tYNtLO9jBDnLtYMdLO9jxtB+N
HuVFPWldT/vSfO1Vpl95kTX42rPc89Qa6F1eZA19T62h76k10Me8yBoGnlrDwFNroKd5kTUM
PbWGoafWQH/zImvY8NQa/Oxzrq+iVGwHiWp29GD+Y3WIMCOriWhUsW7LvOWwvvXyECu79so8
WqxdvRykZr8/TlzrOrfxPIzazNzhrLU/0/cAP3f8fpPr7iqILSJJQaYs5u2Xwy+abXwo76rv
U3YVDCPpSbQbZMg1O2pG92UFuqqQYk2MptnW/K6yVexMi724ap8sqql4REey91ArYzWBrGVt
v3czKNqi+F7pbxR6m/iscqseHkvkdy9rnUVaMXFFcb9Ii1Uc3V152mjNmYdSceA7iQFvRcIj
NcAKsaAdazYuecwv16YVlVoMyzN15Sf1o1vFW/BciGd2VFKlr8yXFVWryscvXVq7uf199R7J
5t4ue+Glr6ZNs9M49Yrm2cO9+k77leROaOYdRk4WEskLMiQGnb+oJ7wTj2bi/EfZ/+5Wyf4r
FlUJZkSKzcfmWFbz/i6x2JfO73Kna9k98MopY14sbZW72LUtM9Zv4R7fJa/Gs9lpHD/WNCQO
5ayfZdTjTedc1jR+P31vl15DffSF0k9aZpCQaj+2ot/avW/LIDdWPrZK5LS8qpHb9nxcRb7N
zY45rsbq5kcyY3fLsLtq0Yssr1r0sL159M7k3nGv01WpcYRn4S4xaXnJUYRRZpzvU4vjqZ/m
iXpHRn72GO5lrOupl+puT+r/r06IzsoKZqQR8ZfBg1ph82xnrJDRz/1n55OS9FrqDmMnZNJ7
uJt7RrudMT6wPCLR3ZJ61nvXXcrIjLJ4xZLsI42e5/XB5xBLV/NuwijvSLyjWy/yrEQzmiYt
sRh2m/jEGTwX7yPpFt9H8oIciXjGsrhQW2w+NtkjMEz1okwGnTeqIghl62xMzxxyy7sYcTGL
djaOx9I/NalwjHw8V+hSRtDcOoygwYvaY4cvXReE4lnGy7HJfM+aPb85uZe2TZ25C+IFETcz
lVeN9vz8aDekB7Smz869PVFXn6tvzAjSOIoyOqtmVQ9dlX4gC1k6WtETJK3FjJ50iXOTUoKU
nGLWN8T6FmYup+pOxoP+IfWVy9LZfrZE7KwsLkSozcfmTPQ7n+2bO92I7rXO41kS+6EHvXOq
icb3C561wmDhcwRzT8IaIlWxIq8GtCxW5Me068WKdvU6fpeI6Uq9SbQeRhWV9qTceG0Sau7L
RirumdQx8PX0DaMItYq4alZ2HP/aRFn47DL4ZvvuZflnN2/bU8/Z7eyEu73hdWOsD+SzmUcy
DvXad0AsSw7+tAwGZDPNxeRy7rh5kypWDc2WzNqh9aFadmXRPERZX3T5aJo30Jo5UT938s4u
OUR0bdm48kW40yaYZWM2Et2OU7NqXdo9I6UcWgOQWoDUTzKj/1o9w2NJtJKSsiswH1Tcf2bp
GV94Pk/pOfzisb3l0EuOEc7GjjatOtT2pSW6KznKO2t97GgFX/289qjhKxejVs3o/Lh6yTj9
1SAXR34vw/lL92I7kxQCZZBMxpazMou3dd3K5uW2qbq1J7MhxjIb4qLyMfxp6UHjxvT7imR0
//kjybEyE8cdw56TWAzhvtcVz2Wg+SHcm7WKGtxIRm/dCSqPuTv3ENPWj3bZ2tw80rNVOVCu
H+X38n7RKAz9dlH8dBpqzh75eZnJ0QFJuaDfNPR3xWLd+pazcE/LYwSPGwfeynf6Xvk7RNru
7RVJZNfJ5WLDKhxN3b3rWM6L1g8/UnJOZT1draMydYe03Ggt8rRsLKsanBjLsS4Imd0k9bE9
iUx0DmB06LozZZ6sVVZnm+oXozPL7+UeSapq3/Zua3xano4/qKfzcYf2npd87nnA556XfF6V
f85uW5PZ9L5kFNfqn+u+K0lpQaY8n9luj0C8f9+TrDH6N1lXwAWXp3CN0lhCEesIOl/Dqnms
1TedV53fO2fKygzrbyVK+jq9ZjLV/Y8tzf+qayXScoNEq5El27fIp5jWiYP85nvPO74TJ61O
80RNzbIEYqjm45fETr+jwe04hZv+/rWMYM1C1RzRY/v0Wvv2WM1fD1LLQUqPtjDvp5/MnKf3
RTA7jZueYbdV+0211+y18CUc1xHfKQjvFUzvRp+VC7JHgs6DvP3nlB+dyB55pu79cWbVDHs0
0/cJZu4ULLhX8VF5bbZAN5x0bvS7+qx3GBx2fuhsds7V/+edjc5AnXuhPg/V0+lzuuGIDl2h
vA9XOo907RLn58lZXawJtmlszT6uZi2lx1LoLpIEvnXhm/d+Lj3V+ZLAty589ZqU5g2vJIK4
nGY61SHvdg84URcnknL3RM64ohG1WdL8GkfbLKT3wzxoLCtwlbHxRZKw5Lrw3ZWrLhNvP3Hc
yzpLyrqMiO6RD5MPN8Iqe+TDLceWfLjd+JIPtxtf8mE4McsJ8mFfkD4L1wYsZ995UrDgunCl
ztFufKlz6O/61DmoczTCKvvUOVqOLXWOduNLnaPd+FLngBOznKDO4QvS1DnaiSt1jnbjS51D
fzegzkGdoxFWOaDO0XJsqXO0G1/qHO3GlzoHnJjlBHUOX5AmH243vuTD64w2+XDbrHJIPtxy
bMmH240v+XC78SUfhhOznCAf9gVp8uF240s+rL/bIB8mH26EVW6QD7ccW/LhduNLPtxufMmH
4cQsJ8iHfUGafLjd+JIP6+82yYfJhxthlZvkwy3Hlny43fiSD7cbX/JhODHLCfJhX5AmX9Lf
bZEvkS81wiq3yJdaji35UrvxJV9qN77kS3BilhPkS74gTf9hu/ElH9bfbZMPkw83wiq3yYdb
ji35cLvxJR9uN77kw3BilhPkw74gTT7cbnzJhyNW1It2Et9TdcW5+uuq0kw4eYcgcQ+y4OrR
sd3VnRi6rcgSPcOGJBvupHahdaF1+UXJOFDP54J5viTi5TqwJZJaz0jKFuds+Uk7nFQYnQUZ
konG6kfYViY9HDClmEz6S2CLm0wqsfCmqEzqurCF3MYut+nBHXIbvENCZo/cBqZYMIXcBrYU
Zwu5Dbxx4Q25DWwpzpb25DbwZJk8OVBvac+L6Kp1yXH7cIMcF+tPyOyT48IUC6aQ48KW4mwh
x4U3Lrwhx4UtxdlCjgtPivDEjxx3ADfIcbH+hMwBOS5MsWAKOS5sKc4Wclx448IbclzYUpwt
5LjwpAhP/Mhx4QY5LtaflDkkx4UpFkwhx4UtxdlCjgtvXHhDjgtbirOFHBeeFOGJHznuBtwg
x8X6EzI3yHFhigVTyHFhS3G2kOPCGxfekOPCluJsIceFJ0V44keOuwk3yHGx/oTMTXJcmGLB
FHJc2FKcLeS48MaFN2Qt8KQIT/zIWrbgBlkL1p+QuUXWAlMsmELWAluKs4WsBd648IaeOdhS
nC1H6umi59EI2bMkS0IxdnyUvyehB4InTeYJtRB4UoQnftRCtuEGtRCsPyFzm1oITLFgCrUQ
2FKcLdRC4I0Lb6iFwJbibKEWAk+K8IRaCDwpwhM/aiE7cINaCNafkLlDLQSmWDCFWghsKc4W
aiHwxoU31EJgS3G2UAuBJ0V4Qi0EnhThiR+1kJ6wCHZQDcH+I5m9UCr1ELhSlCtUROCLDV+o
icAcN+ZQFYEvNnyhLgJTijGFyghMKcYUX2ojPfhBbQQPkPIAPWojcMWKK9RG4IsNX6iNwBw3
5lAbgS82fKE2AlOKMYXaCEwpxhRfaiN9+EFtBA+Q8gB9aiNwxYor1Ebgiw1fqI3AHDfmUBuB
LzZ8oTYCU4oxhdoITCnGFF9qI+vGjuqqGBP1Kf8+VDWWa7u9BbZbTZaQLQ8fXQfOeW9mj/Ai
SUT0q0f2RMk273Yl7cqlyrl0FfC6Qszd7gEb6mDDndT0ktHXgXo+F8zzJeHD68C2PblTmYi5
62lMRl+iXwjbZuH0JMKUYkyhHxG2uFX36EWEN0V5Q58QPCnCE7Ka9ewHIKvBOyzTOzB3FKbY
yCSrgS1uMslq4E1RmYyMhC0+9tjAk2XyxI+xbn24QY6L9SdkMgcQptgwhRwXthRnCzkuvHHh
DTkubCnOFnJceFKEJ37kuAO4QY6L9SdkDshxYYoFU8hxYUtxtpDjwhsX3pDjwpbibCHHhSdF
eOJHjgs3yHGx/qTMITkuTLFgCjkubCnOFnJceOPCG3Jc2FKcLeS48KQIT/zIcTfgBjku1p+Q
uUGOC1MsmEKOC1uKs4UcF9648IYcF7YUZws5LjwpwhM/ctxNuEGOi/UnZG6S48IUC6aQ48KW
4mwhx4U3Lrwhx4UtxdlCjgtPivDEjxx3C26Q42L9CZlb5LgwxYIp5LiwpThbyHHhjQtvyHFh
S3G2kOPCkyI88SPH3YYb5LhYf0LmNjkuTLFgCjkubCnOFnJceOPCG3Jc2FKcLeS48KQIT/zI
cXfgBjku1p+QuUOOC1MsmEKOC1uKs4UcF9648IYcF7YUZws5LjwpwhM/ctyesAh2kOVi/7HM
LnkuXLHiCpkufLHhC7kuzHFjDtkufLHhC/kuTCnGFF8y3h78IOPFA6Rk9sh44YoVV8h44YsN
X8h4YY4bc8hgYEoxpqxPBlMPE35S54wlF3pQ37t7X3tPe6akfVI/dyoDuG2NBnclwp04+qPk
tcW0eKQ0/1PnlbKetmjwRD35eSk9Zkkoysm36upjpc9d5QP21c8r5SHbY936Xp8d7Tt5bdtj
8FmbTt7dNdKYleCXDvfVeZ8Tb+vSNzEvwS8d/iz/T8K72Wtw/nq/9Hcm1zwkjtvrMFtGMT1q
2U8hc9tk0ybbLmPTSQlFdBl0/qmOfZac4F/VkUd51yd1t1v1eaKu/0Od9UXa/x/U/1rig2jn
TuUJj+q7C9GcvtZUCiLdTkSvWmIs9zJ8Ot0G6ifSGu11tjs76t8P6q+++j1QiJyqn666Lv79
Qn6vX34QfXOgrviY6BM2d9HHH4QJ0TfuDFgkCSasHxNOQr1+U989VMKILInF/O0o1Hr0+0S9
RVtR0E9xr97jUXyze5S1SFI7o4XndBu1+O46zZLQVl3quxyLFh/DSuJjeP1k7rgrO5PXt7VC
F/VgnIRt0pPob18k6J5U3apdTs/Sd/qHY/y1WF4x/X6UvydrGNtm63lPpF2IpPvpPV16vfPk
+FAj1X3+Y3Xurch/lDeehOMVL0TTRc64kl6F746jGbOktNdnlNf3+2nbV0bfaSnrMg6su0QM
DtQ7ZR9z6Z1aJGv9x1nZ67B4v2A3rGjcy1gkF6+Svrb97eOysYje81ad/9kpJpy9vhgmOl8H
jVk0DuVp7FGIr/Otda1S92PVErnoProO3bvq/kzyoEen7D6+sq6ovtzod6KetnO8R9TTMCyI
epqEBlFPnbon6qlL9/5GPX2intZzvE/U0zAsiHqahAZRT526J+qpS/f+Rj0Dop7Wc3xA1NMw
LIh6moQGUU+duifqqUv3/kY9Q6Ke1nN8SNTTMCyIepqEBlFPnbon6qlL9/5GPRtEPa3n+AZR
T8OwIOppEhpEPXXqnqinLt37G/VsEvW0nuObRD0Nw4Kop0loEPXUqXuinrp072/Us0XU03qO
bxH1NAwLop4moUHUU6fuiXrq0r2/Uc82UU/rOb5N1NMwLIh6moQGUU+duifqqUv3/kY9O0Q9
ref4DlFPw7Ag6mkSGkQ9deqeqKcu3fu8SiGrM/uwKhXrMzcPDWKfZuFB9FOv9ol/6tO+zxEQ
KzX7wHPWam4eGkRAzcKDCKhe7RMB1ad9nyMgVm32gees29w8NIiAmoUHEVC92icCqk/7PkdA
rODsA89Zw7l5aBABNQsPIqB6tU8EVJ/2fY6AWM3ZB56znnPz0CACahYeRED1ap8IqD7t+xwB
sbKzDzxnbefmoUEE1Cw8iIDq1T4RUH3a9zkCYpVnH3jO2sJNxAOvX6f2ffb6rHLrA89ZW7WJ
eOD169S+z16fVT594DlrSzYRD7x+ndr32euzyqEPPGdtvSbigdevU/v+ev0+a7x5wPM+q4o1
Eg+8fp3a99nrs66VDzxnJaUm4oHXr1P7Pnt91vLxgeesHtNEPPD6dWrfZ6/P+iU+8JwVM5qI
B16/Tu377PVZs8EHnrNKQBPxwOvXqX2fvT7z1H3gOTOjm4gHXr9O7fvs9Zmb6wPPmZvbRDzw
+nVq32evz9xcH3jO3Nwm4oHXr1P7Pnt95ub6wHPm5jYRD7x+ndr32eszN9cHnjM3t4l44PXr
1L6/Xn/A3FwPeD5gbm4j8cDr16l9n70+c3N94Dlzc5uIB16/Tu2vt9dvAhpH6pvPIudq5pwb
Of5KfRorDD6r45cOep6/vpi2tdynNdzh5if1DBOlybE6PnbQ1/z1bd8T6EC9rUsssWflPav5
t266faue8Iuyvit11ZHiiJb1D/Xdjfqs7fFEtHYv1ukS0dnLb2trd6ye4UK1D/r4vjr2OfGO
9np9TloxLa6bDk/UlQ/y3ePMp1PJdlza+TwpRTQYdL6qvx9S+nijWrTfVSxwEOZst2IBX6fX
TKZaa3auMpKrxuruL5XcS/W/jhFG0zNP5Mp7dexGnmMSHj/svJc7Pqn31dz8LBHDdXjnSPp7
OX7V+Zs6/40DatH1QULCchHbVlGmGRV9rJ71pbp+pNriM/X7XD5/ls+H6vexeuqROl9/PlC/
Lzvv1PGJ+uu1nH+h4sPo/Hfq94FcfzuVN5bzP6m/9hTi+vi1+ryl/nol8g9Ffk+O67P+a+e/
qCv0NfvT797JOY9yjZb5Vj73p5/fyJ27cv61HNfPsCv46m+P1E90jzO557dQ3p56/pHS/yiU
tyd/Hco7vRL5B+EzvU3IeDW9ZiDvGb3XSH6MXq6menwt72n01pXPn0TP+h5P8rk7/fxpev2x
vNONPMNQ/T6V4yfyuZvS06G858FU9/lY/jZ9BoPVlXz+lnHPpLy/y/FtkafPf5yefy5YdqfY
6mcyeriR74Yic5R6r9/kmj9mnrGbyy/zDPfy+V3qGQ0OSb1/mso373wdPtPFVC9Jzv6ZgUWS
o/rMfbn/z1M+JvVinlE/w6/Te74WbRo9D+UZRnK/6xQO5pm+Td9rO9TlqLMzvcf/kmv+mdDT
t6muJwWOJ/VyOD3+OOWbecanKRf0MyU59256zpfpe8bYJG09i29JPRXxBcbujJ2bd3g3tTt9
zp589+vUlo3tHsg176bHD2d8waH4Av3529QXmHv8OT3+firP2Lq53+7UPxlfM5jeP3qmkeAb
+YJ34TWzviCb05eil40pP36TZ9xJ6E1f+99F/jfhl8bu65RfBsuYz/8/e2/X3DZyreHyp+Ay
uRhHpD59qk6qZGvsUR07ciwpHicXLkqUPY5tSRE1nu359ad7ASABsltCf5AE0E/t2hOZJBaA
fp9e6Hd1A9DHlOebP2b7zLX7c8Zc3vZ5jJ1aXq/yMZ3xmDN7P9P+cha/7DOfCm2fyzksHqM+
pvlxHlXa5f9mbfkP+eX2LA+/rnx/vtCO72Ufc/7ODe32Wo7k90oePyy0z/+tj2n+Wb7NK/l7
3tav5JirOe+wOK9qu9r7trlfV7Ws66KPaVz5bN7vvszaMt/mcyXvHtZyXPP89rw45vrv85x5
W8uZ5mvBHxU+/phdz97P+NpZ0Drf/qDGW/7vf1euj3Nth7Nznizklpyncpv5teWwos1jY5PF
Y8i1Gy7k7T9n8fMs9P/JXv5f9X+bnvuIMd9d+isf/1vftskMRultlz9vr1eYn+V/itm2sj51
ouJ8kiP8rCjRVQBdk9V+/0Z9OlH/OlPffJNt74tagHsrm2M08wP/p777qmJPB/+P+uZe2uR3
tb9r9e+p2v439atvUnP7Sf3vZ3GLuhVvBh/Vr39S/9YtrLfNz7jUYCrtryPO4+a/uZodr255
/Z6Qp+r/9PzJSP1Xz1eeSS3p/6n890lH60tuZJTb662u5CxL7aaeM1k6WlaJly1EDPOM2l2c
qbFMl32+m0LVel0claoRUcpNqfKTYxXjo9rXnWSqcr9PItQZ06kturfua6mLfVbf6faYf3NU
ZHmfOd/HI3JV6xMrp0WL/yF5KyYzpsjNeu5hoUv531N1Vn3RqR+zr+1xRGW7hs4TNpsHXPZE
ox54pfq5/6d4vjDrBFbVsv6joRRHQeY2rH56VhzrqYp2I6PvV7Kix2/9oUvkZhq86q0K76Ql
vtZWWbi3uC3KOlditP2KVra4ropXv7HPgr9R34wHX2Qd57Xs7XeZCy/Pxm9FqPauuo0zQ9wr
cc3lfl2uosPeXkXj6TVfF3ErsX54KFjfluvxqjQ6VZ/nx30leWLidR0yxWC0H0PHQ1lRrNcR
l+fj05dMMch3/hqQ4dqsSr9yWn/7TvnNK7kPRI+lX0sF7ovn6HweUbfgjfrvPHK2FBst42n5
VlYw5leJ+a9eS6TfpOrqs25b19lvCzebt00+nm9+PWO84arxcznmy+Jc7oJc2D/FgV1LhPuF
SIw+whVhFNIFdRiNdEktW84KG5k0jZrC3bObUNU8wox5rbPHymR2OcZYlPqxWf9TWXWVH4FP
bq1vzcjEp90Zi7RTD+q7bfdbY3GzF8HXH1ucdeazPl5bvslMyp36V15/+FE8z8OnH5WxMmM0
lApT6lZ9psdU+q7q/6r/v5ydyaGXWmW8zBAxG/ylWL2YFZUqPav8WdaR/pVxRETlGFl0RSEq
HV1TTJ+P7hXXcpYf1LZX6ojvpPV9KvYPR2um4jYjRaOiz2SV6tXsCWPu+ixGyIpR46VhvRVX
L19duF61VxOuUF3Q6L64M7G8SypGpptHzWZxM7XPqdpnn5+ltj7dfpZraEzN8ojotRq9Fj9/
U9k27OmF5YzHsqKL+0DFUBX/LS1+E2F0WEbKjLGo9saaqdTn4j/HWN2aMbpPuzM+b6cejM3b
rc9r+dW/ZLbic/EU8rezs/e5R+uz3O+fLcTMKlHdR3yjwS76WfTTb0mIqZ+OF1u/A0Z7D/a/
xXnDOD1wMSp9cJV9MK6GZS+MqyH90KbhuRzB/B6Eq6CqRx4tW4hXrXmUs8z2LLuZN4H0cQXB
vZzrRCqFE7VP/Ryo7166LsbKFqLh3cJVwcl1QR1WILY9642VXvro/xx8UWf6Umbxx169KT+6
+6IKnO/zvtiCp2zE0qW+z7y136m/J3K3Zahq80juo8YhGbGBbvV1Mp+LcfuJ5E+/+4sWI+b3
ydYjNlNwjyxpVLV6x86R/Kq6osrPt5XxMktEcmUcdagwd1Ux8317ed0qpGpiuxcvK2Jr763n
s/1cNvfpPa75mdrfncT5Ta5dk+Acao5IDo2jDl67KwpxleuaYufSL5avcvl7IT/LXupPLH8h
7zS9l8qwT8253F/2aA7NHjyObOlIWNEVlw3bCGhVbNhHRt1io3+jJzMJbwpN4j0bcr7+byIr
Oa89nl3BCMtXQcZZ3dJpfl/BavqnPR+b72h4V+QyvZXLig2ybrN113pkfCFvz7srrm75WZ14
eljTPXn6enlHNXBNmpXHUe05p8V73HzeEDCPktXiNOuJO/RE67zKD9FQv42rfLp5jEp8Ne78
nQDU5Nej13z/um9+mp1n2XNi1AkXY8/7pUvVEBcbrrJ5jLQqx+rnP4fyNreng33ysFHxY/l3
/mSHcdG6Iw/dTHHIsOFK4CDbrgwV+q4oNVn6vnxjaPgzCsyReVLBprUNfY6BTVeeZrAuTfPz
0O1zqv7/Rs7cJ8OW24a6hCeDA5R7VLlDaeFx7XllPiOXPEqYZtvo9ahev8jzLj+pI7kP1Kwa
yTzP+B91fueOufIJdyE2UHG+2jtMw+qqcbOCXOtia/dCrlA3gav/TU/pKd+SOlat7q4d2bOJ
dnHu3ZjXq7mLY536zUeHz4r7326lH01rOoToWR1/LsZsfg3cinY3fv8qmUdyx8xY7pi5jH6H
Rz16xh0fG9OOimg39eLO4f7kz/Iolr+prpiYeuXZxyOSVzepacwn+x7KSp4b0ebe+mRffGZb
NA+tpi/rvVhHR+u2aL38u7A3QC/Hy5YiNlNet+OdrFOBgFUS8FaOqbwnRJ9j6WfPivZzp2A5
ZnWVXjUuWaCdDDyX/O23usukfj0edxWFkPAP+Uzv0f4uGNcnwZcReb/MOhSiutEdjahotDsb
luOKN3ItLN/mfaLa7Uze8KhbKqSmX49bviejHpvMGFMtsmO3dGJtbDd1y9//o787Eo+gazN5
S/q+S8gWa51z2N26wuX38ectVfdr2iuVZ3ktaz1CK+22iFy93JWY5775dkcyehwXxzL/9bH6
xufNQaYYzXrSudrqizxZ8o/Cu/U3K8bUrWxVn/w3dqxso0pTVX6tzBe5K7O4NRXH1ehzpfbk
q065Ldqssu/U31cR1pOWY6Hd6vpVHOXMkdAttm7nxf1Mv3o956+6LaO9dej0PkCn9+i0cp3K
txiWreT71rR6BPJefJ3ytxWG6LQcAZ3iu9z5e791xa6+37D3iJvjoWFsDfUz7v+ofeezTsMU
o4lW2eB74QPm7f5q8PPgg4qZ11WvhYnvsy2mM23+hqJGRd/Im9zL476S+5VC1H08HkpvRunl
5/c+k2cfTKM8C7gai7y7eu1O5QnaXz1XSj8cjXs/Y+un2/dOjuY+oGppixKWUY/VWZNR/Spl
sd903yQi2XUVOsZ9432TiOgYW8f30XV83zIdQ1aZDFllYl1lMmKVSa2XjVhl0jvdWGXSRlVY
xdAFbZgJ75JuzIR3Sydmwts+cmDmrusaMnPXN0WZuUtFaWYP+ukumD3oi47MHnRfR2YPHpo9
GDF7YJ092GP+YKGf7TGD0EvlmENopy7MInRDHeYRuqUcMwldU4q5hPaPIZhN6L6KzCf0T1Nm
FNLRmjmFvnoNZhX6oyTzCn1Qsv8zC21U8lxdR0xPLNWfvxTlTN++LOrJ18pJ3Hgos7x92LVQ
H+0wiauhn176HT/5Werjy3+ne4WeiTks3kDx3auP5c+y/Sg9/lvxNqH5nrJiX9lsbzxb3V/f
E9HoTtrga+1NHvp4botn+36U1g1540R9P9nCnrIH9tV8PrD/vdFPLb2/D+rf+lnbO4Of1DXz
Qv3vxWB3sK1+e6n+vaOOUf9mq7gS62vbrbwd4UfAzJM9TtrzUJtXOK8P3Mqe7oM0figSKm9W
ZdtZ+jy3wh4JlTer8vKbFF5Ixv0UUX+/fUDGZsmoxi09cZx3/Jmi4Xo3rfeLwjGNi5qwf39/
KBK9erMqP5etJpU2mHqt4jNH4Zka+Gd6qG8PHeKfk1AY/5yCyvjnFFTGP0OGmQz8c1p6l6uR
w/q6LQq9ebPqUh1JQWWqI+u+Z5jqCD20WQ8dUR1JQmGqIymoTHUkBZWpjkCGmQyqI2npTXWk
z+pSHUlBZaoj+rNtqiNUR1rXQ7epjiShMNWRFFSmOpKCylRHIMNMBtWRtPTGP6egMv65+5rj
n/vZQ3fwz0kojH9OQWX8cwoq458hw0wG/jktvfHPKaiMf9af7eKf8c+t66G7+OckFMY/p6Ay
/jkFlfHPkGEmA/+clt745xRUxj/rz/bwz/jn1vXQPfxzEgrjn1NQGf+cgsr4Z8gwk4F/Tktv
nJX+bB9nhbNqXQ/dx1kloTDOKgWVcVYpqIyzggwzGTirtPRmZjIFlfHP+rMD/DP+uXU99AD/
nITC+OcUVMY/p6Ay/hkyzGTgn9PSG/+cgsr455KNNmheVflMbX0h28Z0ztU9ZJV94JpXpVHz
HrnFODsBfRlhw8QyEzdS8dAtolv0m4pxrMbFPsrbIzGm3pzCjLO6PM5yVdscv9onpxHHbpkh
MmO1tujsGpP5EnhxicnsC8yExKSWCz1uMakMwwz+x8f/DCEI/0OmsMQc4n/gxZkX/A/MuDKD
/4Eef3rwPzDjykx//A+0rJ6WY6WQOx3lVl1xwyMIwQ2TCSwxR7hheHHmBTcMM67M4Iahx58e
3DDMuDKDG4aW5rSk4Ya3IQQ3TCawxNzGDcOLMy+4YZhxZQY3DD3+9OCGYcaVGdwwtDSnJQ03
DCG4YTKBLeYObhhenHnBDcOMKzO4Yejxpwc3DDOuzOCGoaU5LWm44V0IwQ2TCSwxd3HD8OLM
C24YZlyZwQ1Djz89uGGYcWUGNwwtzWlJww3vQQhumExgibmHG4YXZ15wwzDjygxuGHr86cHZ
QEtzWtJwNvsQgrMhE1hi7uNs4MWZF5wNzLgyg7OBHn96mOeDGVdmTtTRlcejdXJnxRShGSMf
5e9pkY2gpf20UDuBlua0pFE7OYAQaidkAkvMA2on8OLMC7UTmHFlhtoJ9PjTQ+0EZlyZoXYC
Lc1poXYCLc1pSaN28hRCqJ2QCSwxn1I7gRdnXqidwIwrM9ROoMefHmonMOPKDLUTaGlOC7UT
aGlOSxq1k6GwBCNUT8gFppjDIir1E4hxI4YKCtS4U0MNBX5C+KGKAjXu1FBHgRcXXqikwIsL
L6nUUoZQQi2FbGDNBkNqKRDjQQy1FKhxp4ZaCvyE8EMtBWrcqaGWAi8uvFBLgRcXXlKppYyg
hFoK2cCaDUbUUiDGgxhqKVDjTg21FPgJ4YdaCtS4U0MtBV5ceKGWAi8uvKRSS+kmI/GqHlP1
L/t+qIKsox8PH+jHcZyEOR5Ze3Nq287PXeeHIjHq35S+pyp2foZXcr2ZqKPWFcRPEZX32wdM
bI6JG6kHVsdmx4MjL+Xtkcjqm1O4Py4rZFS9lfSIjfnJFHV2de3MTsKLCy/MTcJMSGWQmUno
caOHGSZoaU4LzqfL8wk4HzLF6jMF97jCizsvOB+YCYmJ84Eet5isyISZdGd+oGX1tKSxum4E
IbhhMoElJncpwos7L7hhmHFlBjcMPf704IZhxpUZ3DC0NKclDTe8DSG4YTKBJeY2bhhenHnB
DcOMKzO4Yejxpwc3DDOuzOCGoaU5LWm4YQjBDZMJbDF3cMPw4swLbhhmXJnBDUOPPz24YZhx
ZQY3DC3NaUnDDe9CCG6YTGCJuYsbhhdnXnDDMOPKDG4YevzpwQ3DjCszuGFoaU5LGm54D0Jw
w2QCS8w93DC8OPOCG4YZV2Zww9DjTw9uGGZcmcENQ0tzWtJww/sQghsmE1hi7uOG4cWZF9ww
zLgygxuGHn96cMMw48oMbhhamtOShhs+gBDcMJnAEvMANwwvzrzghmHGlRncMPT404MbhhlX
ZnDD0NKcljTc8FMIwQ2TCSwxn+KG4cWZF9wwzLgygxuGHn96cMMw48oMbhhamtOShhseCksw
gh8mF5hjbuGIIcaDGDwx1LhTgyuGnxB+8MVQ404NzhheXHhJxRsPoQRvTDawxhzijSHGgxi8
MdS4U4M3hp8QfnA58OLCS3dcTht5KHPqqfz3Xp3XtNj6WsZ5v6lfT2a/0kf0P68q1WPxmunw
Uf6eFrk/HT2O5DeXssfb2bH5jN1tcZq1/7n69Rf1/zfK8V33VoPn0ur3ckx6mys5R7+rkD1S
kxbPBt/V33e1Fns1+Fllv2dq72cqo+rWu5bs+X221XTWsv3w4sezeo9Pnq9uy9XffvV/KXSa
vs2/0fMME3Fw7iqYIjTT4id1huusMO4aK4yrV8i9TZe3b1Kd+7saR+W/Xfx8NXSv5/1/2wnk
iXW25C/q0+lsLOLemsvbt3l8t86W9a+htbtmts42rH5a1oJOVbQbGSm9EmeprzdhOfWxyM00
eNVbFd5JS3xV569HnxeeIwNblDbOPprGBltrbPEjtZfqN6axmv7Na3X0V+p3X9RfY/Hdt1J1
GQc4xzzS79LGmSGudvXZbL8u45Fhb8cj8fQq93yovtGxfngoWN+W6/GqNDpVn+fHfSV5YuJ1
HTLF2IRm/cuNh+r7z2rv17Pz8elLphjkO38NyHBtVqVfOa2/faf85pVU6PVY+rXUj794js7n
ETOpYmeVyNlSbLSMp+Vb1YqHxVVi/qvXEkn70UnAKpzczeZtk4/nm1/PGG+4apyvRLgszuUu
yIX9UxzYtUS4X4jE6CNcEUYhXVCH0UiX1LLlrLCRSdOobV/X0FVVzSPMmNc6e6xM/fdjlLEo
9WOz/qfqkz+970lc3JqRiU+7MxZppx7Ud9vut8biZi+Crz+2OOvMZ328tnyTmZQ79a+8/vBD
zsZvDVQZKzNGQ6kwpW7VZ3pMpVfu/1fuAijP5NBLrTJeZoiYDf6ictuNaJlXqvSs8me5K+Cv
jCMiKsfIoisKUenommJv5G6mH1JL+Db4IHdcfFJHfuV53+zD0ZqpuM1I0ajoM1mleiWjvGsv
fRYjZMWo8dKw3oqrl68uXK/aqwlXqC5odF/cRXamvvkWKdPNo2azuJna51Ttk3soYuj2s1xD
Y2qWR0Sv1ei1+PmbyrY+93vMV8SXMx7Lii7uAxVDVfy3tPhNhNFhGSkzxqLaG2umUp+L/xxj
dWvG6D7tzvi8nXowNm+3Pq/lV/+S2YrPxdNw3s7O3uceLf3tE9VK9ZhZJar7iG+kWhT9zPqN
1bUxpn46Xmz9DhjtPdj/FucN4/TAxaj0wVX2wbgalr0wrob0Q5uG53IE83sQroKqHnm0bCFe
teZRzjLbs2xzVfXR/I47s86Z3cu5TqRSOJHnYd0NvnvpuhgrW4iGdwtXBSfXBXVYgdj2rDdW
eumj/3PwRZ3pS5nFH3v1pvzo7osqcL7P+2ILnrIRS5f6PvPWfqf+nsjdlqGqzSO5jxqHZMQG
utXXyXwuxu0nAU8sXIyY3yd74vEEwz2ypFHV6h07R/Kr6ooqP99WxsssEcmVcdShwtxVxcz3
7eV1q5Cqie1evKyIrb23ns/2c9ncp/e45mdqf3cS5ze5dk2Cc6g5Ijk0jjp47a4oxFWua4qd
S79Yvsrl7x75LHupv8vkhfr7Up5xdOdVcy73lz2aQ7MHjyNbOhJWdMVlwzYCWhUb9pFRt9jo
3+jJTMKbQpN4z4acr/+byErOa49nVzDC8lWQcVa3dJrfV7Ca/mnPx+Y7Gt4VuUxv5bJig6zb
bN21HhlfyFuS7oqrW35WJ54e1nRPnr5e3lENXJNm5XFUe07+JJUrrzcEzKNktTjNeuIOPdE6
r/JDNLxSvy2fbh6jEl+NO38nADX59eg137/um59m51n2nBh1wsXY837pUjXExYarbB4jrcqx
+vnPoTrOrcHTwT552Kj4sfw7f7LDuGjdkec7zBbjkGHDlcBBtl0ZKvRdUWqy9H1+PjGeUWCO
zJMKNq1t6HMMbLryNIN1aZqfx1jeD/xV3iHht4K/3DbUJTwZHKDco8odSguPa88r8xm55FHC
NNtGr0f1+kWed/lJHcl9oGbVSOZ5xv+o8zt3zJVPuAuxgYrz1d5hGlZXjZsV5FoXW7sXcoW6
CVz9b3pKT/mW1LFqdXftyJ5NtItz78a8Xs1dHOvUbz46fFbc/3Yr/Wha0yFEz+r4czFm82vg
VrS78ftXyTySO2bGcsfMZfQ7POrRM+742Jh2VES7qRd3Dvcnf5ZHsfxNdcXE1CvPPh6RvLpJ
TWM+2fdQVvLciDb31if74jPbonloNX1Z78U6Olq3Revl34W9AXo5XrYUsZnyuh3vZJ0KBKyS
gLdyTOU9IfocSz97VrSfOwXLMaur9KpxyQLtZOC55G+/1V0m9evxuKsohIR/yGd6j/Z3wbg+
Cb6MyPtl1qEQ1Y3uaERFo93ZsBxXvJFrYfk27xPVbmfyhkfdUiE1/Xrc8j0Z9dhkxphqkR27
pRNrY7upW/7+H/3dkXgEXZvJW9L3XUK2WOucw+7WFS6/jz9vqbpf016pPMtrWesRWmm3ReTq
5a7EPPfNtzuS0eNYfXo8o8pvLfJ8W+ojsbWp//pYfePzVidTjGZanautvshTP/8ofDW6NdGt
bFWfa9PYcdYBVZqq8mtlLs9dmcWtyXar0edK7clXnXJbtFll36m/SySsJy3HQrvV9as4ypkj
oVts3c6Le81+9XoGY3VbRnvr0Ol9gE7v0WnlOpVvmCxbyfeNdvUI5L34OuVvkgzRaTkCOsV3
ufN3sutqan2/Ye94N8dDw9ga6vcP/FH7zmcNjSlGE62ywffCB8zb/dXg58EHFXNH2v9amPg+
22I60+ZvKGpUVD8R9GZ23FdyL1mIuo/HQ+nNKL38bOVn8lyKaZTnNFdjkXdXr92pPN38q+cq
9oejcV9ubP10+97J0dwHVC1tUcIy6vFgREb1rJSVDi/WW+ybRCS7rkLH3AHG1PGxiOgYW8f3
0XV83zIdQ1YADVkBZF0BNGIFUK2XjVgB1EltWAHUTd1YAdRGVVhh0gVtWKXQJd1YpdAtnVil
0PaRA7OqXdeQWdW+KcqsaipKM7PTT3fBzE5fdGRmp/s6MrPz0MzOiJkd68zOHnM7C/1sj9md
zqrD/E5XlWOGp526MMfTDXWY5emWcszzdE0pZnraP4Zgrqf7KjLb0z9Nme9JR2tmfPrqNZjz
6Y+SzPr0Qcn+z/u0UclzdR0xPYdZf/5SlDN9+7KoJ18rJ3Hjoczy9mHXQn20wySuhn566TeX
5Wepjy//ne4Vep7ssHivznevPpY/ofuj9PhvxTvS5nvKin1ls73xxgh/fU9Eoztpg6+19xPp
47ktnlj+UVo35D069f1kC3vKHthX89na/vdGP7X0/j6of+s3COwMflLXzAv1vxfqrLbVby/V
v3fUMerfbBVXYn1tu5V3vvwImHmyx0l7HmrzCuf1gVvZ032Qxg9FQuXNqmw7S58nvtgjofJm
VV5+P8wLybifIurvtw/I2CwZ1bilJ47z5lJTNFzvpvV+UTimcVET9u/vD0WiV29W5eey1aTS
BlOvVXzmKDyNBv9MD/XtoUP8cxIK459TUBn/nILK+GfIMJOBf05L73I1clhft0WhN29WXaoj
KahMdWTdd3RTHaGHNuuhI6ojSShMdSQFlamOpKAy1RHIMJNBdSQtvamO9FldqiMpqEx1RH+2
TXWE6kjreug21ZEkFKY6koLKVEdSUJnqCGSYyaA6kpbe+OcUVMY/68928M/459b10B38cxIK
459TUBn/nILK+GfIMJOBf05Lb/xzCirjn7uvOf65nz10F/+chML45xRUxj+noDL+GTLMZOCf
09Ib/5yCyvhn/dke/hn/3Loeuod/TkJh/HMKKuOfU1AZ/wwZZjLwz2npjbPSn+3jrHBWreuh
+zirJBTGWaWgMs4qBZVxVpBhJgNnlZbezEymoDL+WX92gH/GP7euhx7gn5NQGP+cgsr45xRU
xj9DhpkM/HNaeuOfU1AZ/1yy0QbNqyqfqa0vZNuYzrm6h6yyD1zzqjRq3iO3GGcnoC8jbJhY
ZuJGKh66RXSLflMxjtW42Ed5eyTG1JtTmHFWl8dZrmqb41f75DTi2C0zRGas1hadXWMyXwIv
LjGZfYGZkJjUcqHHLSaVYZjB//j4nyEE4X/IFJaYQ/wPvDjzgv+BGVdm8D/Q408P/gdmXJnp
j/+BltXTcqwUcqej3KorbngEIbhhMoEl5gg3DC/OvOCGYcaVGdww9PjTgxuGGVdmcMPQ0pyW
NNzwNoTghskElpjbuGF4ceYFNwwzrszghqHHnx7cMMy4MoMbhpbmtKThhncgBDdMJrDE3MEN
w4szL7hhmHFlBjcMPf704IZhxpUZ3DC0NKclDTcMIbhhMoEt5i5uGF6cecENw4wrM7hh6PGn
BzcMM67M4IahpTktabjhPQjBDZMJLDH3cMPw4swLbhhmXJnBDUOPPz04G2hpTksazmYfQnA2
ZAJLzH2cDbw484KzgRlXZnA20ONPD/N8MOPKzIk6uvJ4tE7urJgiNGPko/w9LbIRtLSfFmon
0NKcljRqJwcQQu2ETGCJeUDtBF6ceaF2AjOuzFA7gR5/eqidwIwrM9ROoKU5LdROoKU5LWnU
Tp5CCLUTMoEl5lNqJ/DizAu1E5hxZYbaCfT400PtBGZcmaF2Ai3NaaF2Ai3NaUmjdjIUlmCE
6gm5wBRzWESlfgIxbsRQQYEad2qoocBPCD9UUaDGnRrqKPDiwguVFHhx4SWVWsoQSqilkA2s
2WBILQViPIihlgI17tRQS4GfEH6opUCNOzXUUuDFhRdqKfDiwksqtZQRlFBLIRtYs8GIWgrE
eBBDLQVq3KmhlgI/IfxQS4Ead2qopcCLCy/UUuDFhZdUaindZCRe1WOq/mXfD1WQdfTj4QP9
OI6TMMcja29Obdv5uev8UCRG/ZvS91TFzs/wSq43E3XUuoL4KaLyfvuAic0xcSP1wOrY7Hhw
5KW8PRJZfXMK98dlhYyqt5IesTE/maLOrq6d2Ul4ceGFuUmYCakMMjMJPW70MMMELc1pwfl0
eT4B50OmWH2m4B5XeHHnBecDMyExcT7Q4xaTFZkwk+7MD7SsnpY0VteNIAQ3TCawxOQuRXhx
5wU3DDOuzOCGocefHtwwzLgygxuGlua0pOGGtyEEN0wmsMTcxg3DizMvuGGYcWUGNww9/vTg
hmHGlRncMLQ0pyUNN7wDIbhhMoEl5g5uGF6cecENw4wrM7hh6PGnBzcMM67M4IahpTktabhh
CMENkwlsMXdxw/DizAtuGGZcmcENQ48/PbhhmHFlBjcMLc1pScMN70EIbphMYIm5hxuGF2de
cMMw48oMbhh6/OnBDcOMKzO4YWhpTksabngfQnDDZAJLzH3cMLw484IbhhlXZnDD0ONPD24Y
ZlyZwQ1DS3Na0nDDBxCCGyYTWGIe4IbhxZkX3DDMuDKDG4Yef3pwwzDjygxuGFqa05KGG34K
IbhhMoEl5lPcMLw484IbhhlXZnDD0ONPD24YZlyZwQ1DS3Na0nDDQ2EJRvDD5AJzzC0cMcR4
EIMnhhp3anDF8BPCD74YatypwRnDiwsvqXjjIZTgjckG1phDvDHEeBCDN4Yad2rwxvATwg8u
B15ceOmOy2kjD2VOPZX/3qvzmhZbX8s47zf168nsV/qI/udVpXosXjMdPsrf0yL3p6PHkfzm
UvZ4Ozs2n7G7LU6z9j9Xv/6i/v9GOb7r3mrwXFr9Xo5Jb3Ml5+h3FbJHatLi2eC7+vuu1mKv
Bj+r7PdM7f1MZVTdeteSPb/PtprOWrYfXvx4Vu/xyfPVbZtRPkzy6v9S6DR9m3+j5xkm4uDc
VTBFaKbFT5HUaFph3DNUGEdrUMi9TZe3b1Kd+7saP+W/Xfx8NXSv540HOxvJE+sdFa6zJX9R
n05nYxH31lzevs3ju3W2rH8Nrd01s3W2YfXTshZ0qqLdyEjplThLfb0Jy6mPRW6mwaveqvBO
WuKrOn89+rzwHBnYorRx9tE0NthaY4sfqb1UvzGN1fRvXqujv1K/+6L+GovvvpWqyzjAOeaR
fpc2zgxxtavPZvt1GY8MezseiadXuedD9Y2O9cNDwfq2XI9XpdGp+jw/7ivJExOv65ApxiY0
619uPFTff1Z7v56dj09fMsUg3/lrQIZrsyr9ymn97TvlN6+kQq/H0q+lfvzFc3Q+j5hJFTur
RM6WYqNlPC3fqlY8LK4S81+9lkjaj04CVuHkbjZvm3w83/x6xnjDVeN8JcJlcS53QS7sn+LA
riXC/UIkRh/hijAK6YI6jEa6pJYtZ4WNTJpGbfu6hq6qah5hxrzW2WNl6r8fo4xFqR+b9T9V
n/zpfU/i4taMTHzanbFIO/Wgvtt2vzUWN3sRfP2xxVlnPuvjteWbzKTcqX/l9YcfcjZ+a6DK
WJkxGkqFKXWrPtNjKr1y/79yF0B5JodeapXxMkPEbPAXldtuRMu8UqVnlT/LXQF/ZRwRUTlG
Fl1RiEpH1xR7I3cz/ZBawrfBB7nj4pM68ivP+2YfjtZMxW1GikZFn8kq1SsZ5V176bMYIStG
jZeG9VZcvXx14XrVXk24QnVBo/viLrIz9c23SJluHjWbxc3UPqdqn9xDEUO3n+UaGlOzPCJ6
rUavxc/fVLb1ud9jviK+nPFYVnRxH6gYquK/pcVvIowOy0iZMRbV3lgzlfpc/OcYq1szRvdp
d8bn7dSDsXm79Xktv/qXzFZ8Lp6G83Z29j73aOlvn6hWqsfMKlHdR3yjwS76WfQbq2tjTP10
vNj6HTDae7D/Lc4bxumBi1Hpg6vsg3E1LHthXA3phzYNz+UI5vcgXAVVPfJo2UK8as2jnGW2
Z9nmquqj+R13Zp0zu5dznUilcCLPw7obfPfSdTFWthAN7xauCk6uC+qwArHtWW+s9NJH/+fg
izrTlzKLP/bqTfnR3RdV4Hyf98UWPGUjli71feat/U79PZG7LUNVm0dyHzUOyYgNdKuvk/lc
jNtPAp5YuBgxv0/2xOMJhntkSaOq1Tt2juRX1RVVfr6tjJdZIpIr46hDhbmripnv28vrViFV
E9u9eFkRW3tvPZ/t57K5T+9xzc/U/u4kzm9y7ZoE51BzRHJoHHXw2l1RiKtc1xQ7l36xfJXL
3z3yWfZSf5fJC/X3pTzj6M6r5lzuL3s0h2YPHke2dCSs6IrLhm0EtCo27COjbrHRv9GTmYQ3
hSbxng05X/83kZWc1x7PrmCE5asg46xu6TS/r2A1/dOej813NLwrcpneymXFBlm32bprPTK+
kLck3RVXt/ysTjw9rOmePH29vKMauCbNyuOo9pz8SSpXXm8ImEfJanGa9cQdeqJ1XuWHaHil
fls+3TxGJb4ad/5OAGry69Frvn/dNz/NzrPsOTHqhIux5/3SpWqIiw1X2TxGWpVj9fOfQ3Wc
W4Ong33ysFHxY/l3/mSHcdG6I893mC3GIcOGK4GDbLsyVOi7otRk6fv8fGI8o8AcmScVbFrb
0OcY2HTlaQbr0jQ/j7G8H/irvEPCbwV/uW2oS3gyOEC5R5U7lBYe155X5jNyyaOEabaNXo/q
9Ys87/KTOpL7QM2qkczzjP9R53fumCufcBdiAxXnq73DNKyuGjcryLUutnYv5Ap1E7j63/SU
nvItqWPV6u7akT2baBfn3o15vZq7ONap33x0+Ky4/+1W+tG0pkOIntXx52LM5tfArWh34/ev
knkkd8yM5Y6Zy+h3eNSjZ9zxsTHtqIh2Uy/uHO5P/iyPYvmb6oqJqVeefTwieXWTmsZ8su+h
rOS5EW3urU/2xWe2RfPQavqy3ot1dLRui9bLvwt7A/RyvGwpYjPldTveyToVCFglAW/lmMp7
QvQ5ln72rGg/dwqWY1ZX6VXjkgXaycBzyd9+q7tM6tfjcVdRCAn/kM/0Hu3vgnF9EnwZkffL
rEMhqhvd0YiKRruzYTmueCPXwvJt3ieq3c7kDY+6pUJq+vW45Xsy6rHJjDHVIjt2SyfWxnZT
t/z9P/q7I/EIujaTt6Tvu4RssdY5h92tK1x+H3/eUnW/pr1SeZbXstYjtNJui8jVy12Jee6b
b3cko8ex+vR4RpXfWuT5ttRHYmtT//Wx+sbnrU6mGM20OldbfZGnfv5R+Gp0a6Jb2ao+16ax
46wDqjRV5dfKXJ67Motbk+1Wo8+V2pOvOuW2aLPKvlN/l0hYT1qOhXar61dxlDNHQrfYup0X
95r96vUMxuq2jPbWodP7AJ3eo9PKdSrfMFm2ku8b7eoRyHvxdcrfJBmi03IEdIrvcufvZNfV
1Pp+w97xbo6HhrE11O8f+KP2nc8aGlOMJlplg++FD5i3+6vBz4MPKuaOtP+1MPF9tsV0ps3f
UNSoqH4i6M3suK/kXrIQdR+Ph9KbUXr52crP5LkU0yjPaa7GIu+uXrtTebr5V89V7A9H477c
2Prp9r2To7kPqFraooRl1OPBiIzqWSkrHV6st9g3iUh2XYWOuQOMqeNjEdExto7vo+v4vmU6
hqwAGrICyLoCaMQKoFovG7ECqJPasAKom7qxAqiNqrDCpAvasEqhS7qxSqFbOrFKoe0jB2ZV
u64hs6p9U5RZ1VSUZmann+6CmZ2+6MjMTvd1ZGbnoZmdETM71pmdPeZ2FvrZHrM7nVWH+Z2u
KscMTzt1YY6nG+owy9Mt5Zjn6ZpSzPS0fwzBXE/3VWS2p3+aMt+TjtbM+PTVazDn0x8lmfXp
g5L9n/dpo5Ln6jpieg6z/vylKGf69mVRT75WTuLGQ5nl7cOuhfpoh0lcDf300m8uy89SH1/+
O90r9DzZYfFene9efSx/QvdH6fHfinekzfeUFfvKZnvjjRH++p6IRnfSBl9r7yfSx3NbPLH8
o7RuyHt06vvJFvaUPbCv5rO1/e+Nfmrp/X1Q/9ZvENgZ/KTO5kL978Vgd7Ctfnup/r2jjlH/
Zqu4Eutr26288+VHwMyTPU7a81CbVzivD9zKnu6DNH4oEipvVmXbWfo88cUeCZU3q/Ly+2Fe
SMb9FFF/v31AxmbJqMYtPXGcN5eaouF6N633i8IxjYuasH9/fygSvXqzKj+XrSaVNph6reIz
R+FpNPhneqhvDx3in5NQGP+cgsr45xRUxj9DhpkM/HNaeperkcP6ui0KvXmz6lIdSUFlqiPr
vqOb6gg9tFkPHVEdSUJhqiMpqEx1JAWVqY5AhpkMqiNp6U11pM/qUh1JQWWqI/qzbaojVEda
10O3qY4koTDVkRRUpjqSgspURyDDTAbVkbT0xj+noDL+WX+2g3/GP7euh+7gn5NQGP+cgsr4
5xRUxj9DhpkM/HNaeuOfU1AZ/6w/28U/459b10N38c9JKIx/TkFl/HMKKuOfIcNMBv45Lb3x
zymojH/uvub453720D38cxIK459TUBn/nILK+GfIMJOBf05Lb5yV/mwfZ4Wzal0P3cdZJaEw
zioFlXFWKaiMs4IMMxk4q7T0ZmYyBZXxz/qzA/wz/rl1PfQA/5yEwvjnFFTGP6egMv4ZMsxk
4J/T0hv/nILK+OeSjTZoXlX5TG19IdvGdM7VPWSVfeCaV6VR8x65xTg7AX0ZYcPEMhM3UvHQ
LaJb9JuKcazGxT7K2yMxpt6cwoyzujzOclXbHL/aJ6cRx26ZITJjtbbo7BqT+RJ4cYnJ7AvM
hMSklgs9bjGpDMMM/sfH/wwhCP9DprDEHOJ/4MWZF/wPzLgyg/+BHn968D8w48pMf/wPtKye
lmOlkDsd5VZdccMjCMENkwksMUe4YXhx5gU3DDOuzOCGocefHtwwzLgygxuGlua0pOGGtyEE
N0wmsMTcxg3DizMvuGGYcWUGNww9/vTghmHGlRncMLQ0pyUNN7wDIbhhMoEl5g5uGF6cecEN
w4wrM7hh6PGnBzcMM67M4IahpTktabjhXQjBDZMJLDF3ccPw4swLbhhmXJnBDUOPPz24YZhx
ZQY3DC3NaUnDDUMIbphMYIu5hxuGF2decMMw48oMbhh6/OnB2UBLc1rScDb7EIKzIRNYYu7j
bODFmRecDcy4MoOzgR5/epjngxlXZk7U0ZXHo3VyZ8UUoRkjH+XvaZGNoKX9tFA7gZbmtKRR
OzmAEGonZAJLzANqJ/DizAu1E5hxZYbaCfT400PtBGZcmaF2Ai3NaaF2Ai3NaUmjdvIUQqid
kAksMZ9SO4EXZ16oncCMKzPUTqDHnx5qJzDjygy1E2hpTgu1E2hpTksatZOhsAQjVE/IBaaY
wyIq9ROIcSOGCgrUuFNDDQV+QvihigI17tRQR4EXF16opMCLCy+p1FKGUEIthWxgzQZDaikQ
40EMtRSocaeGWgr8hPBDLQVq3KmhlgIvLrxQS4EXF15SqaWMoIRaCtnAmg1G1FIgxoMYailQ
404NtRT4CeGHWgrUuFNDLQVeXHihlgIvLrykUkvpJiPxqh5T9S/7fqiCrKMfDx/ox3GchDke
WXtzatvOz13nhyIx6t+Uvqcqdn6GV3K9maij1hXETxGV99sHTGyOiRupB1bHZseDIy/l7ZHI
6ptTuD8uK2RUvZX0iI35yRR1dnXtzE7CiwsvzE3CTEhlkJlJ6HGjhxkmaGlOC86ny/MJOB8y
xeozBfe4wos7LzgfmAmJifOBHreYrMiEmXRnfqBl9bSksbpuBCG4YTKBJSZ3KcKLOy+4YZhx
ZQY3DD3+9OCGYcaVGdwwtDSnJQ03vA0huGEygSXmNm4YXpx5wQ3DjCszuGHo8acHNwwzrszg
hqGlOS1puOEdCMENkwksMXdww/DizAtuGGZcmcENQ48/PbhhmHFlBjcMLc1pScMN70IIbphM
YIm5ixuGF2decMMw48oMbhh6/OnBDcOMKzO4YWhpTksabhhCcMNkAlvMPdwwvDjzghuGGVdm
cMPQ408PbhhmXJnBDUNLc1rScMP7EIIbJhNYYu7jhuHFmRfcMMy4MoMbhh5/enDDMOPKDG4Y
WprTkoYbPoAQ3DCZwBLzADcML8684IZhxpUZ3DD0+NODG4YZV2Zww9DSnJY03PBTCMENkwks
MZ/ihuHFmRfcMMy4MoMbhh5/enDDMOPKDG4YWprTkoYbHgpLMIIfJheYY27hiCHGgxg8MdS4
U4Mrhp8QfvDFUONODc4YXlx4ScUbD6EEb0w2sMYc4o0hxoMYvDHUuFODN4afEH5wOfDiwkt3
XE4beShz6qn8916d17TY+lrGeb+pX09mv9JH9D+vKtVj8Zrp8FH+nha5Px09juQ3l7LH29mx
+YzdbXGatf+5+vUX9f83yvFd91aD59Lq93JMepsrOUe/q5A9UpMWzwbf1d93tRZ7NfhZZb9n
au9nKqPq1ruW7Pl9ttV01rL98OLHs3qPT56vbtuM8lGSV/+XQqfp2/wbPc8wEQfnroIpQjMt
flJnuM4K476hwri9BoXc23R5+ybVub+rkVT+28XPV0P3ep7xuLuRPLHeUeE6W/IX9el0NhZx
b83l7ds8vltny/rX0NpdM1tnG1Y/LWtBpyrajYyUXomz1NebsJz6WORmGrzqrQrvpCW+qvPX
o88Lz5GBLUobZx9NY4OtNbb4kdpL9RvTWE3/5rU6+iv1uy/qr7H47lupuowDnGMe6Xdp48wQ
V7v6bLZfl/HIsLfjkXh6lXs+VN/oWD88FKxvy/V4VRqdqs/z476SPDHxug6ZYmxCs/7lxkP1
/We19+vZ+fj0JVMM8p2/BmS4NqvSr5zW375TfvNKKvR6LP1a6sdfPEfn84iZVLGzSuRsKTZa
xtPyrWrFw+IqMf/Va4mk/egkYBVO7mbztsnH882vZ4w3XDXOVyJcFudyF+TC/ikO7Foi3C9E
YvQRrgijkC6ow2ikS2rZclbYyKRp1Lava+iqquYRZsxrnT1Wpv77McpYlPqxWf9T9cmf3vck
Lm7NyMSn3RmLtFMP6rtt91tjcbMXwdcfW5x15rM+Xlu+yUzKnfpXXn/4IWfjtwaqjJUZo6FU
mFK36jM9ptIr9/8rdwGUZ3LopVYZLzNEzAZ/UbntRrTMK1V6Vvmz3BXwV8YREZVjZNEVhah0
dE2xN3I30w+pJXwbfJA7Lj6pI7/yvG/24WjNVNxmpGhU9JmsUr2SUd61lz6LEbJi1HhpWG/F
1ctXF65X7dWEK1QXNLov7iI7U998i5Tp5lGzWdxM7XOq9sk9FDF0+1muoTE1yyOi12r0Wvz8
TWVbn/s95iviyxmPZUUX94GKoSr+W1r8JsLosIyUGWNR7Y01U6nPxX+Osbo1Y3Sfdmd83k49
GJu3W5/X8qt/yWzF5+JpOG9nZ+9zj5b+9olqpXrMrBLVfcQ3Ku4YR79l/cbq2hhTPx0vtn4H
jPYe7H+L84ZxeuBiVPrgKvtgXA3LXhhXQ/qhTcNzOYL5PQhXQVWPPFq2EK9a8yhnme1Ztrmq
+mh+x51Z58zu5VwnUimcyPOw7gbfvXRdjJUtRMO7hauCk+uCOqxAbHvWGyu99NH/OfiizvSl
zOKPvXpTfnT3RRU43+d9sQVP2YilS32feWu/U39P5G7LUNXmkdxHjUMyYgPd6utkPhfj9pOA
JxYuRszvkz3xeILhHlnSqGr1jp0j+VV1RZWfbyvjZZaI5Mo46lBh7qpi5vv28rpVSNXEdi9e
VsTW3lvPZ/u5bO7Te1zzM7W/O4nzm1y7JsE51ByRHBpHHbx2VxTiKtc1xc6lXyxf5fJ3j3yW
vdTfZfJC/X0pzzi686o5l/vLHs2h2YPHkS0dCSu64rJhGwGtig37yKhbbPRv9GQm4U2hSbxn
Q87X/01kJee1x7MrGGH5Ksg4q1s6ze8rWE3/tOdj8x0N74pcprdyWbFB1m227lqPjC/kLUl3
xdUtP6sTTw9ruidPXy/vqAauSbPyOKo9J3+SypXXGwLmUbJanGY9cYeeaJ1X+SEaXqnflk83
j1GJr8advxOAmvx69JrvX/fNT7PzLHtOjDrhYux5v3SpGuJiw1U2j5FW5Vj9/OdQHefW4Klq
b/KwSfFj+Xf+ZIdx0bojz3eYLcYhw4YrgYNsuzJU6Lui1GTp+/x8YjyjwByZJxVsWtvQ5xjY
dOVpBuvSND+Psbwf+Ku8Q8JvBX+5bahLeDI4QLlHlTuUFh7XnlfmM3LJo4Rpto1ej+r1izzv
8pM6kvtAzaqRzPOM/1Hnd+6YK59wF2IDFeervcM0rK4aNyvItS62di/kCnUTuPrf9JSe8i2p
Y9Xq7tqRPZtoF+fejXm9mrs41qnffHT4rLj/7Vb60bSmQ4ie1fHnYszm18CtaHfj96+SeSR3
zIzljpnL6Hd41KNn3PGxMe2oiHZTL+4c7k/+LI9i+ZvqiompV559PCJ5dZOaxnyy76Gs5LkR
be6tT/bFZ7ZF89Bq+rLei3V0tG6L1su/C3sD9HK8bCliM+V1O97JOhUIWCUBb+WYyntC9DmW
fvasaD93CpZjVlfpVeOSBdrJwHPJ336ru0zq1+NxV1EICf+Qz/Qe7e+CcX0SfBmR98usQyGq
G93RiIpGu7NhOa54I9fC8m3eJ6rdzuQNj7qlQmr69bjlezLqscmMMdUiO3ZLJ9bGdlO3/P0/
+rsj8Qi6NpO3pO+7hGyx1jmH3a0rXH4ff95Sdb+mvVJ5ltey1iO00m6LyNXLXYl57ptvdySj
x7H69HhGld9a5Pm21Edia1P/9bH6xuetTqYYzbQ6V1t9kad+/lH4anRrolvZqj7XprHjrAOq
NFXl18pcnrsyi1uT7Vajz5Xak6865bZos8q+U3+XSFhPWo6FdqvrV3GUM0dCt9i6nRf3mv3q
9QzG6raM9tah0/sAnd6j08p1Kt8wWbaS7xvt6hHIe/F1yt8kGaLTcgR0iu9y5+9k19XU+n7D
3vFujoeGsTXU7x/4o/adzxoaU4wmWmWD74UPmLf7q8HPgw8q5o60/7Uw8X22xXSmzd9Q1Kio
fiLozey4r+ReshB1H4+H0ptRevnZys/kuRTTKM9prsYi765eu1N5uvlXz1XsD0fjvtzY+un2
vZOjuQ+oWtqihGXU48GIjOpZKSsdXqy32DeJSHZdhY65A4yp42MR0TG2ju+j6/i+ZTqGrAAa
sgLIugJoxAqgWi8bsQKok9qwAqiburECqI2qsMKkC9qwSqFLurFKoVs6sUqh7SMHZlW7riGz
qn1TlFnVVJRmZqef7oKZnb7oyMxO93VkZuehmZ0RMzvWmZ095nYW+tkeszudVYf5na4qxwxP
O3Vhjqcb6jDL0y3lmOfpmlLM9LR/DMFcT/dVZLanf5oy35OO1sz49NVrMOfTHyWZ9emDkv2f
92mjkufqOmJ6DrP+/KUoZ/r2ZVFPvlZO4sZDmeXtw66F+miHSVwN/fTSby7Lz1IfX/473Sv0
PNlh8V6d7159LH9C90fp8d+Kd6TN95QV+8pme+ONEf76nohGd9IGX2vvJ9LHc1s8sfyjtG7I
e3Tq+8kW9pQ9sK/ms7X9741+aun9fVD/1m8Q2Bn8pK6ZF+p/L9T+ttVvL9W/d9Qx6t9sFVdi
fW27lXe+/AiYebLHSXseavMK5/WBW9nTfZDGD0VC5c2qbDtLnye+2COh8mZVXn4/zAvJuJ8i
6u+3D8jYLBnVuKUnjvPmUlM0XO+m9X5ROKZxURP27+8PRaJXb1bl57LVpNIGU69VfOYoPI0G
/0wP9e2hQ/xzEgrjn1NQGf+cgsr4Z8gwk4F/TkvvcjVyWF+3RaE3b1ZdqiMpqEx1ZN13dFMd
oYc266EjqiNJKEx1JAWVqY6koDLVEcgwk0F1JC29qY70WV2qIymoTHVEf7ZNdYTqSOt66DbV
kSQUpjqSgspUR1JQmeoIZJjJoDqSlt745xRUxj/rz3bwz/jn1vXQHfxzEgrjn1NQGf+cgsr4
Z8gwk4F/Tktv/HMKKuOf9We7+Gf8c+t66C7+OQmF8c8pqIx/TkFl/DNkmMnAP6elN/45BZXx
z/qzPfwz/rl1PXQP/5yEwvjnFFTGP6egMv4ZMsxk4J/T0htn1X3NcVb97KH7OKskFMZZpaAy
zioFlXFWkGEmA2eVlt7MTKagMv5Zf3aAf8Y/t66HHuCfk1AY/5yCyvjnFFTGP0OGmQz8c1p6
459TUBn/XLLRBs2rKp+prS9k25jOubqHrLIPXPOqNGreI7cYZyegLyNsmFhm4kYqHrpFdIt+
UzGO1bjYR3l7JMbUm1OYcVaXx1muapvjV/vkNOLYLTNEZqzWFp1dYzJfAi8uMZl9gZmQmNRy
occtJpVhmMH/+PifIQThf8gUlphD/A+8OPOC/4EZV2bwP9DjTw/+B2ZcmemP/4GW1dNyrBRy
p6PcqitueAQhuGEygSXmCDcML8684IZhxpUZ3DD0+NODG4YZV2Zww9DSnJY03PA2hOCGyQSW
mNu4YXhx5gU3DDOuzOCGocefHtwwzLgygxuGlua0pOGGdyAEN0wmsMTcwQ3DizMvuGGYcWUG
Nww9/vTghmHGlRncMLQ0pyUNN7wLIbhhMoEl5i5uGF6cecENw4wrM7hh6PGnBzcMM67M4Iah
pTktabjhPQjBDZMJLDH3cMPw4swLbhhmXJnBDUOPPz04G2hpTksazgZCcDZkAlvMfZwNvDjz
grOBGVdmcDbQ408P83ww48rMiTq68ni0Tu6smCI0Y+Sj/D0tshG0tJ8WaifQ0pyWNGonBxBC
7YRMYIl5QO0EXpx5oXYCM67MUDuBHn96qJ3AjCsz1E6gpTkt1E6gpTktadROnkIItRMygSXm
U2on8OLMC7UTmHFlhtoJ9PjTQ+0EZlyZoXYCLc1poXYCLc1pSaN2MhSWYITqCbnAFHNYRKV+
AjFuxFBBgRp3aqihwE8IP1RRoMadGuoo8OLCC5UUeHHhJZVayhBKqKWQDazZYEgtBWI8iKGW
AjXu1FBLgZ8QfqilQI07NdRS4MWFF2op8OLCSyq1lBGUUEshG1izwYhaCsR4EEMtBWrcqaGW
Aj8h/FBLgRp3aqilwIsLL9RS4MWFl1RqKd1kJF7VY6r+Zd8PVZB19OPhA/04jpMwxyNrb05t
2/m56/xQJEb9m9L3VMXOz/BKrjcTddS6gvgpovJ++4CJzTFxI/XA6tjseHDkpbw9Ell9cwr3
x2WFjKq3kh6xMT+Zos6urp3ZSXhx4YW5SZgJqQwyMwk9bvQwwwQtzWnB+XR5PgHnQ6ZYfabg
Hld4cecF5wMzITFxPtDjFpMVmTCT7swPtKyeljRW140gBDdMJrDE5C5FeHHnBTcMM67M4Iah
x58e3DDMuDKDG4aW5rSk4Ya3IQQ3TCawxNzGDcOLMy+4YZhxZQY3DD3+9OCGYcaVGdwwtDSn
JQ03vAMhuGEygSXmDm4YXpx5wQ3DjCszuGHo8acHNwwzrszghqGlOS1puOFdCMENkwksMXdx
w/DizAtuGGZcmcENQ48/PbhhmHFlBjcMLc1pScMN70EIbphMYIm5hxuGF2decMMw48oMbhh6
/OnBDcOMKzO4YWhpTksabhhCcMNkAlvMfdwwvDjzghuGGVdmcMPQ408PbhhmXJnBDUNLc1rS
cMMHEIIbJhNYYh7ghuHFmRfcMMy4MoMbhh5/enDDMOPKDG4YWprTkoYbfgohuGEygSXmU9ww
vDjzghuGGVdmcMPQ408PbhhmXJnBDUNLc1rScMNDYQlG8MPkAnPMLRwxxHgQgyeGGndqcMXw
E8IPvhhq3KnBGcOLCy+peOMhlOCNyQbWmEO8McR4EIM3hhp3avDG8BPCDy4HXlx46Y7LaSMP
ZU49lf/eq/OaFltfyzjvN/XryexX+oj+51WleixeMx0+yt/TIveno8eR/OZS9ng7Ozafsbst
TrP2P1e//qL+/0Y5vuveavBcWv1ejklvcyXn6HcVskdq0uLZ4Lv6+67WYq8GP6vs90zt/Uxl
VN1615I9v8+2ms5ath9e/HhW7/HJ89Vtm1G+neTV/6XQafo2/0bPM0zEwbmrYIrQTIuf1Bmu
s8J4sKE3uru36fL2Tapzf1cjqPy3i5+vhu71PNVibyN5Yr2jwnW25C/q0+lsLOLemsvbt3l8
t86W9a+htbtmts42rH5a1oJOVbQbGSm9EmeprzdhOfWxyM00eNVbFd5JS3xV569HnxeeIwNb
lDbOPprGBltrbPEjtZfqN6axmv7Na3X0V+p3X9RfY/Hdt1J1GQc4xzzS79LGmSGudvXZbL8u
45Fhb8cj8fQq93yovtGxfngoWN+W6/GqNDpVn+fHfSV5YuJ1HTLF2IRm/cuNh+r7z2rv17Pz
8elLphjkO38NyHBtVqVfOa2/faf85pVU6PVY+rXUj794js7nETOpYmeVyNlSbLSMp+Vb1YqH
xVVi/qvXEkn70UnAKpzczeZtk4/nm1/PGG+4apyvRLgszuUuyIX9UxzYtUS4X4jE6CNcEUYh
XVCH0UiX1LLlrLCRSdOobV/X0FVVzSPMmNc6e6xM/fdjlLEo9WOz/qfqkz+970lc3JqRiU+7
MxZppx7Ud9vut8biZi+Crz+2OOvMZ328tnyTmZQ79a+8/vBDzsZvDVQZKzNGQ6kwpW7VZ3pM
pVfu/1fuAijP5NBLrTJeZoiYDf6ictuNaJlXqvSs8me5K+CvjCMiKsfIoisKUenommJv5G6m
H1JL+Db4IHdcfFJHfuV53+zD0da5nr1/17dnskr1SkZ51176LEbIilHjpWG9FVcvX124XrVX
E65QXdDovriL7Ex98y1SpptHzWZxM7XPqdon91DE0O1nuYbG1CyPiF6r0Wvx8zeVbX3u95iv
iC9nPJYVXdwHKoaq+G9p8ZsIo8MyUmaMRbU31kylPhf/Ocbq1ozRfdqd8Xk79WBs3m59Xsuv
/iWzFZ+Lp+G8nZ29zz1a+tsnqpXqMbNKVPcR32iwi34W/cbq2hhTPx0vtn4HjPYe7H+L84Zx
euBiVPrgKvtgXA3LXhhXQ/qhTcNzOYL5PQhXQVWPPFq2EK9a8yhnme1Ztrmq+mh+x51Z58zu
5VwnUimcyPOw7gbfvXRdjJUtRMO7hauCk+uCOqxAbHvWGyu99NH/OfiizvSlzOKPvXpTfnT3
RRU43+d9sQVP2YilS32feWu/U39P5G7LUNXmkdxHjUMyYgPd6utkPhfj9pOAJxYuRszvkz3x
eILhHlnSqGr1jp0j+VV1RZWfbyvjZZaI5Mo46lBh7qpi5vv28rpVSNXEdi9eVsTW3lvPZ/u5
bO7Te1zzM7W/O4nzm1y7JsE51ByRHBpHHbx2VxTiKtc1xc6lXyxf5fJ3j3yWvdTfZfJC/X0p
zzi686o5l/vLHs2h2YPHkS0dCSu64rJhGwGtig37yKhbbPRv9GQm4U2hSbxnQ87X/01kJee1
x7MrGGH5Ksg4q1s6ze8rWE3/tOdj8x0N74pcprdyWbFB1m227lqPjC/kLUl3xdUtP6sTTw9r
uidPXy/vqAauSbPyOKo9J3+SypXXGwLmUbJanGY9cYeeaJ1X+SEaXqnflk83j1GJr8advxOA
mvx69JrvX/fNT7PzLHtOjDrhYux5v3SpGuJiw1U2j5FW5Vj9/OdQHefW4OlgnzxsVPxY/p0/
2WFctO7I8x1mi3HIsOFK4CDbrgwV+q4oNVn6Pj+fGM8oMEfmSQWb1jb0OQY2XXmawbo0zc9j
LO8H/irvkPBbwV9uG+oSnqi2RLnHlDuUFh7XnlfmM3LJo4Rpto1ej+r1izzv8pM6kvtAzaqR
zPOM/1Hnd+6YK59wF2IDFeervcM0rK4aNyvItS62di/kCnUTuPrf9JSe8i2pY9Xq7tqRPZto
F+fejXm9mrs41qnffHT4rLj/7Vb60bSmQ4ie1fHnYszm18CtaHfj96+SeSR3zIzljpnL6Hd4
1KNn3PGxMe2oiHZTL+4c7k/+LI9i+ZvqiompV559PCJ5dZOaxnyy76Gs5LkRbe6tT/bFZ7ZF
89Bq+rLei3V0tG6L1su/C3sD9HK8bCliM+V1O97JOhUIWCUBb+WYyntC9DmWfvasaD93CpZj
VlfpVeOSBdrJwHPJ336ru0zq1+NxV1EICf+Qz/Qe7e+CcX0SfBmR98usQyGqG93RiIpGu7Nh
Oa54I9fC8m3eJ6rdzuQNj7qlQmr69bjlezLqscmMMdUiO3ZLJ9bGdlO3/P0/+rsj8Qi6NpO3
pO+7hGyx1jmH3a0rXH4ff95Sdb+mvVJ5ltey1iO00m6LyNXLXYl57ptvdySjx7H69HhGld9a
5Pm21Edia1P/9bH6xuetTqYYzbQ6V1t9kad+/lH4anRrolvZqj7XprHjrAOqNFXl18pcnrsy
i1uT7Vajz5Xak6865bZos8q+U3+XSFhPWo6FdqvrV3GUM0dCt9i6nRf3mv3q9QzG6raM9tah
0/sAnd6j08p1Kt8wWbaS7xvt6hHIe/F1yt8kGaLTcgR0iu9y5+9k19XU+n7D3vFujoeGsTXU
7x/4o/adzxoaU4wmWmWD74UPmLf7q8HPgw8q5o60/7Uw8X22xXSmzd9Q1KiofiLozey4r+Re
shB1H4+H0ptRevnZys/kuRTTKM9prsYi765eu1N5uvlXz1XsD0fjvtzY+un2vZOjuQ+oWtqi
hGXU48GIjOpZKSsdXqy32DeJSHZdhY65A4yp42MR0TG2ju+j6/i+ZTqGrAAasgLIugJoxAqg
Wi8bsQKok9qwAqiburECqI2qsMKkC9qwSqFLurFKoVs6sUqh7SMHZlW7riGzqn1TlFnVVJRm
Zqef7oKZnb7oyMxO93VkZuehmZ0RMzvWmZ095nYW+tkeszudVYf5na4qxwxPO3Vhjqcb6jDL
0y3lmOfpmlLM9LR/DMFcT/dVZLanf5oy35OO1sz49NVrMOfTHyWZ9emDkv2f92mjkufqOmJ6
DrP+/KUoZ/r2ZVFPvlZO4sZDmeXtw66F+miHSVwN/fTSby7Lz1IfX/473Sv0PNlh8V6d7159
LH9C90fp8d+Kd6TN95QV+8pme+ONEf76nohGd9IGX2vvJ9LHc1s8sfyjtG7Ie3Tq+8kW9pQ9
sK/ms7X9741+aun9fVD/1m8Q2Bn8pPZzof73YrA72Fa/vVT/3lHHqH+zVVyJ9bXtVt758iNg
5skeJ+15qM0rnNcHbmVP90EaPxQJlTersu0sfZ74Yo+EyptVefn9MC8k436KqL/fPiBjs2RU
45aeOM6bS03RcL2b1vtF4ZjGRU3Yv78/FIlevVmVn8tWk0obTL1W8Zmj8DQa/DM91LeHDvHP
SSiMf05BZfxzCirjnyHDTAb+OS29y9XIYX3dFoXevFl1qY6koDLVkXXf0U11hB7arIeOqI4k
oTDVkRRUpjqSgspURyDDTAbVkbT0pjrSZ3WpjqSgMtUR/dk21RGqI63rodtUR5JQmOpICipT
HUlBZaojkGEmg+pIWnrjn1NQGf+sP9vBP+OfW9dDd/DPSSiMf05BZfxzCirjnyHDTAb+OS29
8c8pqIx/1p/t4p/xz63robv45yQUxj+noDL+OQWV8c+QYSYD/5yW3vjnFFTGP+vP9vDP+OfW
9dA9/HMSCuOfU1AZ/5yCyvhnyDCTgX9OS2+clf5sH2eFs2pdD93HWSWhMM4qBZVxVimojLOC
DDMZOKu09GZmMgWV8c/d1xz/3M8eeoB/TkJh/HMKKuOfU1AZ/wwZZjLwz2npjX9OQWX8c8lG
GzSvqnymtr6QbWM65+oesso+cM2r0qh5j9xinJ2AvoywYWKZiRupeOgW0S36TcU4VuNiH+Xt
kRhTb05hxlldHme5qm2OX+2T04hjt8wQmbFaW3R2jcl8Cby4xGT2BWZCYlLLhR63mFSGYQb/
4+N/hhCE/yFTWGIO8T/w4swL/gdmXJnB/0CPPz34H5hxZaY//gdaVk/LsVLInY5yq6644RGE
4IbJBJaYI9wwvDjzghuGGVdmcMPQ408PbhhmXJnBDUNLc1rScMPbEIIbJhNYYm7jhuHFmRfc
MMy4MoMbhh5/enDDMOPKDG4YWprTkoYb3oEQ3DCZwBJzBzcML8684IZhxpUZ3DD0+NODG4YZ
V2Zww9DSnJY03PAuhOCGyQSWmLu4YXhx5gU3DDOuzOCGocefHtwwzLgygxuGlua0pOGG9yAE
N0wmsMTcww3DizMvuGGYcWUGNww9/vTgbKClOS1pOJt9CMHZkAksMfdxNvDizAvOBmZcmcHZ
QI8/PczzwYwrMyfq6Mrj0Tq5s2KK0IyRj/L3tMhG0NJ+WqidQEtzWtKonUAItRMygS3mAbUT
eHHmhdoJzLgyQ+0EevzpoXYCM67MUDuBlua0UDuBlua0pFE7eQoh1E7IBJaYT6mdwIszL9RO
YMaVGWon0ONPD7UTmHFlhtoJtDSnhdoJtDSnJY3ayVBYghGqJ+QCU8xhEZX6CcS4EUMFBWrc
qaGGAj8h/FBFgRp3aqijwIsLL1RS4MWFl1RqKUMooZZCNrBmgyG1FIjxIIZaCtS4U0MtBX5C
+KGWAjXu1FBLgRcXXqilwIsLL6nUUkZQQi2FbGDNBiNqKRDjQQy1FKhxp4ZaCvyE8EMtBWrc
qaGWAi8uvFBLgRcXXlKppXSTkXhVj6n6l30/VEHW0Y+HD/TjOE7CHI+svTm1befnrvNDkRj1
b0rfUxU7P8Mrud5M1FHrCuKniMr77QMmNsfEjdQDq2Oz48GRl/L2SGT1zSncH5cVMqreSnrE
xvxkijq7unZmJ+HFhRfmJmEmpDLIzCT0uNHDDBO0NKcF59Pl+QScD5li9ZmCe1zhxZ0XnA/M
hMTE+UCPW0xWZMJMujM/0LJ6WtJYXTeCENwwmcASk7sU4cWdF9wwzLgygxuGHn96cMMw48oM
bhhamtOShhvehhDcMJnAEnMbNwwvzrzghmHGlRncMPT404MbhhlXZnDD0NKcljTc8A6E4IbJ
BJaYO7hheHHmBTcMM67M4Iahx58e3DDMuDKDG4aW5rSk4YZ3IQQ3TCawxNzFDcOLMy+4YZhx
ZQY3DD3+9OCGYcaVGdwwtDSnJQ03vAchuGEygSXmHm4YXpx5wQ3DjCszuGHo8acHNwwzrszg
hqGlOS1puOF9CMENkwksMfdxw/DizAtuGGZcmcENQ48/PbhhmHFlBjcMLc1pScMNQwhumExg
i3mAG4YXZ15wwzDjygxuGHr86cENw4wrM7hhaGlOSxpu+CmE4IbJBJaYT3HD8OLMC24YZlyZ
wQ1Djz89uGGYcWUGNwwtzWlJww0PhSUYwQ+TC8wxt3DEEONBDJ4YatypwRXDTwg/+GKocacG
ZwwvLryk4o2HUII3JhtYYw7xxhDjQQzeGGrcqcEbw08IP7gceHHhpTsup408lDn1VP57r85r
Wmx9LeO839SvJ7Nf6SP6n1eV6rF4zXT4KH9Pi9yfjh5H8ptL2ePt7Nh8xu62OM3a/1z9+ov6
/xvl+K57q8FzafV7OSa9zZWco99VyB6pSYtng+/q77tai70a/Kyy3zO19zOVUXXrXUv2/D7b
ajpr2X548eNZvccnz1e3bUb5TpJX/5dCp+nb/Bs9zzARB+eugilCMy1+Ume4zgrj0w29w869
TZe3b1Kd+/tgv/jt4ueroXs99/HsbyRPrHdUuM6W/EV9Op2NRdxbc3n7No/v1tmy/jW0dtfM
1tmG1U/LWtCpinYjI6VX4iz19SYspz4WuZkGr3qrwjtpia/q/PXo88JzZGCL0sbZR9PYYGuN
LX6k9lL9xjRW0795rY7+Sv3ui/prLL77Vqou4wDnmEf6Xdo4M8TVrj6b7ddlPDLs7Xgknl7l
ng/VNzrWDw8F69tyPV6VRqfq8/y4ryRPTLyuQ6YYm9Csf7nxUH3/We39enY+Pn3JFIN8568B
Ga7NqvQrp/W375TfvJIKvR5Lv5b68RfP0fk8YiZV7KwSOVuKjZbxtHyrWvGwuErMf/VaImk/
OglYhZO72bxt8vF88+sZ4w1XjfOVCJfFudwFubB/igO7lgj3C5EYfYQrwiikC+owGumSWrac
FTYyaRq17esauqqqeYQZ81pnj5Wp/36MMhalfmzW/1R98qf3PYmLWzMy8Wl3xiLt1IP6btv9
1ljc7EXw9ccWZ535rI/Xlm8yk3Kn/pXXH37I2fitgSpjZcZoKBWm1K36TI+p9Mr9/8pdAOWZ
HHqpVcbLDBGzwV9UbrsRLfNKlZ5V/ix3BfyVcURE5RhZdEUhKh1dU+yN3M30Q2oJ3wYf5I6L
T+rIrzzvm304WjMVtxkpGhV9JqtUr2SUd+2lz2KErBg1XhrWW3H18tWF61V7NeEK1QWN7ou7
yM7UN98iZbp51GwWN1P7nKp9cg9FDN1+lmtoTM3yiOi1Gr0WP39T2dbnfo/5ivhyxmNZ0cV9
oGKoiv+WFr+JMDosI2XGWFR7Y81U6nPxn2Osbs0Y3afdGZ+3Uw/G5u3W57X86l8yW/G5eBrO
29nZ+9yjpb99olqpHjOrRHUf8Y0Gu+hn0W+sro0x9dPxYut3wGjvwf63OG8YpwcuRqUPrrIP
xtWw7IVxNaQf2jQ8lyOY34NwFVT1yKNlC/GqNY9yltmeZZurqo/md9yZdc7sXs51IpXCiTwP
627w3UvXxVjZQjS8W7gqOLkuqMMKxLZnvbHSSx/9n4Mv6kxfyiz+2Ks35Ud3X1SB833eF1vw
lI1YutT3mbf2O/X3RO62DFVtHsl91DgkIzbQrb5O5nMxbj8JeGLhYsT8PtkTjycY7pEljapW
79g5kl9VV1T5+bYyXmaJSK6Mow4V5q4qZr5vL69bhVRNbPfiZUVs7b31fLafy+Y+vcc1P1P7
u5M4v8m1axKcQ80RyaFx1MFrd0UhrnJdU+xc+sXyVS5/98hn2Uv9XSYv1N+X8oyjO6+ac7m/
7NEcmj14HNnSkbCiKy4bthHQqtiwj4y6xUb/Rk9mEt4UmsR7NuR8/d9EVnJeezy7ghGWr4KM
s7ql0/y+gtX0T3s+Nt/R8K7IZXorlxUbZN1m6671yPhC3pJ0V1zd8rM68fSwpnvy9PXyjmrg
mjQrj6Pac/InqVx5vSFgHiWrxWn6Nid6om1e5YdoeKV+Wz7dPEYlvhp3/k4AavLr0Wu+f903
P83Os+w5MeqEi7Hn/dKlaoiLDVfZPEZalWP1859DdZxbqrX3ycNGxY/l3/mTHcZF644832G2
GIcMG64EDrLtylCh74pSk6Xv8/OJ8YwCc2SeVLBpbUOfY2DTlacZrEvT/DzG8n7gr/IOCb8V
/OW2oS7hyeAA5R5V7lBaeFx7XpnPyCWPEqbZNno9qtcv8rzLT+pI7gM1q0YyzzP+R53fuWOu
fMJdiA1UnK/2DtOwumrcrCDXutjavZAr1E3g6n/TU3rKt6SOVau7a0f2bKJdnHs35vVq7uJY
p37z0eGz4v63W+lH05oOIXpWx5+LMZtfA7ei3Y3fv0rmkdwxM5Y7Zi6j3+FRj55xx8fGtKMi
2k29uHO4P/mzPIrlb6orJqZeefbxiOTVTWoa88m+h7KS50a0ubc+2Ref2RbNQ6vpy3ov1tHR
ui1aL/8u7A3Qy/GypYjNlNfteCfrVCBglQS8lWMq7wnR51j62bOi/dwpWI5ZXaVXjUsWaCcD
zyV/+63uMqlfj8ddRSEk/EM+03u0vwvG9UnwZUTeL7MOhahudEcjKhrtzobluOKNXAvLt3mf
qHY7kzc86pYKqenX45bvyajHJjPGVIvs2C2dWBvbTd3y9//o747EI+jaTN6Svu8SssVa5xx2
t65w+X38eUvV/Zr2SuVZXstaj9BKuy0iVy93Jea5b77dkYwex+rT4xlVfmuR59tSH4mtTf3X
x+obn7c6mWI00+pcbfVFnvr5R+Gr0a2JbmWr+lybxo6zDqjSVJVfK3N57sosbk22W40+V2pP
vuqU26LNKvtO/V0iYT1pORbara5fxVHOHAndYut2Xtxr9qvXMxir2zLaW4dO7wN0eo9OK9ep
fMNk2Uq+b7SrRyDvxdcpf5NkiE7LEdApvsudv5NdV1Pr+w17x7s5HhrG1lC/f+CP2nc+a2hM
MZpolQ2+Fz5g3u6vBj8PPqiYO9L+18LE99kW05k2f0NRo6L6iaA3s+O+knvJQtR9PB5Kb0bp
5WcrP5PnUkyjPKe5Gou8u3rtTuXp5l89V7E/HI37cmPrp9v3To7mPqBqaYsSllGPByMyqmel
rHR4sd5i3yQi2XUVOuYOMKaOj0VEx9g6vo+u4/uW6RiyAmjICiDrCqARK4BqvWzECqBOasMK
oG7qxgqgNqrCCpMuaMMqhS7pxiqFbunEKoW2jxyYVe26hsyq9k1RZlVTUZqZnX66C2Z2+qIj
Mzvd15GZnYdmdkbM7FhndvaY21noZ3vM7nRWHeZ3uqocMzzt1IU5nm6owyxPt5RjnqdrSjHT
0/4xBHM93VeR2Z7+acp8TzpaM+PTV6/BnE9/lGTWpw9K9n/ep41KnqvriOk5zPrzl6Kc6duX
RT35WjmJGw9llrcPuxbqox0mcTX000u/uSw/S318+e90r9DzZIfFe3W+e/Wx/AndH6XHfyve
kTbfU1bsK5vtjTdG+Ot7IhrdSRt8rb2fSB/PbfHE8o/SuiHv0anvJ1vYU/bAvprP1va/N/qp
pff3Qf1bv0FgZ/CTumZeqP+9GOwOttVvL9W/d9Qx6t9sFVdifW27lXe+/AiYebLHSXseavMK
5/WBW9nTfZDGD0VC5c2qbDtLnye+2COh8mZVXn4/zAvJuJ8i6u+3D8jYLBnVuKUnjvPmUlM0
XO+m9X5ROKZxURP27+8PRaJXb1bl57LVpNIGU69VfOYoPI0G/0wP9e2hQ/xzEgrjn1NQGf+c
gsr4Z8gwk4F/TkvvcjVyWF+3RaE3b1ZdqiMpqEx1ZN13dFMdoYc266EjqiNJKEx1JAWVqY6k
oDLVEcgwk0F1JC29qY70WV2qIymoTHVEf7ZNdYTqSOt66DbVkSQUpjqSgspUR1JQmeoIZJjJ
oDqSlt745xRUxj/rz3bwz/jn1vXQHfxzEgrjn1NQGf+cgsr4Z8gwk4F/Tktv/HMKKuOf9We7
+Gf8c+t66C7+OQmF8c8pqIx/TkFl/DNkmMnAP6elN/45BZXxz/qzPfwz/rl1PXQP/5yEwvjn
FFTGP6egMv4ZMsxk4J/T0htnpT/bx1nhrFrXQ/dxVkkojLNKQWWcVQoq46wgw0wGziotvZmZ
TEFl/LP+7AD/jH9uXQ89wD8noTD+OQWV8c8pqIx/hgwzGfjntPTGP6egMv65ZKMNmldVPlNb
X8i2MZ1zdQ9ZZR+45lVp1LxHbjHOTkBfRtgwsczEjVQ8dIvoFv2mYhyrcbGP8vZIjKk3pzDj
rC6Ps1zVNsev9slpxLFbZojMWK0tOrvGZL4EXlxiMvsCMyExqeVCj1tMKsMwg//x8T9DCML/
kCksMYf4H3hx5gX/AzOuzOB/oMefHvwPzLgy0x//Ay2rp+VYKeROR7lVV9zwCEJww2QCS8wR
bhhenHnBDcOMKzO4Yejxpwc3DDOuzOCGoaU5LWm44W0IwQ2TCSwxt3HD8OLMC24YZlyZwQ1D
jz89uGGYcWUGNwwtzWlJww3vQAhumExgibmDG4YXZ15wwzDjygxuGHr86cENw4wrM7hhaGlO
SxpueBdCcMNkAkvMXdwwvDjzghuGGVdmcMPQ408PbhhmXJnBDUNLc1rScMN7EIIbJhNYYu7h
huHFmRfcMMy4MoMbhh5/enA20NKcljSczT6E4GzIBJaY+zgbeHHmBWcDM67M4Gygx58e5vlg
xpWZE3V05fFondxZMUVoxshH+XtaZCNoaT8t1E6gpTktadRODiCE2gmZwBLzgNoJvDjzQu0E
ZlyZoXYCPf70UDuBGVdmqJ1AS3NaqJ1AS3Na0qidQAi1EzKBLeZTaifw4swLtROYcWWG2gn0
+NND7QRmXJmhdgItzWmhdgItzWlJo3YyFJZghOoJucAUc1hEpX4CMW7EUEGBGndqqKHATwg/
VFGgxp0a6ijw4sILlRR4ceEllVrKEEqopZANrNlgSC0FYjyIoZYCNe7UUEuBnxB+qKVAjTs1
1FLgxYUXainw4sJLKrWUEZRQSyEbWLPBiFoKxHgQQy0FatypoZYCPyH8UEuBGndqqKXAiwsv
1FLgxYWXVGop3WQkXtVjqv5l3w9VkHX04+ED/TiOkzDHI2tvTm3b+bnr/FAkRv2b0vdUxc7P
8EquNxN11LqC+Cmi8n77gInNMXEj9cDq2Ox4cOSlvD0SWX1zCvfHZYWMqreSHrExP5mizq6u
ndlJeHHhhblJmAmpDDIzCT1u9DDDBC3NacH5dHk+AedDplh9puAeV3hx5wXnAzMhMXE+0OMW
kxWZMJPuzA+0rJ6WNFbXjSAEN0wmsMTkLkV4cecFNwwzrszghqHHnx7cMMy4MoMbhpbmtKTh
hrchBDdMJrDE3MYNw4szL7hhmHFlBjcMPf704IZhxpUZ3DC0NKclDTe8AyG4YTKBJeYObhhe
nHnBDcOMKzO4Yejxpwc3DDOuzOCGoaU5LWm44V0IwQ2TCSwxd3HD8OLMC24YZlyZwQ1Djz89
uGGYcWUGNwwtzWlJww3vQQhumExgibmHG4YXZ15wwzDjygxuGHr86cENw4wrM7hhaGlOSxpu
eB9CcMNkAkvMfdwwvDjzghuGGVdmcMPQ408PbhhmXJnBDUNLc1rScMMHEIIbJhNYYh7ghuHF
mRfcMMy4MoMbhh5/enDDMOPKDG4YWprTkoYbhhDcMJnAFvMpbhhenHnBDcOMKzO4Yejxpwc3
DDOuzOCGoaU5LWm44aGwBCP4YXKBOeYWjhhiPIjBE0ONOzW4YvgJ4QdfDDXu1OCM4cWFl1S8
8RBK8MZkA2vMId4YYjyIwRtDjTs1eGP4CeEHlwMvLrx0x+W0kYcyp57Kf+/VeU2Lra9lnPeb
+vVk9it9RP/zqlI9Fq+ZDh/l72mR+9PR40h+cyl7vJ0dm8/Y3RanWfufq19/Uf9/oxzfdW81
eC6tfi/HpLe5knP0uwrZIzVp8WzwXf19V2uxV4OfVfZ7pvZ+pjKqbr1ryZ7fZ1tNZy3bDy9+
PKv3+OT56rbNKN9N8ur/Uug0fZt/o+cZJuLg3FUwRWimxU/qDNdZYRwWuq3/uf3urbq8fZP6
3N8HB8VvFz9fDd/rWrt0sJFcsd6R4Xrb8hf16XQ2InFvz+Xt2zzKW2/b+tfS2l07W28rVj8t
q0KnKtqNjJleicfUV56w3PpY5GYqvOqxDu+kLb6qFtAj0QvPUYItShtnIs3jhHW2+ZHaS/Ub
08hN/+a1Ov4r9bsv6q+xuPBbqcGMA3xkHul3aeXMEFd7/Gy2X5exybDHY5N4ipV7PlTf6Fg/
PDSsb8uVeXUqnarP8+O+klwx8boemWJsQrU+ZshD9f1ntffr2Rn59CdTDLJeiArkuXbr0q/M
1uf+U37zSmr3emT9WirLXzzH6vOImdS3s0rkbCk2asZU861qx8PiajH/1WuJpB3qJGCFTu5v
89bJR/fNr2uMPNxVztcpXBZncxfkyv4pjuxaItwvRGIcEkMTxiPd0IdxSbf0smWusDFK06ht
X/vQXV3No82Y1zx7rEz992OUcSmVZRsBp+qTP73vXVzcmjGKX8szKmmrIlR+2++/xuJvL4Kv
Q7Y468xq/bzGfJN5ljv1r7wm8UPOx2/FVBkrM0ZDq1CtbtVnenyl1/r/V+4bKM/l0EuvMl5m
iJgN/qIy3I2omdev9MzzZ7mP4K+MKKJqxxijOxpR/eieZm/kLqgfUl/4Nvggd2p8Ukd+5Xm/
7cPRmum4zajRoukzWdl6JSO+ay+FFiNkxQjy0rA2i6uYvzJct9qsCleqbqh0X9yFdqa++RYp
382jZrO4mdrnVO2T+y/iKPezXEtjqpZHRLFVKbb4+ZvKtj73isxX0pfzIcuaLu4DHcN1/Le0
+U2EkWIZKTPGog4cby5Tn43/LGR1a0bsfi3PaL2tijBSb7tCr+VX/5K5jM/Fs3Xezs7f5x4v
/e0T1U71mFklqvvob7Tmpyt0S8GxukbGVFDHi63gASO/R/rg4sxinF64GJV+uNp+GFfFsifG
VZG+aFfxXI5gfvfCVVAlJI+WLcSr1kHKmWh7rm2uqz6a33FrD8yp3cvZTqSCOJHnbN0Nvnsp
uxgrW4iGl4uhC86uG/qwYrH9uW+sFNPH/+fgizrXlzLXP/bqUfnR3Rf14Xyf98UWPLUjnjL1
febt/U79PZE7NkN1m0dyH0EOyYuNlKuvqPlcjOJPAp6JuBgxv9v2xOMZiXvkSouu1ft9juRX
1dVXfj6ujJdZIpIxY+lD7bm7mpnv/MurWSGVFNvdfFkRW7txPeft57u506+J6mdqf3cS5ze5
hk2CM6k5Ipk0lj647+5oxNWue5qdS99Yvtrl7zr5LHupvzvlhfr7Up6cdOdVjS73lz2aSbMH
jyNbOhJWf8WmwzYWWhUd9jFSt+jo4zjKzMKbQpV4z56crxacyMrPa48nYTDW8teQEVfXlJrf
j7CaPmrPyuY7Id4V+Uxv5bKug9zbdK22HiVfyPuZ7oqrXH5eJ56e1nRPn75u3lEjXJtq5XFU
e0/+ZJYrrzcSzKNktTjNeuMOvfGBOZcfouKV+m35JPUYNfpq3Pk7CKjWr0ux+f51//w0O9Oy
98SoHi7GnvdNl1oirjaGzubR0qocrJ8fHarj3Bo8HeyTjS2aH8u/86dEjIv2HXm+Q20xDnk2
hhY4yvZrQ+2+O1pNlr7PzyjG0w7MkXnmwebVDX0igk1ZnouwPlXzMxnL24q/ylsr/Nb9l9uG
eoYnxRt10e5h7Q6ljce156D5jGHyKGGqbaNYA8V+kedpflJHch+oWjWSeR7yP+r8zh0z5hPu
Ymyk43yFeJiK1ZXmZg255sVX74VcqW4C7xkwPfenfFvrWLW7u3rk0GbqxbnnY17J5u6P9So4
Hyk+K+6eu5W+NK0pEaJodSy6GLP5tXAr2l39faxwHsm9NmO51+Yy+p0h9egZd4psUD0qpV1V
jLuP+5RFy6NY/qa6rmLqlW0fj0h23ayqMZ8efCgrfm5EnXvr04Pxne1RPbTOvqz4YoUdtduj
9vLvwt5GvRwvW4rYTHvdjneymgUGVsvAWzmm8l4SfY6lvz0rWtCdg+WY1RV91bhkgrZS8Fyy
uN86MJP+9XjcjxTGwj/kM71H+/tnXJ85X0bknTbr0Yh6R5dUosbR9pxYjjDeyDWxfLf4iWq5
M3nHpG6rkGp/PW75Xo56bPJjXL3IkV1TirW0XVUuf+uQ/u5IHIOu1+Rt6fsGI1usdc5yd+1K
lz8PIG+run/T3qk8z2tZERJag7dF5Crmo8U8A863O5KR5Fh9ejzjym/18nxbaibx1an/+lh9
4/M2KVOMZmqdq62+yDNF/yicNso1U65sV59r1NhxRgJdmuvya2Wuz12bxa3JeatS6ErtyVef
clvUWW3/qb+9JKw3LcdCvVX2rTjamSOhXHzlzos71X71er5jdVtGfutR6n2AUu9Rag1Kle+4
LNvJ93169Qhkv1Uolb/LMkSp5QgotQrfO39HvK6z1vcb9s55czxUjK+iftvBH7XvfFbbmGI0
USsbfC9cwbzlXw1+HnxQMXdEgWuh4vtsi+lMnb+hqUVT/cTRm9lxX8mdaCH6Ph4PrTel9fIT
nJ/JMy6mUZ4GXY1F9l2HeqfyHPWvnmvfH47Gvb3xFdQtfCdHcx9QzbRFCcurx4MRedW7flY6
vupbmUPeQNUkIjl2NUrmjjCmko9FRMn4Sr6PruT7likZtlZoyFoh61qhEWuFFnraiLVCHVWH
tUJdVY61Qu3UhZUo3VCHtQzdUo61DF1TirUM7R9DMO/afRWZd+2fpsy7pqM18z599RrM+/RH
SeZ9+qAk8z4Pz/uMmPexzvvsMfOz1Nf2mPvpsD7M/nRXO+Z/2qoMM0Bd0Yc5oK5pxyxQ97Ri
HqgLowlmgvqgI3NBfVSV2aCU1GY+qL/OgxmhPmnJnFA/tOz/rFA7tTxX1xPT85715y9FO9O3
L4tK87XyFTce2ixvH3ZN1Ec7TOSq6KeYfm9afp76+PLf6Z6h59EOi/f5fPfqZ/mzwD9Kr/9W
vKFtvqes2Fc22xvvqAhR+ERUupNW+Fp7M5I+ntvi6egfpX1D3t9T30+2sKfsgX01n89NoUf6
6aX390H9W7+xYGfwk7p2Xqj/vRjsDrbVby/Vv3fkHD8Ux3Uk17hbedPMj4B5KXuc1GepNq9x
XjG4lT3dB6n8UCR03rTOtrP0eYKMPRI6b1rn5bfSvJC8+ykiAX77gI1Ns1GNW3rkOO9PNUXD
BW9e8ReFfxoXtWL/Pv9QJHr2pnV+LltNKq0w9VrxZ47C023w0/TSkF46xE8nojF+Og2d8dNp
6Iyfhg0bG/jp1BQvVy+H9XdbFHr0pvWlXpKGztRL1n9XOPUSemnTXjqiXpKIxtRL0tCZekka
OlMvgQ0bG9RLUlOcekm/9aVekobO1Evyesk29RLqJS3spdvUSxLRmHpJGjpTL0lDZ+olsGFj
g3pJaorjp9PQGT+d++kd/DR+uoW9dAc/nYjG+Ok0dMZPp6Ezfho2bGzgp1NTHD+dhs746dxP
7+Kn8dMt7KW7+OlENMZPp6EzfjoNnfHTsGFjAz+dmuL46TR0xk/nfnoPP42fbmEv3cNPJ6Ix
fjoNnfHTaeiMn4YNGxv46dQUx2flPmsfn4XPamEv3cdnJaIxPisNnfFZaeiMz4INGxv4rNQU
Z94yDZ3x07mfPsBP46db2EsP8NOJaIyfTkNn/HQaOuOnYcPGBn46NcXx02nojJ/+vxkfbVC9
qvOZ2vpCto3ppKt7yCr7wEWvTqXmvXKLMXcSCjPahgoTFTdSA9Ftotv0m4pxrMbIPtrbIzG+
3qTGjLi6PeJy1dscv9ovpxFHcZkhMqO29ijtGpOZFIhxi8m8DNRMg2JS4YUf15jUi6Fmihfy
9EJDGMILkS2sMYd4IYjxIAYvBDXu1OCF4CeEH7wQ1LhT0x8vBC/r4OVYaeTOR7lVd7zxCEbw
xmQDa8wR3hhiPIjBG0ONOzV4Y/gJ4QdvDDXu1OCN4cWFl1S88TaM4I3JBtaY23hjiPEgBm8M
Ne7U4I3hJ4QfvDHUuFODN4YXF15S8cY7MII3JhtYY+7gjSHGgxi8MdS4U4M3hp8QfvDGUONO
Dd4YXlx4ScUb78II3phsYI25izeGGA9i8MZQ404N3hh+QvjBG0ONOzV4Y3hx4SUVb7wHI3hj
soE15h7eGGI8iMEbQ407NXhj+AnhB5cDLy68pOJy9mEEl0M2sMbcx+VAjAcxuByocacGlwM/
IfwwAwg17tScqKMrj0cr5U6LKUIzSj7K39MiI8FLF3ihlgIvLrykUks5gBFqKWQDa8wDaikQ
40EMtRSocaeGWgr8hPBDLQVq3KmhlgIvLrxQS4EXF15SqaU8hRFqKWQDa8yn1FIgxoMYailQ
404NtRT4CeGHWgrUuFNDLQVeXHihlgIvLrykUkuBEqop5IOHYg6LqNRTYMaVGSoqcOPDDTUV
CAojiKoK3PhwQ10FYtyIobICMW7EpFNbGcIJtRUywgMZYUhtBWa8mKG2Ajc+3FBbgaAwgqit
wI0PN9RWIMaNGGorEONGTDq1lRGcUFshIzyQEUbUVmDGixlqK3Djww21FQgKI4jaCtz4cENt
BWLciKG2AjFuxKRTW+kmJfGqIFP1L/t+qIqspy8PH+jLcVyFOR65e5N6287PXemHIuEANqfw
qYqdn+GVXHUm6qh1VfFTRO399gEVm6TiRmqE1VHa8eDIS3t7JHL7JjXuj+cKG2GnPXZj7jJN
pV1dPDOXEONGDPOWUDMNqhYyawk/rvww9wQvLrzggro9z4ALIlusI1twbyzE+BCDC4KaaVBM
XBD8uMZk5SbUTBOeEYKXdfCSyhq8EYzgjckG1pjc2wgxPsTgjaHGnRq8MfyE8IM3hhp3avDG
8OLCSyreeBtG8MZkA2vMbbwxxHgQgzeGGndq8MbwE8IP3hhq3KnBG8OLCy+peOMdGMEbkw2s
MXfwxhDjQQzeGGrcqcEbw08IP3hjqHGnBm8MLy68pOKNd2EEb0w2sMbcxRtDjAcxeGOocacG
bww/IfzgjaHGnRq8Mby48JKKN96DEbwx2cAacw9vDDEexOCNocadGrwx/ITwgzeGGndq8Mbw
4sJLKt54H0bwxmQDa8x9vDHEeBCDN4Yad2rwxvATwg/eGGrcqcEbw4sLL6l44wMYwRuTDawx
D/DGEONBDN4YatypwRvDTwg/eGOocacGbwwvLryk4o2fwgjemGxgjfkUbwwxHsTgjaHGnRq8
MfyE8IM3hhp3avDG8OLCSyreGEpwx+SDh2Nu4Y9hxosZHDLc+HCDR4agMIJwyXDjww0+GWLc
iEnHKQ/hBKdMRngg5hCnDDNezOCU4caHG5wyBIURhOOBGDdiuuN42klEmVlP5b/36symxdbX
MuL7Tf16MvuVPqL/edWtHovXTImP8ve0uAKkpMiR/OZS9ng7OzqfcbwtTjMFztWvv6j/v1H+
77rHKjyXdr+Xo9LbXMlZ+l2N7JGatHk2+K7+vqu12avBzyoHPlN7P1N5VbffteTQ77OtprO2
7Ys3P55VgHzyfXXbZqTvJToOeCmEmr7Nv9EzEBNxdO46mCI0U+MndYbrrTsON/TUQ/dWXd6+
Sc3u74OnxW8XP18V4eup2T7dSLZY9xhxnW35i/p0OhuXuLfn8vbtHu2ts239a2ttr6WtsxWr
n5Y1olMV7UbGTa/EbeorT1hufSxyMxVe9ViHd9IWX1UL6NHohecowRalnfOTpnHC1hrb/Ejt
pfqNaeSmf/NaHf+V+t0X9ddY3PitVGPGAW4yj/S7tHJmiKu9fjbbr8vYZNjjsUk8xco9H6pv
dKwfHhrWt+XKvDqVTtXn+XFfSa6YeF2PTDE2oVofM+Sh+v6z2vv17Ix8+pMpBlkvRAXyXLt1
6Vdm63P/Kb95JRV8PbJ+LdXlL55j9XnETGrcWSVythQbNWOq+Va142FxtZj/6rVE0g51ErBi
J/e3eevko/vm1zVGHu4q52sWLouzuQtyZf8UR3YtEe4XIjEOiaEJ45Fu6MO4pFt62TJX2Bil
adT2r4Doqq7m0WbMa549Vqb++zHKuJTKso2AU/XJn953NS5uzRjFr+UZlbRVESq/7fdfY/G3
F8HXIVucdWa1fl5jvsk8y536V16T+CHn47diqoyVGaOhVahWt+ozPb7Sq/7/K3cQlOdy6KVX
GS8zRMwGf1EZ7kbUzOtXeub5s9xR8FdGFFG1Y4zRHY2ofnRPszdyP9QPqS98G3yQ+zU+qSO/
8rz/9uFozXTcZtRo0fSZrGy9khHftZdCixGyYgR5aVibxVXMXxmuW21WhStVN1S6L+5EO1Pf
fIuU7+ZRs1ncTO1zqvbJ/RdxlPtZrqUxVcsjotiqFFv8/E1lW597ReYr6cv5kGVNF/eBjuE6
/lva/CbCSLGMlBljUQeON5epz8Z/FrK6NSN2v5ZntN5WRRipt12h1/Krf8lcxufiKTtvZ+fv
c4+X/vaJaqd6zKwS1X30NxrsoqBVwbG6RsZUUMeLreABI79H+uDizGKcXrgYlX642n4YV8Wy
J8ZVkb5oV/FcjmB+98JVUCUkj5YtxKvWQcqZaHuuba6rPprfcWsPzKndy9lOpII4kWdt3Q2+
eym7GCtbiIaXi6ELzq4b+rBisf25b6wU08f/5+CLOteXMtc/9upR+dHdF/XhfJ/3xRY8tSOe
MvV95u39Tv09kTs2Q3WbR3IfQQ7Ji42Uq6+o+VyM4k8Cnom4GDG/2/bE4xmJe+RKi67V+32O
5FfV1Vd+Pq6Ml1kikjFj6UPtubuame/8y6tZIZUU2918WRFbu3E95+3nu7nTr4nqZ2p/dxLn
N7mGTYIzqTkimTSWPrjv7mjE1a57mp1L31i+2uVvPfkse6m/ReWF+vtSnpx051WNLveXPZpJ
swePI1s6ElZ/xabDNhZaFR32MVK36OjjOMrMwptClXjPnpyvFpzIys9rjydhMNby15ARV9eU
mt+PsJo+as/K5jsh3hX5TG/lsq6D3Nt0rbYeJV/IO5ruiqtcfl4nnp7WdE+fvm7eUSNcm2rl
cVR7T/5kliuvNxLMo2S1OM164w698YE5lx+i4pX6bfkk9Rg1+mrc+TsIqNavS7H5/nX//DQ7
07L3xKgeLsae902XWiKuNobO5tHSqhysnx8dquPcUu2wTza2aH4s/86fEjEu2nfk+Q61xTjk
2Rha4Cjbrw21++5oNVn6Pj+jGE87MEfmmQebVzf0iQg2ZXkuwvpUzc9kLG8r/ipvrfBb919u
G+oZngwO0K6BdofSxuPac9B8xjB5lDDVtlGsgWK/yPM0P6kjuQ9UrRrJPA/5H3V+544Z8wl3
MTbScb5CPEzF6kpzs4Zc8+Kr90KuVDeB9wyYnvtTvq11rNrdXT1yaDP14tzzMa9kc/fHehWc
jxSfFXfP3UpfmtaUCFG0OhZdjNn8WrgV7a7+PlY4j+Rem7Hca3MZ/c6QevSMO0U2qB6V0q4q
xt3Hfcqi5VEsf1NdVzH1yraPRyS7blbVmE8PPpQVPzeizr316cH4zvaoHlpnX1Z8scKO2u1R
e/l3YW+jXo6XLUVspr1uxztZzQIDq2XgrRxTeS+JPsfS354VLejOwXLM6oq+alwyQVspeC5Z
3G8dmEn/ejzuRwpj4R/ymd6j/f0zrs+cLyPyTpv1aES9o0sqUeNoe04sRxhv5JpYvlv8RLXc
mbxjUrdVSLW/Hrd8L0c9Nvkxrl7kyK4pxVrariqXv3VIf3ckjkHXa/K29H2DkS3WOme5u3al
y58HkLdV3b9p71Se57WsCAmtwdsichXz0WKeAefbHclIcqw+PZ5x5bd6eb4tNZP46tR/fay+
8XmblClGM7XO1VZf5JmifxROG+WaKVe2q881auw4I4EuzXX5tTLX567N4tbkvFUpdKX25KtP
uS3qrLb/1N9eEtablmOh3ir7VhztzJFQLr5y58Wdar96Pd+xui0jv/Uo9T5AqfcotQalyndc
lu3k+z69egSy3yqUyt9lGaLUcgSUWoXvnb8jXtdZ6/sNe+e8OR4qxldRv+3gj9p3PqttTDGa
qJUNvheuYN7yrwY/Dz6omDuiwLVQ8X22xXSmzt/Q1KKpfuLozey4r+ROtBB9H4+H1pvSevkJ
zs/kGRfTKE+DrsYi+65DvVN5jvpXz7XvD0fj3t74CuoWvpOjuQ+oZtqihOXV48GIvOpdPysd
X/WtzCFvoGoSkRy7GiVzRxhTycciomR8Jd9HV/J9y5QMWys0ZK2Qda3QiLVCCz1txFqhjqrD
WqGuKsdaoXbqwkqUbqjDWoZuKcdahq4pxVqG9o8hmHftvorMu/ZPU+Zd09GaeZ++eg3mffqj
JPM+fVCSeZ+H531GzPtY5332mPlZ6mt7zP10WB9mf7qrHfM/bVWGGaCu6MMcUNe0Yxaoe1ox
D9SF0QQzQX3QkbmgPqrKbFBKajMf1F/nwYxQn7RkTqgfWvZ/VqidWp6r64npec/685einenb
l0Wl+Vr5ihsPbZa3D7sm6qMdJnJV9FNMvzctP099fPnvdM/Q82iHxft8vnv1s/xZ4B+l138r
3tA231NW7Cub7Y13VIQofCIq3UkrfK29GUkfz23xdPSP0r4h7++p7ydb2FP2wL6az+em0CP9
9NL7+6D+rd9YsDP4SV07L9T/Xgx2B9vqt5fq3zvqGPVvtoorsr7G3cqbZn4EzEvZ46Q+S7V5
jfOKwa3s6T5I5YciofOmdbadpc8TZOyR0HnTOi+/leaF5N1PEQnw2wdsbJqNatzSI8d5f6op
Gi5484q/KPzTuKgV+/f5hyLRszet83PZalJphanXij9zFJ5ug5+ml4b00iF+OhGN8dNp6Iyf
TkNn/DRs2NjAT6emeLl6Oay/26LQozetL/WSNHSmXrL+u8Kpl9BLm/bSEfWSRDSmXpKGztRL
0tCZegls2NigXpKa4tRL+q0v9ZI0dKZektdLtqmXUC9pYS/dpl6SiMbUS9LQmXpJGjpTL4EN
GxvUS1JTHD+dhs746dxP7+Cn8dMt7KU7+OlENMZPp6EzfjoNnfHTsGFjAz+dmuL46TR0xk/n
fnoXP42fbmEv3cVPJ6IxfjoNnfHTaeiMn4YNGxv46dQUx0+noTN+OvfTe/hp/HQLe+kefjoR
jfHTaeiMn05DZ/w0bNjYwE+npjg+K/dZ+/gsfFYLe+k+PisRjfFZaeiMz0pDZ3wWbNjYwGel
pjjzlmnojJ/O/fQBfho/3cJeeoCfTkRj/HQaOuOn09AZPw0bNjbw06kpjp9OQ2f89P/N+GiD
6lWdz9TWF7JtTCdd3UNW2QcuenUqNe+VW4y5k1CY0TZUmKi4kRqIbhPdpt9UjGM1RvbR3h6J
8fUmNWbE1e0Rl6ve5vjVfjmNOIrLDJEZtbVHadeYzKRAjFtM5mWgZhoUkwov/LjGpF4MNVO8
kKcXgiG8ENnCHnOIF4IYD2LwQlDjTg1eCH5C+MELQY07Nf3xQvCyDl6OlUbufJRbdccbj2AE
b0w2sMYc4Y0hxoMYvDHUuFODN4afEH7wxlDjTg3eGF5ceEnFG2/DCN6YbGCNuY03hhgPYvDG
UONODd4YfkL4wRtDjTs1eGN4ceElFW+8AyN4Y7KBNeYO3hhiPIjBG0ONOzV4Y/gJ4QdvDDXu
1OCN4cWFl1S88S6M4I3JBtaYu3hjiPEgBm8MNe7U4I3hJ4QfvDHUuFODN4YXF15S8cZ7MII3
JhtYY+7hjSHGgxi8MdS4U4M3hp8QfnA58OLCSyouZx9GcDlkA2vMfVwOxHgQg8uBGndqcDnw
E8IPM4BQ407NiTq68ni0Uu60mCI0o+Sj/D0tMhK8dIEXainw4sJLKrWUAxihlkI2sMY8oJYC
MR7EUEuBGndqqKXATwg/1FKgxp0aainw4sILtRR4ceEllVrKUxihlkI2sMZ8Si0FYjyIoZYC
Ne7UUEuBnxB+qKVAjTs11FLgxYUXainw4sJLKrWUofAEJVRTyAfmmMMiKvUUmHFlhooK3Phw
Q00FgsIIoqoCNz7cUFeBGDdiqKxAjBsx6dRW4ITaChnhoYwwpLYCM17MUFuBGx9uqK1AUBhB
1FbgxocbaisQ40YMtRWIcSMmndrKCE6orZARHsgII2orMOPFDLUVuPHhhtoKBIURRG0Fbny4
obYCMW7EUFv5/9s71962jSwM6/MC+x+I/dT9kNSS70VRwInT1ECyydZ22+wWCBTLcbOJZddS
3aS/fmcOSYmSSJpzhrqQ86CoY0vkITnvM4fznuEFYtyICae20kxK6quCjMxfxduhKrKavtwt
6cv1uIr8eOTudepddHzuSpdFwgGsT+FTEzs+wks56wzMXtuq4lWN2uu2ARXrpOJGaoTZUdpJ
51ilfXEkcvs6NW6P5/IbYW8FPXZj7jJMpV1dPDOXEONGDPOWUDPyqhYyawk/rvww9wQvLrzg
gpo9z4ALIlusIltwbyzEaIjBBUHNyCsmLgh+XGNy5SbUjAKeEYKXVfASyjV4PRjBG5MNCmNy
byPEaIjBG0ONOzV4Y/jx4QdvDDXu1OCN4cWFl1C88TaM4I3JBoUxt/HGEKMgBm8MNe7U4I3h
x4cfvDHUuFODN4YXF15C8cY7MII3JhsUxtzBG0OMghi8MdS4U4M3hh8ffvDGUONODd4YXlx4
CcUb78II3phsUBhzF28MMQpi8MZQ404N3hh+fPjBG0ONOzV4Y3hx4SUUb7wHI3hjskFhzD28
McQoiMEbQ407NXhj+PHhB28MNe7U4I3hxYWXULzxPozgjckGhTH38cYQoyAGbww17tTgjeHH
hx+8MdS4U4M3hhcXXkLxxgcwgjcmGxTGPMAbQ4yCGLwx1LhTgzeGHx9+8MZQ404N3hheXHgJ
xRsfwgjemGxQGPMQbwwxCmLwxlDjTg3eGH58+MEbQ407NXhjeHHhJRRv3BWeoAR3TD4oirmF
P4YZFTM4ZLjRcINHhiA/gnDJcKPhBp8MMW7EhOOU4QSnTEYoi9nFKcOMihmcMtxouMEpQ5Af
QTgeiHEjpjmOZzOJSDPrqfwcmyMbJWsPZcT3m1l6MFnK7tHvqrrVQ/GqKfFefh8lZ4CQFDmW
ZS5ki7eTvdOM44viVFPg3Cz90fx/Y/zfsMUqPJV2H8te2XUu5Sh1Z6PiSFXaPOrcm9/vZtrs
ReeZyYFPzNbPTF617TeUHHo/WWs0adu2ePOTSQVIk++z61YjfT/QccBzITTv2/gbOwMxEEfn
rkNehGpqPDJHuNq6Y29NT3Zwb9XF9avU7L6TkVS89Pw3y2K8txLGp9Xw1WaMVY8TV9uaP5jP
R5PRiXuLLq6/2WO+1bauvsa26TW11bZj9vO0WnRq4t3ICOqF+E57DvLLsg9FrqbDi1Yr8bO0
xifTBnZk+k45YiiKsplzlXljhq2Vtvqx2U72u7xxnF3mpTmCS7PcR/NbX7z5rdRm+h7eMo70
h7RzlBPXOv9osl23kUqbxyn1aZZu+8h8Y2N9Uag4uy7n6GXqdGo+j/f8UjLGQHVeyouxDt3a
mSePzPcfzPaHk2PS9Km8GOQ+Px3IdpuuTLvyW7v7UPrNC6nt23H2S6k7f1SO3KcRI6l+R5nI
0UJs9KxXzx9NSx4lZ43pUi8lkvWsA4+reWLHG7dPPNavfn5jDKLROb6i4SI5njsvl/ZvcWhD
iTCei8SIpB5VGJk0RSFGKE1TrCh/+Y1Wqkbd/Kskmqts/sizznNfcazI/HxfyxiVmnMxA6fm
k7/Udz/Or81oRdv2jE82VxNqwk3wY31xvO+8z0dFcVaZ29p6rrmWWZg781dcp/giR6S7wiqN
FeVGQy1/tW7NZ3asZe8T+J/cc5AezZFKsTRelBMx6nxl8tyN6BlXtezs9Ae5B+GfjC1qVo/R
RpNUoiLSRNVey31UX6TmcN15K/d5XJl9v1Tet1serZqS24wgC1V9IlfDXsrob6jSaD5ClIwm
L3Ku4+Js5qMN56/N1oUzVlN0Gid3sp2Zb65rynrTqNEkbmS2OTLb5N6NurR7JmfVOnWLI6LZ
8jSb//x1Zl3NfSbTK/DT2ZJFVee3gZJ1KPkfafWbGkaNaaQoNxYV4jpnO+3x6Ocps2szfte2
PWP3zdWEcfvma/RSlvpJZjo+JM/s+XHSApp7xOy3j01LzcaMMlHdR4K9zi4almjYN2fLOjW0
8erW8IBR4IP9cH7usZ6eOB+VvrjsvlivjmlvrFdH+mOZjueyD9P7Hi69qiNxtGguXrY2ks5W
F2fc6sravfkD91Y65zaW4x1IZXEgz/C669yrtJ2PFc1Fw9vVowxOrykKcYVjEzJg32hmj+Cv
zkdztM/lioC+qlfF+zdOKsfxNsfJGjwFpE5tZrcat/jP5veB3PXpq9w0kvtoskt2rKjd7LU3
H5Ix/SuPpy7OR4zv2X2leArjHhmzUNns3ULHslT2Si2dr0vjRQURyZv1KURVusmq5d87GNe4
fKorRfcDRkls68/tvLjOiXOvYDXdz8wW7yTSb3IuG3jn0/yI5NP6FMKPN0klznpNVO1c+sfi
WS9+y8oH2crsW1u+N79fyPOY7lR16nR70YP5NCrdj2hhT7hSrH4+ikZFy+KjeLTULD7aOaLK
p+F1okt9z7acXls4kCtFh4rnajDq8lGRsVfztJrex7Ccflqcm/PvoPg5yWp2LZerP8jA1a/v
tiPmd/J2qLvkbBcf2Sulx827J9CeP++oHK5Qt3RPsj0oftLLpeoNCNMo0Uycaj1yhx5ZOh/z
RXS8NMumT22vo3qfjTt95wF1/NVpNt0D20evJsea9qA6aorzsaf906XCiMutR+n8cdOyHK3O
n3bNfm51Dmt6u2A7c/KJ/B0/caKftHBP+Q63+Thk23rUwGE2QR2q+k1Sa7DwfXxMdTw3IT8y
T0/YBH19n61QpC1PWFilrvGx9OXdyZ/kPRm6uwXSdX0dxOPOAepVUu9IWrk/83w1zWgmjuKn
2zaaVdLsB3le55XZl7GnbtlI+fOU/zVHeO6YNx9zF2RFJadXlfvpmL06PV9Fzn3L0O97OWPd
eN5pkPckofStsX3T8u76kUmr6lfPvSLTGjd3jaxaw+mo8Uly792t9KfRjBY+mmbHpfMxq58T
t2p7OkA7K5/HcpdOX+7Suaj9jpLZ6BF3mKxVPyqozdWMO5jblUvT/Vj8Jnv1xUiVcx+OSI5d
t651PqH4SK4MuhF9xoVPKMaHbpLuvhX4Rc3na+/ovUl6Ly7n92bsxXjRQsRq6tuWvJNrXqBg
2RT8KHuV3oNijzL1u2dJG7qTsBgze/VfNi7ZYHM5eCq5XHfFWB4Bs/G4k8mXhn/JZ3abxe+8
cX26fRqR9+isSiUqIM3SiarH5mfGdKzxWs6N6ZvOX5m2O5O3XNrW8pkHmI2bvgdkNjZZsm7F
yJTN04prb5urXfyuI/vdsfgHW8OJW1P73qSiWKucB2/eGS9+rkDcWrN+znqp9EiHct2Ib3W+
KCJnM50a0zw4Xe9YRpV98+nJhC3d9c7TdamjLEOf2aVPzDeat1jlxaim17lZ66M8sfTPxHuj
XVXt0pbVnKv6jrMVKOOizC+ZuUB3debXJvMtT6NLsy2tQum66LPsPjT7vhS/HrUYC/2W27/q
US8/EtotQ7vz5D63X1TPjsyuyyhwVVq98dDqDVqtRKv0LZtpS2nf5jcbgRy4HK3it2n6aLUY
Aa2W44Sn76y3FdjZLWtruWXx0HEZOtp3K/w5853mupy8GFX0ijr3iUeYtv2LzrPOWxNzRzQY
Chf3kzVGE32+RtVCVe0TTW8me34p97H5KPxwPNRen9qLz4l+Is/LGNXyzOlsLHLwavQ7lSe2
f1JeMV8ejfuDl6GhbeM72Z+xR5WzKIpfdj1JZp3JrrqqWuoAs++H9nnzVZWIZNplaRk7xDq1
fCgiWi5Dyze1a/lmw7T0u6qoy1VFJVcV9biqaKG39biqqLH6cFVRc7XjqqJNVYYrVpqiD1c8
NE07rnhonlZc8dCE0QQzs23QkZnZNqrKzGxIajMr1F7nwaxQm7RkVqgdWjIrVD4r1GNWqGRW
aI95oZz+tsfMUKMVYm6oyeoxO7S52jA/1ByFmCFqnnrMETVRLWaJmjGuYJ6oHUoyU9ROXZkr
CktvZova7EOYL2qXmswYtUXN9s8Zbaqa5+a8kvdcafv5c1Ev79vnSQ16aFzGjUKdxfX9zo12
b7vBnB11mtm3tsVHavcwXs72DjvPdpS8R+he1dfip46/l55/nbwfbrqlKNlWNNkab8Xw0/iV
6HQn7fBp5p1Mdo9ukyexv5cW9nlv0Ox2orktRSXbqj7jG0av1Clmt/jW/G3fkLDTeWTOoe/M
v+86u51ts+yF+XtHtv52cma257pbeb/NF49Zq+I4zGGtX+W4hnArWxp76VwWCaXXr3TRcWqe
SFMcCaXXr/Tiu3C+l+x7VSMDum1Ax/rpyMZNPXM9b3HNi4Yr3gTNv0/cVD+pIev7fVkkevf6
lX4qaw0y7TBSXR2YH4Wn5eCv6am+PbWLvw5GZfx1KErjr0NRGn8NHcV04K/D0zy92tmvzxdF
oVevX2EqKKEoTQVlHXeWU0Ghp1bvqT0qKMGoTAUlFKWpoISiNBUU6CimgwpKeJpTQWm7wlRQ
QlGaCkpcQdmmgkIFZUN76jYVlGBUpoISitJUUEJRmgoKdBTTQQUlPM3x16Eojb+O/fUO/hp/
vaE9dQd/HYzK+OtQlMZfh6I0/ho6iunAX4enOf46FKXx17G/3sVf4683tKfu4q+DURl/HYrS
+OtQlMZfQ0cxHfjr8DTHX4eiNP469td7+Gv89Yb21D38dTAq469DURp/HYrS+GvoKKYDfx2e
5riu2HXt47pwXRvaU/dxXcGojOsKRWlcVyhK47qgo5gOXFd4mjOrGYrS+OvYXx/gr/HXG9pT
D/DXwaiMvw5Fafx1KErjr6GjmA78dXia469DURp//XlCyGbonlX6zKz/Ttau01lntxBltoGr
XqZO1XvmFuPvQDRm5A0X+VzcSFXEtopt1WsT48SMlzXqF0dirL1elRl7NX3s5ap4fvxs3xzV
OJ6LciIzftskrV1jMscCM64xmbGBGw031H0hyI8gqshwo+EGX/R5sjYU4YvIGMUxu/gimFEx
gy+CGw03+CII8iMIXwQ3Gm7a44sgZjXEnBiV3AlJ12qOU4YSnDIZoTxmD6cMMypmcMpwo+EG
pwxBfgThlOFGww1OGWLciAnFKW9DCU6ZjFAacxunDDMqZnDKcKPhBqcMQX4E4ZThRsMNThli
3IgJxSnvQAlOmYxQGnMHpwwzKmZwynCj4QanDEF+BOGU4UbDDU4ZYtyICcUp70IJTpmMUBpz
F6cMMypmcMpwo+EGpwxBfgThlOFGww1OGWLciAnFKe9BCU6ZjFAacw+nDDMqZnDKcKPhBqcM
QX4E4Xggxo2YUBzPPpTgeMgIpTH3cTwwo2IGxwM3Gm5wPBDkRxBzg3Cj4eaV2bt0f6xW7rzk
RajGyXv5fZRkJYhpBjHUViDGjZhQaisHUEJthYxQGvOA2grMqJihtgI3Gm6orUCQH0HUVuBG
ww21FYhxI4baCsS4ERNKbeUQSqitkBFKYx5SW4EZFTPUVuBGww21FQjyI4jaCtxouKG2AjFu
xFBbgRg3YkKprXSFKDihukJOKI6ZHhH1Fahxp4YKC+ToyKHGAkO+DFFlgRwdOdRZYMaVGSot
MOPKTDi1li6kUGshKzyQFbrUWqBGSQ21FsjRkUOtBYZ8GaLWAjk6cqi1wIwrM9RaYMaVmXBq
LZBCrYWs8FBW6FFrgRolNdRaIEdHDrUWGPJliFoL5OjIodYCM67MUGuBGVdmwqm1NJWT+qoi
I/NX8XaokqyqP3dL+nM9DiM/Hhl8vYoXHaG71mWRcAPr1PjUxI6P8VLOPgOz37bSeFWj+rpt
wMV6ubiRumF2vHbSOVapXxyJDL9eldvjwPxG21uBj+KY1wxVa1dXz6wmzLgyw5wm3Gi4YUYT
gvwIYlYKYtyIwRE1ff4BR0TGWE3G4J5amNExgyOCGw03OCII8iOIKzzhRsMN1+pBjFvMUK7U
gxKcMhmhPCZ3RMKMjhmcMtxouMEpQ5AfQThluNFwg1OGGDdiQnHK21CCUyYjlMbcxinDjIoZ
nDLcaLjBKUOQH0E4ZbjRcINThhg3YkJxyjtQglMmI5TG3MEpw4yKGZwy3Gi4wSlDkB9BOGW4
0XCDU4YYN2JCccq7UIJTJiOUxtzFKcOMihmcMtxouMEpQ5AfQThluNFwg1OGGDdiQnHKe1CC
UyYjlMbcwynDjIoZnDLcaLjBKUOQH0E4ZbjRcINThhg3YkJxyvtQglMmI5TG3Mcpw4yKGZwy
3Gi4wSlDkB9BOGW40XCDU4YYN2JCccoHUIJTJiOUxjzAKcOMihmcMtxouMEpQ5AfQThluNFw
g1OGGDdiQnHKh1CCUyYjlMY8xCnDjIoZnDLcaLjBKUOQH0E4ZbjRcINThhg3YkJxyl0hCk7w
yuSEsphbuGWoUVKDX4YcHTk4ZhjyZQjPDDk6cnDNMOPKTDi+uQsp+GaywgMxu/hmqFFSg2+G
HB05+GYY8mUI9wMzrsw0x/1sKhNpfj2Vn2NzbKNk/aGM/X4zyw8mS9l9+l1VyXooXjUt3svv
o+Q8EJYmx7LUhWzzdrJ/mjF9UZxqGpybpT+a/2+MGxy2Woen0vJj2S+71qUcp+6sVBypSqtH
nXvz+91Mq73oPDOZ8InZ+pnJrrYFh5JJ7ydrjSat2x6vfjKpCmnyfnbdarQfBDsieC6U5n0b
f2PnJgbi8NyVyItQTY9HZt9Xq8i2lyJblRVpph4uasx+Mko+OzPb68v4r2+2l7a9/S7/m8i0
xbFoszOpCc/Gtbp+kixrWyhd+lHncPKf1f7I7GnsE+LtWIXsctMxxj8qMORKxo2o3pdlRnI8
jzsvzb+DnDF2PA7QOOgqEauddz6b7z6JBt+Yb8Zy3H+YrQ/N33YUYcdzdoZyZNr3WiLeSS+6
Mdsem88u5Ijtuv1kNBO330g0sBGncQfJ3p2ZONdJ+/dMK/fEDWwZ3R5J5jqTXvmN+bRnftrv
H5ufW04j9fpZ7LWCxTRT6Wt/eRGq5ZKnRs1fk9rhlbTDtTnKae6MOl8ZHg+MD/ynWe7ILBN/
Y1v2V9P+XWEgMo7RqmPbycb+0vlLclp2CTsGSKuTv+a2RP6n6b50zcjrB/P7lWnTSHLycHLm
uJd/v5jP4yOxRH8QVnrGyW6ZNv4sDK2T1e1WsPrU/HVZS74si0SerJe9Hc7ZQZ+z7c9tkwmX
z2LRd/GaP0n+H5V8FutkPfU7+TytBc5+9m1BReU74837QlE0F9fGKFrn20lLFrdjN9OnuzPt
OF33284L2fq4oA1sD0uPp8qSdrnF1vk6txW/nlSw0vPl7FJpL/h752+dTuf/AAAAAAAAAAAA
--><compressed_data xmlns:dt="urn:schemas-microsoft-com:datatypes" dt:dt="bin.base64">AgAAAE8AAADAjIcAbwEaAAoAAABYAGMAZQBlAGQAUwBDAE8ALAAxADAAAAAAAAAAAAAAAAAA
AAAAAAAAAAAAAAAAAAAAAAAAAAAAAOy963IbO5Iuyt8TMe+g6Nk9cc5e2xbvlx6Oo0mKkmXr
Lsu23N2xQpYoStbVpi6Wd+wHOg+w3+8gPyRQqCrUjSyKpIxYYS2pkAASmYlEIpEJtAu9wlnh
vHBbGBUGhbvCUuFn4apwWbgWf/9N/D4SZf9d+IuAuRP/3Ypvy+K/R/z3WvyriJ83hR+Fofha
LhTFfyXx2+fCZmGjsF84FvUGor2jwivRDrV5J36/Ft8Hos03hbaAo17PRBsn+HtLlF+Jb/T7
su+vnoC5wl/XooYsD3/rFe4FNj/4yyfgdlE4FSO6EdhuiO8P4t9lYb2wotvIVmNP/HULqDsx
wlvx17EY26n4dyywvRP/vxEtSch78du++HkFGvwoPInvd+L/96IW9W2HaBc6glIj8feT6HMA
mp0LDEaB2tFQ7UJf/EaYEfyNwJL4QL8NxU+iqb+lZOh2YQ1U2BB9XIAjZv1gmaTSSJRfCrgP
oo2v6GEUGn8UFHHySPx1Lr79MOgqufUQwiAZui3oLKXvBJQ+iWwrDo4o+1NQ6lJ8OxFfNgFz
AXoFaRoN1xbSdG2UbojSE/wWbCUOjmYLSc4+eHTLtNtB6Y74NgTGJZ5JyZBKYjfAeZukqhKS
UMLoXMDYoMOlRP1z8ds1uHOP+WarGQ3VBr5HgoaepND8v8TIrllqllNBrUJKhlpzxLeYBZok
esjSF99qNsh0GieovWzfPI02Em3LHmz11llf/wA2cuRejaDe9lYR868lSPwTVpAia3ypR2vi
v2ahLqSzIX6eivWhIv6uiBG9KlTFSlIR/16JL3JFod+a4nsVZVVRpyW+H4mfco6sBLTmW8iA
N08+iG+3kPFN0JcoSFqH5iS14JUT7vR9hJHsCNpvi9K+6GOL9YxX2obm/ur79hbyeyZGvg+a
jTALzgXF6f9P4vsONOudKKUVcUmMpybGImU/2BphTvUugdskbZvtBNfSUWDVPxHfiGM0/67F
3yNjHR8JXlxB8qinkfh3KqBfib+pxb9BZ97hn6ToSLSzhBa9dqVUEYZDyET2cXWgIS5FGcES
/iUxzlc8XpK6FVH+74V/E+O+EX/fw7pZgsRK+CMtK0usD48YhnTOKSSH4G+41gC9DrHCSqot
jc2PpcJ7QCyJ2vfitxO0/v+IVbQsJJrmwSvIdwWj+n+B/zVL8xJk+1LgvAxML0HrgSglKt9A
rk2+3vA47CPYgN55JWT8WvzsiC/ezH0UUF95TANh5RE16d//ByiyEp7AxSFswyW2/prgQhGY
L1l6/IC5dyb+uoGuoVKSkv8lyuRa99pi2SmtLVvyrMKekKp/MpWVrbKk4UaizN//PwVuJeC5
JMZGevNIS9Iv0NeEGIhZcYuvVNOTGGr31sfZf44tC69hYz/xOhMcX7vwEf2PtI4vixplntPB
sjbswCvx1yb0MrVwitGNeHUNl8t1+Yq1oVpLFCZv9JocB/EeOv4RsnaiVy3b1wNg8sPQ1EEM
bRAe51dY2t9oGXsl/rXwsylkqyjWkr9h7fibKKW9SRH/mdT12qDdB/GC1tfvKP8hxvmIVWFg
oe5yRng5Fs8OHEEeBql6Gr/uDkqIT0RXNZ+9ncattiUGWLtN6ytrXertHPbLAFqdatCMuoZm
eiO4IVuNgwm28RGa4U5bpWoFi4cKY2Lu6t5gphVFWzZ8/JA0i871GvVVlNJot1mH/jAsVLnX
Cs6wLHXb2DMds8YY8Ly8h5xKq0aOPQkquCs5sVpvH/Sa/MayQ0lTR0r+PWQwqsa2gFdaQtZS
uvEDtI/UqJ59L221O96LXOrZ6afreG0o6zk7zssx1qRX0gUnnlhqOkbJPuxjmi3nxgpGMJsG
FOFyKmDUaqfmsNytbYsy/2wZYT9n7ujsMNIPMoL9cgVb/Qj77B9YXZLbHq+20nhdyBTpKtIV
0jchvQtKS9l0fnIt1f4e+BgNZ2q0dDXkzE3Hmyi48M5Cra5kWRwIqHPoF2mbqnXVX6a8LD22
jqgNRZclYLAk9mpnbJN5nhcTvu3zEvRQ65jl/Idvv1gV3K6LvZTUMOnqKB6Y8B1IxhFwVfrC
o70dso19/SPPWLlj97RduIT6veV57319xfJqK5N0GMEH4WHglXvjjoYJ6tVoP00cXLuwK75L
/9QdU/PBouOioBTNg34pj5q2+RQN3baOdhRZYsrxG15Dvb/buuWOsY8usQ4Nl3jw3Uj4bmBH
Hi2PTUhwTe8ZouV2OXJsyWMuzdmoa8LmrWEn0BT/b0x59NTL7zv6Kluxv+fo62IX9fuOvvVb
z/uS4Zn8PfVe9QWPfznGCpDjlR7ajmj7GNb/kfj/U2g1jIJSVs818Lkz8ArDVpjO6WvE0cmz
p29xLv1/hW0UTynTApfW0wf4vOR5jPQOHLPXQ3FtZN1ppKtHFD6DlZv+TDIZnryF5/DOSDvS
s6PN00eF4RvDj5ilVrAXz/a2wysbPVst2gnRjuYroDuwislz4p31+8+f42HboROD7dBO0Q5B
Po8t7PjkPoGwlJ5Nb2TREH4to76W9D4nXOaPL5Bzy+NIl72pcl+h2klfw9a6x4m0rUfVaMPr
cQt+enNrA1wYwgf2Bl5ZKc9JkHY/XLp9Kp36RGk3k+fT6UH6Igeo94geBlap9O/a0tWJ81TY
PRASegWnWkcca+G8F8574bwXznvhvBfOe+G8F8574bwXznvhvBfOe+G8F8574bwXznsxfe/F
eP6I5dRRNmamwz5HAA2YGp5XxItht0Wq95DDJCOs/jdWrY7YKVfFv4r4RvGyPbRDEeu0tjU4
Yp2sToqCXRX/0f6Odnkt8XdPyE+z8H9Ym3tte1Txx9TH4Viy4tgVvTfEzw7wWRVY1AVuK8C2
Csr1EFtcFr8Rtj3g2xGQVdSqoFYlJxzLVhxr6KcG60TG9ncFloqOFPfcB227wOgVYv1boFwT
cH2MJC8cK1Ycm6BHTfy1KupWEV9axtdXoGcPFJX4SDqSVNRBz1VRryu+10SNfHCsRuBYEj1Q
PaIYYUE9Ei1fAfsGomO7iOkiSehDIhsYTw+R5v0c5bFmxbEi+moCE+L0CrjZFTB9xnEVM6UL
yayC6w3o2Bpq0izrAtt8cKxbcSyCt6vAsAR5LAn8VlkeGwK6Dl5TvHYdpauQwgb0QQPf6f/5
4Niw4kgapwGruYW8mVeYEX1gW0V7NXzrIcb1FctuE/wtYXQkmSs54diM4HUD2TyUz9NFTHYH
2qTLdCyyziRducpzpoV9AOFXxjgIPh8cWxFzpgcdSNxbBTfJdl+FVqyCUkWWRykJK+JLA5qn
g99XocNruelw+0rTwfxsQgobmBd90FRqnwpoRZQsi+89lJInvIicqhIktiKgy7lhaV9rZJ+k
97qsYWqYsX2mZYlpSRqpDHyLyPcqo0ZTcGgFtM8LS/tqI/NomphBLcyNHmhTYVo2MZu6WGUa
rIEaWOeLkJYSpDK/Vdu+3hC9qpomffC0B6ykbVFljvfwlaS2jzE18aWEWvnN71LEilNDHzQ3
uvjtFa+QLea4wrLPq2IVurEE3drHit4ENfPCshYhl13oEbJqSuB4E5LaYhuoCM0uLbkuxkA6
SNKdLI06pDI/WtYj5FLSo4M5U4aF0YFOlytji+dMmWm5AjqWkSO5Ch1bEy1moeVyars4CBMV
x76OLwPOvLrDbmrZKFe7ik3s+SmTxJ9DpDJFvShym4XbwX7tMpQ7b36XmZjHGMWAsxmCOxQb
RNuCG5V4+6FlfUtAMGtlOcMo1YmtbUc0awp4WNm9GsFWkuHNNu3+mOA4kqCVH2ML+0sP3i/j
/nz1ZHjJ/Z+i/CsyWS95D73vyw7YR5a1zBwbIJ/P5G2R88ImbUfhsqdzOuX56bi4TNJOvLzb
pViWxXtzZy3pUf5Zv6x5Mhjn0w3Kp30uxNGjGDj7T1uvHTFL0p4zZ6+t8iSjYdStBJ4MpoVX
cp+l7bTwMv5Blt5iXkr9HjdWvxxlrx8/d+JrShjzXGIeZk20z36VTx12tHWgMua9L/H3qazq
c4s4qgUpIr8Gb+VYDuihTWgpk8Z+CNt9MdnpHVwbkyjuPxWx0duOWZCGfc5NV+czyZom/3aj
cPVuYAmeoqSFD7cs/cmXIYpHwyXNxCj+K5m7AlY/Qicr05eRNLPSvD1mZPGWh+32ZYOuxwKL
B86hHcI6UCfENupGQyfN2zgaSpg9YH7Js7sLKDoFW06E6fpgSOvL26eIMt981k5nLvToGlr8
Chvxz8JH1KAeSnyrQ4njlOLgolspc457NbaNMt8IdI4ZT3bAn76IiSLfBmQvD9e8wzmYigiI
Km1jPSD6XSOX9k9YnUOcKHvxBPEwSZKWxP1kOL88dfk+GCl1gzlaiX8gK19pypKO8QiXkf1D
/PC+kP/4tY4LCpa2Q6Pe8e371Yl7PFS78IVvjwvT0KRJNBTd9yFtrXCZn07RcJRDf8MnkR8E
337gDoMzyNiJXhPjYeJlztanZ32YGeOz3+GrVj5itOd819gesBqGOJMGXu0JoiFKvr1AfEtk
0UdD1H2Wf1xLHubBFSd5rHE11GjjYPzjTWpN+guiYfwzNRleRf54u/OBb27bYqyjYKMl5jCz
zBymkBo/TLTUHKaQm8MAFYsxshNsL2nnFr4FIj6eadbzPn7FjMNcwRzx/VW/BO5PwqqQe+Cn
ObGB5Y1OMmbpE+5Rk7E3ZAfVjDufwhBBi+ScZ9a2EQ9UtVglNjh5H8wT31Z2hztcVxHpd8c5
LUV9n0wcVBK/4nghYUx/jv2Wk9nzzO59Uvdqmdq0GuOtCsNHtyy9oR5kOZSnEw8f5dsL41CJ
9enZcI6CDOJQZXlOCx9FjbBU+D3i8naxEfttxmsjalTZ+h6vjei+nzBz5c2VaqXzz79ybL/J
9dsJUaGfcF4md0emLorjbFLdeJ2RrA/CcHY7eNYrWZTcy+jBc/Tgvw03qIFfc7z5pC1F65m0
LdQS9E96TNLy3s5TCWfHYofh5+eU0tvfpsO4GdgVpx2n3BOng1b6PkudeK6lbcO+A5X3B4/Y
T+vN9O0x5/E01n/TR2RmZYY9T1F+J3lLrNKbthKCH+ibaf2zpqRtw2gYf39r7DtTt1nay7L5
CpI5la3eGmdQPwBu2Te/ZU3pE76DJN3hBt5DH5wZ/x+/bsiTdb/v9YnrXmlf/rzan8FTIyVl
Nh0pb5CtWe+Aj6sXtUYEJTF6Fci2M0hLfQmvbIp9ZOKfBk7OpK655dtl94DdCt/pvZwQ+1Oe
i5XiJISbedJl955mqRPdQ7y3NW0t1f65vod3H3P7lncCXlt2iLaRrWV6ud/osdpLqd5bQyf6
S8tcNxqC6nu2abDn17qFKJg2buikcdwEduslrmkvbWva0enlQ+ClgpMUXoKTGD/BdcADYO78
5XoQB0H9e7zpssfllu8SN3v10yhtnbYBad4tvC++kT9HRvXRzvDRVy5nT3LNeM0TrQPsJ/Rl
nwbx76ny9l3kr1fCWJmWwCgFjA1nu1ZqZDjTKbPUhPWIbb0Jrix0k+8pv/2kNIT/Wzswa5QN
5M2RPf1igook9U70VWawl42XBGlrL85TkATdtqzRNsokQbUTvQ/qjuqBxi3ZX2G+gCTPt8MU
qYbeSoqCtLVn3q7TREx2Cbka9YhW/bfxhEeg7sq+ggVk5hQe4R2wgZHpN27d9DX9t1Nn7Tdc
W/rS5MtIx/oOdDmnwrGSlEcpLaYHX9T0G35Dwjt5mLxF+8hM/ZIGZpSo1bPqZVnLO0lVMSPz
F+udhCOdhw0h+eeYo/TuWfCcZMnCM/9Jcvq2o3bD1Qy7YS/Komap40VgyDWeXvAJepjM044k
KDU/5HsgVz67s4gYFk/ibTDxkpdGhrzs4WN8e9Dx1uEYP689GScwRMTUNW5V8Lel3s4Llyod
65+/tEJ+wGsuRzyG2cu2upd/hd8Hu9KvTJQD7wWEIdJlOCTRwG4VKq/BAC+WXWOfGo7Y3BD/
34jg+3JM/oo9N8XMbXfZ3y7722V/u+xvl/39u2d/VzE/qtDHPeDYQj54DTj2wFn58l4RvF5F
WQkyKXNKS5AEl/3tsr9d9vd8Zn/PKq86jcUZhInKq3ax5y72fNzYc5eT73LyXU6+y8l3Ofku
J9/l5Luc/OfNyU+TzesydV2mbp6Zui7b0mVbumxLl23psi1nl21ZdtmWcxix6HItXa6ly7Wc
r1xLl283fr5d2Xd2ML/5dtHZWC5j76Vn7GXJt3vZOdcll29tybd+ubmS1anmSr7W77a5jEmX
MbkIGZMepVzOpMuZXIScyWmsIflmTZZd1uSLy5r04+UyJl3GpMuYdBmTLmPSZUy6jMk8MiaT
o84PBAbRJWsYnb1clpmvKKuXHsIl3qvha0wv2wvha5qW6kvU68e2cvliNVFMxux7L1V739qG
FXCDuSDnrLwBi16X/7vWHX8TcvlXzNJT8Ru9s36BHcuj+Pm/xBcZ0fla/KaiyF4H6lzrN9z/
LubUnuDHmuipL2TrAzILvojf/y5qb4svPf5OUB9EGX37O5+LxmPc1vO1j3fbb2BR+ellh/Bq
foK+vuYZPYqId7fBSetazgWSdcnDj9CBj4EoAD9OWerF99LhNfYhUx/+WtJfGS/xVN7ntzbu
QMdb3PhBv8n5exVR05NwGbt4FjkDvHJTB/pf/DDfjI/fvSXVa/OLKdS3jJeXb9zbtVI4Sjx9
TUXf8eh3gBmh3iGhfk1LfKRjTM+hNY8DPUfX9N5qv+Uz/i1gQRIhV4CvqLkk2qIZfav1zRJe
Kr+H9eC9xx5upQ379Ib94He+Mm89kFFC5lvscuZH1WxDeo8xkhGfNah4zB48lbe8G31t/P2P
wn9i1P+FMwn69p94s/6/Cv8ScNJTMvDBnfI3E860s03YkfHdhKd1yKT5PksRycA97x8VVFLu
xj+EZv0XS1/U+G1WgdJfvzPVXlvoYreQkqnl3znbfBbhMn8d5SX3ysuhumGYNtbhc00PD5/l
yJJVrHdXaMtf9h9iHf8P8V+R17gouDav8CfsQ5ba9A18A1Xk6TaRuV4qtNg2tEG3hQ4bsb/g
MrAv9OvvaDgbJnFaYjkjfDK0F6Wctv1gjXhtPJ6u9jSpsss8q2xy7RydJfB7auloejj9PA69
5l0zVyfQzLd6DzSpjn7t9PTC62nTH7GUoFedznY62+lsp7OlzqafTmfP2rZWsTCT62ezpd9P
G9siQZwezkapl6yB50Xv1vG707uz0Lveeey42tbfwu+nZZNOyJ3GHZ9qTvs67fuSta8JtxSK
iFky4v7G1c5mD6p9f6svQWPPk3btoC3iUBcRpU+s81T98Nnza323TZhXShYWQx+WcDd50xLH
ulinbE4nzq9OJO/uV5y+5a0T1X0g/h6cfnT6MS/92Hx2vei04WJrwx549wMRoJP6RVVbkvID
I+vw99y572N8FGsavIlLaRN/ZOMmJHeg96o/AvGBbo+flb5udz/t3b18H8Xp7lno7kn1tdPO
Tjs77fyStXMNr8c47TyZdl6eMHODavtl8IhzguLr2etEl8TLfRiq/Ruetnu5KWF9/rto8PgX
KF/H3vOh6OhlZ42vs/fR5h3rFcpTuuYMR5WDGQ2Rl2fBPkfM/tLCxVlqSuqWoH1uJzgND97/
kGS75ZGtkodXXN3GcMO2QHB9CZfn5zvyXixa1zcdp+PnZFxXObhLYtZcgLL/GpvvUTeSTcb/
am78f70AMlCagQzY8qtJHrzo1H9N5G8bLzr8d5CKNBkSJ1oHPq9UyJgUygyflmSo9n/o18ec
tOQhLZUZSIu6OWgJ95/4PexLfGvjJNHMsvXxvfdujfHkozoD+firzuz3ItMnsS/NO6vM9uZF
BuZfS9RmIAXbuN15gFc5jgysxpWEuPbGl4TmhJIw7/O/PgPOP9c5wHzrefNWl2lzuTETLpuv
Ly3hhRD//TRLhqXwD9HGvyaQCLOvcE+qn0VfFZ5TZpozkBnP72Te4DyuVATbcLoiDd9bM+W7
d2PvpB5Hf0uO9+k8TrPxO27hBhmlr8flvHlDOO0EvJwaf9tOFuqpZGEW/sdNMW+XuA3/ralk
I/x1AhshfH72KfBKQLBHZy1kkZbx/JLLqU+01Nma+XIBxU7Lvf8JU8I8hQu+YqheJLg2XoT3
evSf+WeDznryneZMvPxbn4m7aKdpnpUnU3e65+X5nJYne7ee57Rc/TZJ/o2SZLOtRfJa5bHW
pPVWzsJGXQUvrnI5G/feS1Fv3u3gbvcfc2NxzNJfXZrTk3FTAka5cP+leKXy431tTs+/aTeZ
x8yXbx+5WT/erK/MkPOjibnuZvs4s706k2iXecgx/B2iFNJkY83qfNqdUuY525PzOmZ1Gv07
RaPMexzKbM6pVZ7MECfReUZB+9t2MdCeRJDtMa+n0J4EnABCUuSr7yziHD97hY8Tn0vYZYRa
dnKSXk5aM7ITvTjoSXWF6QV0sc95yMRsTrMnv6Mu/X10082WmndrYdwT6pd+5rg8dgavfBFN
eijvUC5fqoyuY/r9s9eWucb+13yj3vILfl3DvLjHeZsNwis3Xzot6vfMo6C9ubEhvhwbL9En
12inxN6G0TjnjP8U687rwv8U//efK/q/+88R/WXpzwy9GEuV0/dPnBb+k88LVekBTg5Jis13
mf9H4glsR8ybB/1q5Eno3cNgqXydUsl1+A3aYKl8W7nP2qQjoOVc28N7gsHa8bA2eUjic+mF
8XkDr1A6Pgf5XF4QPkfbmCa/7bM5uq7jf+VF8d8+yx3/o/lfXRD+S0+DxMnkuLTfyLo9gi3b
Q2zWA16oJyo5DtcWZob7s6rDszucdy3fl34OHgdfDJ8nDtcXZg5HxfH5bTYVy/e787Xxovia
FAEbbv93539zQfivIoQuUTKwrM9m/JhbkVsvgK/+KCHH09LCeMYI6gEj/yXwfyqsQROTv9/k
r8RB0sXLTfzdNXJpYfxi6bi8g6/kz76BP1uu3t6pgON3eUF1NeXAfOVogCPjRtltAXHi7O0I
bi+KN8x+e6jJ1ZMQjOR/PvaYnxMvYfWuvnjOT26xvTyu114Y12XkAVFtHzEZt8/G6fnW6/UX
xGcVqU3+lG8cqe94XFoYb1kaHr8N3PXg+OzxufmC+OztrB2X/VxuvSAur2ItvnGeFF/cSfFF
cdh5y2w8Lr0YHl8HfGW/l49sOSJSNC7ONH2UaylDlOsadOnXBYpzjXox1/seF92oYEhCTwVE
+Nz0tc7CUW9iudOY0gJxbw1eWy+Lwq0ai8M7emv8hNeB2UYZzjNHKwunSyVeEt97PkF5cno1
Ry/59Dm5K34/Qs1zneNDs9FxdXoRotPnarSWncT6eWknG/UF4uhH3Cp1h9l6GRHB7+KM8o8J
fW7O2nNzHGfzj/Z8jj2LtwsPZ+A5Xramzktz5+Eic+cxinN6nHOxt9OLypwe176g7k0IxkXd
leeEe+7OgPmJn3weTrpbAaYfDzkZJ13e//zHPj4Hh11m/yyjHifjsMvdn4eoxkl56LLG5iFm
8Tm46LLCni86Md/9psv6mm0k4mTcnHVW10u72ay08Hx1nr4gT8sLxtO8MrJelsatLBAX88q3
elkcrC4QB/PMpnpZXKwtEBfzy5V6WTysLxAPXSaUjYONheKg8/DYeNhcGB7+3plM8Vycvl/H
3V7/PBkHxQXjpDuJjuJkaU446U6ip8Xh8kJx2J1EZ+dwZU447E6ix+dhdW5madZ74s0zEo/H
/cJPfutJvnTsZnAc92sLzv0d+HAv3FmKwdP6wvLUvfygeNiYm5XVve2QjXPNheKce70hO4fn
xZvkssCy3nJQXADOudiQINdKC8C1PLPAXtadj9W58QO5WOdJuFhZKC66WOckflbnVKu6WOdx
uDkvfhz3gkXenK0vPGfdCxVhrjYWjKvuBQo7H5sLxEf3woSdh60F4qF7QSL6tsPiAvHRvRAR
xcXSAnHRxT3bOFheKA46b4+Nh5WF4aF7wWGcFxxs9TwI1caBoP8KKHsEL9pxZG8EaS8jPq6I
EhrtPeZakPPfQUFJZVVjE22dQWJs7zf0ChuiLmH3pvC/EaffEdSrin8V8e2V+KuHdl7BN9IS
+61XAqYodtMV8VtZzPtV8XtDfKuL0rKAptsc/g/GYrZNfwfxScKxZMWxK3pviJ8d4LMqsKgL
3FaAbRW3ePbEb4RLB9j2gG9HQFZRq4JalZxwLFtxrKGfGk7KimIcr0TPdU3HlvjWB227wOiV
wLMl/iPKNQHXx0jywrFixbEJetTEX6uiblVgUQT/q8BxBXx/xfhIOpJU1EHPVVGvK77TGpUP
jtUIHOn2O6pHFCMsqEei5Stg3xDfibZ0wyFJQh8S2cB4eshX6OcojzUrjhXsXhvM6RVwsytg
+ozjKmZKF5JZBdcbuAmuhpo0y7rANh8c61Yci+DtKjAsQR5LAr9VlseGgK6D15TxWEfpKqSw
AX3QwHf6fz44Nqw49hGt08Ssron/v8KM6APbKtqr4VtPjKIGipLsNsHfEkZHkrmSE47NCF43
cOdQQ1CpK3AhbpI26TIdi6wzSVeu8pyh0TSAXxnjIPh8cGxFzJkedCBxbxXcpGyPVWjFKihV
ZHmUkrCCDLsmOL3CdKTbz/LS4faVpoP52YQUNjAv+qCp1D4V0IooWRbfeyil+7qI8zVwoCdg
urlpn1LEWiP7JL3XZQ1Tw4ztMy1LTEvSSGXgSytjCVh3xehaAraYG79LEasNrScV0LICaSO5
6+IWAUnLJmZTF6tMgzVQA+t8EdJSglTmt2rb15sqbk1UNOmDpz1gJW2LKnO8h68ktX2MqYkv
JdTKb36XIlacGvqgudHFb694hWwxxxWWfV4Vq9CNJejWPlb0JqiZF5a1CLnsQo+QVVMCx5uQ
1BbbQEVodmnJdTEG0kGS7mRp1CGV+dGyHiGXkh4dzJkyLIwOdLpcGVs8Z8pMyxXQkbRCBVqh
LrDuZaLl8phWcnwNuy1u31MtG+UqpnoTex/a08loQHWeIyl2htJrnNza3+hSp7PBXZX3vY3T
Xrk/G2DXFvZo2SDaFtyoRGE+4vEsB/A0OZBmlFG5fvNAgaRs0bBnMAm+nZi3GBxHEnRb7F+3
BNyW+PvRgPfLv9lmGnjJ/Z+inOIEaO9/D/7vsxdVnScfY/wDzJIHnF55vC2it8nbUbjsQQpk
ycMEuEzSTry826U4KUNuHiQ96sUnv6x5MkgtpavTzpzXqbiVvV47c4bhG6yODbGaUI/Za5Ns
kvaPhtnnTClPBtPCK7nP0nZa+DZyuGTpLUd30byMG2vwvD9r/fi5E18znIM4D7MmKffxDfym
yvdLVsCS8UW2m9RCPNWCFJFfV0G/odZCywE9tAktZdLYD2HLKcpO7+DamAfF885PVDMn/3bb
KbPp3sCnEo1DGL4dmdMVpGE0XNJcjJKApLyX+ZCS7Bk3ywZdjwUWD9D8NIcG+o1gO3WjoZNm
bhwNJcweML/k+d0FFL0atZwI0/XBkN4/Bx/Mk3D1puM8aNI1tPgVVuKfhY+oQT2URGm58Bqe
PKodBxfdShnz/LXYWca1UUYbn0DJE1gCfxrcLLGmiCoP16T5douatnqqtB04W/sTducQcUQD
XTseJknSkrifDOeXp2A88fysxWZsq8czW1k7EDP5Bt7l1/CSqZPGEx98cNQ7vp1/mfuKh2pH
ZrH4aRIN1UZEBGnlcJmfTtFw8tT0HF8/CL79wNntGWTsRK+J8TDxMmfr07M/rsR/87Lz8Vr5
iNGe8+nyHrAahjiTBl7tCqIhSr7dQHxLZNNHQ9R9tn9cSx7mwRUneaxxNdRo42D8401qTXoM
omH8MzUZnvagI7Z+5P584JvbfjmJh42WmMPMMnOYQmr8MNFSc5hCbg4DVCzGyE6wvaS9mzmn
1XoStbeZh3kfv2LGYZ6UIzUfNrA96kraQTVeH+wQ7cTMrjdsSSXDtRGb9ATpGICLT6JfmXN0
A4gijzkeKolfcbyQMKZHZwW9mPbNfPDM7n+Ss92vTasx/qowfHTL0h/qQSorJi18lHcvjEMl
1qtnwzkKMohDleU5LXwUNcJS4feJr+JN5hF7bsZrI2pU2foer43ovs3oM7XS+edfObbf5Prt
hDesP+HETO6OTF0Ux9mkuvE6I1kfhOHsdvCsV7IouZcnlufo4RynGmp0QQ38utCInUFpW4rW
M2lbqCXon/SYpOW9nacSzo7FDsPPzzmlt79Nh3EzsCtOO065J04HrfR9ljrxXEvbxjg5z/Ox
/ps+Is+zVLN4nqL8TuvwRyu9aSsheC+/yT9rSto2jIbx97fGvjPahwZ79Mqy+QqSOZWtnrQG
b2Ah+k86Nrim9AnfQZLuRM0zsftZDqwBI7aU49cNebbu970+cd0r7cufV/szeG6kpMymIymW
y9tJpK8XtUYEJTF6Fci2M0hLfQmvbIp9ZFqcBs7OpK65BS4DeN4fRckR9OhyQvRPeS5WivQ3
A3g+myx12ikz1IM+nLS12jG50mpXGgfRjsjRfaPHai9tx+SFKus4DqIdmY8o7S/VQhRMOyIT
Ts2UqNK2ph2dXj7w/FTnXScpvAQnMX6C6LwgtR7EQVD/Hm+67HG5ha4d+Xr10yhtnbYBuc++
PCkPN/DnyCg/2hk++srl7EmuGa95onWA/Yy+7NMg/j1V3r6L/PVKGCvTEhilgLHhbNdKjQxn
OmWWmrAesa03wZVlW4z9lLPvlIbwf2sHZo2ygbw5sof40QG0iowV8E70n1grFTkuLxnS1l6c
pyAJum1Zo22USYJqJ3of3rJmHGjckv0Ve4BWez7y34QpUtXjTIK0tddj2/AHdkVVvHxZQXyx
vVUT3jbmbdHXHaSMLCBvHfsAWR1qqVmeoG76mpugwQg6a5C533Bt6UvbgTypqBc1p8LRkh/E
T2kxPfjipqVlYZ48TN6ifWSmfkkDM0rU6ln1sqzlnaSqmJH5i/ZOwpHOw4aQ/HPM0StRK3hO
smThmf8kOX3bUbvhaobdsBdlUbPU8SIw5Bp/JTAKepjM044kKDU/SHrvxT/T7iwihsWTeBtM
vOSlkSEloySF9O1BR1yHo/y89mScwBARU6TjlgNtEY/PdYSRLYvBP39phaSZegc850O272F7
njJtzsHFS47bkBIaDZEuxyGJBnarUHkNaJWWvghbzOaG+P9GBN+XU2e3pMkbD76U5vLGXd64
yxt3eeMub/x3zhuvYn5UoY97wLGFTPIacOyBs6+gg4rg9SrKSpBJmY1agiS4vHGXN+7yxucz
b3w+MrLT2J/xNaIysl3MuotZHzdm3WXzu2x+l83vsvldNr/L5nfZ/C6b/3mz+dNkAbsMX5fh
m2eGr8vSdFmaLkvTZWm6LM3ZZWmWXZbmHEY6uhxNl6PpcjTnK0fT5emNn6dX9p0dzG+eXnQW
l8v0e+mZflny9F52rnbJ5Wlb8rRfbo5ldao5lq8RDeAyLV2m5aJkWnqUcrmWLtdyEXItp7GG
5JttWXbZli8u29KPl8u0dJmWLtPSZVq6TEuXaekyLfPPtEwXg65eb84nr7IrVk/KbqEMjQ6y
rlaQ0yCzXVY5C7CFjLomZ2JVkPNC3yrIuuvn+JajDccGsjO6yKTsIeemzDl+MsthlXMKZHbT
K2RIdPC9g4yYMvauvcw5BUmUNsuj8gVMiyQ4b+fllYt7rMmfIbdLeEebLHRphREmG4KGf+Ld
aMJpSeBKc+9Bx0ONOC+txjl+O8gBoTiSt6IWRfnS35f4m+Jhd8TYO8gReSvapLe7d0X5SPy2
Bvhjoe0V/K74uY7617q9I8BfgLtFlA+RrUO5L5ug+hA5J1ROUP9e+DdRYxcZj+rbLmDuUOcA
kc9DyIz6ewM9FwE/RHkHuZMdZPl1hL7o6D4O0Ocjt7eCtzz2UF7G3x0u7yIPp4/xEE5bRht9
XaeCcapxdfBP0mWg6biGcUq6FfH3BehMfdzj76L++0LX38GYzjmPuiP0HZXvc76VSadNjHNd
0z6al180DpJXA/z9aOnTbO8byptoj+DvNPxX8LKoeUs4STqc41sVbXZ84/qCOmcBHIuR8iVx
uMXfuz4cJR9Mul/o9uWYh4zTsaaLKbO/LLwwZfQA2d7U/0ctjyZdJI6Ew6Hucw3UlHSuAocO
+hv6+CBxetTjajItO8jIkn28Q52fBp0eNa1HKcpNumzq8jstbxLHey0LhJMpc7sa5kqP0+ON
Oddt8mbSKY0ukPNOznM5hl0974ZYP+jboZ7Lcu6uo86uLt8M6IJN6AL6+1HrAtnHL12+p9uT
c13219P6Seqaiu5f4dQBf5Uu2OU6QV1gl+kT0KWm5eMLcGwZdKO6f6D9R8gX8e5By5fkpSfP
hJPUN4+6T8m7X1rmJO1lG1WfXjflY6TlUcrsneb9sW5fzZkh87aHMQRxJJw8PFcMuvzUtNwC
ZEXr4U2j/CBAx0P04cnfgYVum8Dk3tDjHea9/Jtw8r7JOhv43aP1BnA2dV6Hx2XSNXpu2+e1
yUs/XwinI+ObN+8uNC1lnXND73Z8Oi69fusxzn54qTNvfTrTvhY8GvLxqNezQy1f1QCvZf2m
T97k31+M9dHjbUmP+SSgW6Q8qTre2tIxeJNkmwRxkLwrBfT2L92+1ELv0ct/i/+k18q0wJL2
L0kWZVLmBGGw5dutvMVuxfTP2HeYyymtXv+uxu1Xnmu/ko3u0dBuL+P2Mm4v4/Yybi/j9jJu
L+P2Mm4v4/YyL3Mvk80GNmHJgpRwwVtuqGQNI7W3I8tujKgq9XJ3uKSNuEYZGy1pZ561Bcs8
aO8+FnsNs7yNcyfijdxjqIhc81vbiM64wRmlPEuVL5pcCIi/6zPdvwmr+q84PT0Vvx2IVi4Q
SfYofv4v8UXetPFa/Kb4+jpQR3Lp/wqovwvu7bEO7gtOf8BO6Iv4/e+i9rb40uPve7AB1/Ht
75yvFo9xW0tGX1DoB+gepJcdwqv5CfuLa5asUcQ9RDY4GfUk5wVJtuThR5xNPwayM/04ZakX
30uHYx8eMvXhryXjyOMlnsr7/Hb6Heh4ixvc6Td5rnoVUdOTcHmnxFnkDPDKzV2m/wX3Ncyu
r3zzQdweNKmevLHnEn3Le4zuUWo/LQ7f3pO+pqLvePQ7wIxQ78pTv6bGHem7P85xmn0c6Dm6
ptSHJGu3nHu5BSxIIuTJ/FfUXBJt0Yy+1fpmSfxNEZkU1SG1sL2VNuKGbjg/4c5X5p3Ty+zt
H4Y+kzM/qmYb0nuMkYw4B0StNkr7yyjB18bf/yj8J0b9X8gVoW//KWrQ3/8ScDKCdeCDO+Vv
Jpy5JpmwI+O7Cb8Cy9mj+T5LEcnAPcf1KaikO7X+ITTrv1j6osZv87oo/fU7U+21hS52D1Qy
tfwRjbZY0nCZv47KXvDKy6G6YZg21uFzTQ8Pn+XIklWsd1doy1/2H2Id/w/xX5HXuCi4Nq/w
JxzbL7XpG8RsVtlLWsEdlS22E23QbaHDRhzHeRmI1/Pr72g4GyZxWmI5I3wytHd7TNr2gzXi
tfF4utrTpMou86yyybVztN3+e2rpaHo4/TwOveZdM1cn0My3eg80qY5+7fT0wutpMzJ0KUGv
Op3tdLbT2U5nS51NP53OnrVtrXKUJ9fPZku/nza2Zeg6PZyNUi9ZA8+L3q3jd6d3Z6F3vTy5
cbWtv4XfT8smZS46jTs+1Zz2ddr3JWtfE24pFHuxZNzHMK52tsWM+Ft9CRp7nrRrB20Rh7qI
OH9inRcdL/M6RXzPYujDEt6TbVruF1msUzanE+dXJ5J39ytO3/LWieqedn8PTj86/ZiXfmw+
u1502nCxtWEPvPuBCNBJ/aKqLUn5gXEb5O+5c9/H+CjWNPhCitIm/sjGTUjuQO9VfwTiA90e
Pyt93e5+2rt7+aa9092z0N2T6munnZ12dtr5JWtnutHfRRxMqp2XJ8zcoNp+GTzinKD4evY6
0SXxch+Gav+Gp+1ebkpYn/8uGtysE+0Nsd+/rujoZWeNr7P30eYd6xXKU7rmDEeVgxkNkZdn
wT5HzP7SwsVZakrqlvTtJ+PabMF7uZNstzyyVfLwiqtbsm/YFgiuL+Hy/HxHJ1ojrusbetLx
czKuqxzcJTFrLkDZf43N96iXYibjfzU3/r9eABkozUAGbPnVJA9edOq/JvK3jRcd/jtIRZoM
iROtA59XKmRMCmWGT0syVPtSKgZ4SddJy+TSUpmBtKgXHZZwL73fw77Er2lNEs0sWx/fe+/W
GE8+qjOQj7/qzH4vMn0S+9J8S8Rsb15kYP61RG0GUrCNVzcHeC39yMBqXEmIa298SWhOKAnz
Pv/rM+D8c50DzLeeN291mTaXGzPh8iW/pCfX/U38ZdpxS4al8A/Rxr8mkAizr3BPqp9FXxWe
U2aaM5AZz+9kvqw5rlQE23C6Ig3fWzPlu/eS4qQeR39LjvfpPE6z8Ttu4QYZpa/H5bz5civt
BLycGn/bThbqqWRhFv7HTTFvl7gN/2t2ZCP8dQIbIXx+9inwenOwR2ctZJGW8fySy6lPtNTZ
mvmiNMVOy73/CVPCPIXzvz3d0S9FX7M2eMDpsurRf+afDTrryXeaM/Hyb30m7qKdpnlWnkzd
6Z6X53Nanuzdep7TcvXbJPk3SpLNthbJa5XHWpPWWzkLG3UVvLjK5Wzce8e+i/uk6dX3I7yV
Pi8Wxyz91aU5PRk3JWCUC/dfilcqP97X5vT8m3aTecz8PsblZv14s74yQ86PJua6m+3jzPbq
TKJd5iHH8HeIUkiTjTWr82l3SpnnbE/O65jVafTvFI0y73EoszmnVnkyQ5xE5xkF7W/bxUB7
EkG2x7yeQnsScAIISZGvvrOIc/zsFT5OfC5hlxFq2clJejlpzchO9OKgJ9UVphfQxT7nIROz
Oc2e/I669PfRTTdbat6thXFPqF/6mePy2Bm88kU06aG8Q7l8qTK6jun3z15b5hqvCGm8xtio
POotv+DXNcyLe5y32SC8cvMt+SK/JR8N7c2NDfHlWNvvaWq0U2Jvw2icc8Z/inXndeF/iv/7
zxX93/3niP6y9GeGXoylyun7J04L/8nnhar0ACeHJMWb8HNf4Pf/kXgCSy/MPuhXI09C7x4G
S+XrlEquT0LaJ1jaRjxQn7VJR0DLubaH9wSDteNhbfKQxOfSC+PzBl6hdHwO8rm8IHyOtjFN
fttnc3Rdx//Ki+K/fZY7/kfzv7og/JeeBomTyXFpv5F1ewRbtofYrAe8hU5UchyuLcwM92dV
h2d3OO9avi/9HDwOvhg+TxyuL8wcjorj89tsKpbvd+dr40XxNSkCNtz+787/5oLwX0UIXaJk
YFmfzfgxtyK3XgBf/VFCjqelhfGMEdQDRv5L4P9UWIMmJn+/yV+Jg6SLl5v4u2vk0sL4xdJx
eQdfyZ99A3+2XL29UwHH7/KC6mrKgfnK0QBHxo2y2wLixNnbEdxeFG+Y/fZQk6snIRjJ/3zs
MT8nXsLqXX3xnJ/cYnt5XK+9MK7LyAOi2j5iMm6fjdPzrdfrL4jPKlKb/CnfOFLf8bi0MN6y
NDx+G7jrwfHZ43PzBfHZ21k7Lvu53HpBXF7FWnzjPCm+uJPii+Kw85bZeFx6MTy+DvjKfi8f
2XJEpGhcnGn6KNdShijXNejSrwsU5xr1Yq73PS66UcGQhJ4KiPC56WudhaPexHKnMaUF4t4a
vLZeFoVbNRaHd/TW+AmvA7ONMpxnjlYWTpdKvCS+93yC8uT0ao5e8ulzclf8foSa5zrHh2aj
4+r0IkSnz9VoLTuJ9fPSTjbqC8TRj7hV6g6z9TIigt/FGeUfE/rcnLXn5jjO5h/t+Rx7Fm8X
Hs7Ac7xsTZ2X5s7DRebOYxTn9DjnYm+nF5U5Pa59Qd2bEIyLuivPCffcnQHzEz/5PJx0twJM
Px5yMk66vP/5j318Dg67zP5ZRj1OxmGXuz8PUY2T8tBljc1DzOJzcNFlhT1fdGK++02X9TXb
SMTJuDnrrK6XdrNZaeH56jx9QZ6WF4yneWVkvSyNW1kgLuaVb/WyOFhdIA7mmU31srhYWyAu
5pcr9bJ4WF8gHrpMKBsHGwvFQefhsfGwuTA8/L0zmeK5OH2/jru9/nkyDooLxkl3Eh3FydKc
cNKdRE+Lw+WF4rA7ic7O4cqccNidRI/Pw+rczNKs98SbZyQej/uFn/zWk3zp2M3gOO7XFpz7
O/DhXrizFIOn9YXlqXv5QfGwMTcrq3vbIRvnmgvFOfd6Q3YOz4s3yWWBZb3loLgAnHOxIUGu
lRaAa3lmgb2sOx+rc+MHcrHOk3CxslBcdLHOSfyszqlWdbHO43BzXvw47gWLvDlbX3jOuhcq
wlxtLBhX3QsUdj42F4iP7oUJOw9bC8RD94JE9G2HxQXio3shIoqLpQXioot7tnGwvFAcdN4e
Gw8rC8ND94LDOC842Op5EKqNA0H/FVD2CF6048jeVsR3Gs89ZhPVk5A7IciwPEhpPAZnbrV0
en9/EC39hIQ+sIdAvgBBkrohaPYn+qN1Y0n0dC8wfQBl78F1dRcZ5YNLzbTJd2Z2+PbMDdwJ
/lP86xUeObpXle/qvx+nVv7vhX+bah99/L3L5WrMfvgt/bcsJ5ySYJ67nHCaDQ4/9d+SjpKu
mz7ejSLb/Ii/ayg/1uV3mjeSg+/137L8F+pXgdOuj5dmfU9+iz46eXj2UCJxvNe9eeOSdTa0
fKg+O5n6TOrPk6d0fQZpv26V8cnG6MlTfuOclK6STs/bp72/Rw3v8e5XpIx7c2AVtbfxsxLA
6SegZE/U55NljEntR+unpHk47fI0uuC5y+10UrRfETZfZ0ze/krgrVe+baXTbsRct69fG5Fz
f9z6/nL/Gpx1bZgOznbe5UG3R8tak473hFO6uW3XJ9OgW3DepW/jMRJH+zwrWsv7kbpg1jK+
G6ELfuo6W4D07JkstkwnwZY5iJSvPHg3KR2D+vAxQWdSG6XU/J8u7yaVH7stm9WO9XCy8/8w
Bf/zpGMnwlbJuhZsJeyVssrCIuiCPOQhTha88soz6PEk3tzpPUXWNbiq9YUdR2lvD6fKy3zk
ySs/iNxbpbcT/LxTdqIfxm4nVC19zoZOQR15ELvnnCXv8uW93f80mZ2Yjve1wBo8Pdu3Gqgf
1AWbke3da13x8u2C8Lj7Y9gNNjrJtaKaym7sB9o8fIY9QtDP5rVRTsXb4LqQRpfMv12Qbl5t
h3zNwfqPiT6MLiik6g8j9uZyB36j8f5p7M0fp7xn8Pur7D7W4YRrSZJPbMjymFWPz06+4mV8
Ersziy6Jkqf89h2T2g152L5bOftZpre2jK8rFE5KXwx9MGoe7lp0xa9IWyNvP130HiGdrdGf
2p4zeM75vLohm033PLoheAZ0OGWdGG0nlH0yPp6tMum+5V7Pqfnx0/1M4bMfz9bY9OFg7kt+
BvyXT6nOYtdjzzmfCtM6u0jS++PxzrY3t9s649rj0XSZtI/xdAfhlFV/mL6e42fQmUlry/qE
a0ca/5bUmcPU+ik/+yp6DHn4CybRJTY7xFuDg7ZIZWo+ryTd8Bw2XVZZGN9PNz2/y6RrS3q7
tJraLp3UXzANu9TDaXY+sOj1zubDms3Z2Thry7bRx+EM1pZxfGCT2qWz0E/bU/DZT6I7jn3t
B+OlgnRKb5tO2y612Zn5+STibMLoMc6X7Wvu76a3r10P4HCcYv3Mb393n0HexrVV7hPOb+8D
8Qf28oOpnt+N30fWtSd9DHIW+Rla9Nk07PHnO0tLh9OQcZjmOUJpCmdA+Z3Ventz+/qzGfCL
RI/zZ25rtKTTbH2qs7ZVxj1HmP4+xh/vuaXj6ZJ80dVn86mmsX2n41NdBHmK1h3xcfarnHu0
G+hzaJGPUqA8aX2M90XP2qeabW0Zz3ad1DYOxmeuL8DacpgiTjBv+8rLuUnni36Os/1onVnK
GMOXn99ucXysw4w+1vFtPpsszC4OIzgngrmTeedhTGYrR8vTtOMOnwJry9OUY7KSdMtjCtv3
+WyT6FjJ2cauJemOqH1wdlu2FmnLTm/PafeLHKZeW0rPfAaUn/0+L/tgc41XfhXTLxL0063H
6sDp2HzRdJqeHyXJ1vbsp0nlIT9f9Wz2wY+xManpbLrpne+t53B+N2n+S9J5cNVnq0zPHspv
fzdtW+WXZU6k848fzN0+OP/4gXzjC/KTlyRZGe9OhfTyks5Hm9dZ2fi2bZJduzgx7ZP5uydd
m/y8i1ufirnZtuP5VaZr287uToXniK0df60x1+TdwHnfZkCHrvt493y2bZJdO41Yo0ljUNOs
Lcm262S286ZVnqZh25Yz5FvZzjnz8Fe+hPiC6PLx1+DSVP10z7N3Su+zteunceRr3s6D8+Vl
1lySfGO5nydeZTMQw7deGDe+YNfZvgvgp0t/pijbvLDEA+QdI+ps33nLD/5piVUL3k9mlj/l
6n/KaovMI++SbOPomKz8fMsbkXfEjB+vks6PUgz0UZmCjOd9b9F96vIk2/ewMK07haaRA5/G
vn6evI3dhNjZ582jnnVs7fTiU8bJAzooPG9++W7ABlwvPPd9PaZ++zW2rZJvHke6MSxqLGSW
tWV3Qrs0v7ONYQre3qfOL572XQHj2+PzcH/mz0BMlj9WdkvbqlliZceLEV3885bp3U8wju07
bR/ZltYVWeILpnv+mz42JMnGz3Lv1eS5JM99P0Ga2NrnkZ+sPtbp3tc7P/nB08gJzBo/MNt9
yyQ+1Lzy8pNs1bzt1HnziWXzRU879qio/acencqFWcWwb0Xe0z6+rbo4bzaMc148ab55KWBr
mGtJcO3IZqdmzZdavLuZ84mRSB8/nt4Wfo5Yo60c72dNsq9s99nHy0fyHqGaQ3nSPVnPYZuk
t5/GiVnIx4eW9I7EQW4+1fT2WDofxvP6yCY9y3+OnEAbzPT3NX6bMY9zqXT3R6W3Y6N9GE9z
K0/TtYWfJzbkoNCZ+H7XJJ05nIHPdb7vXZvd/dCm7vDvW6qBvU2pkO2O10njfReVd9O+Pyz+
7i57H9Pe95Yi7yKYTozfZD7XdGvL8/pc09+vkvccSBNbO5vz4IOC/729fN8iyC/nazp3BYxv
Z/rn3fPJS5KsTPsev4MxfLLj+5+m55OdB3nanMJdJtN5WzX9+jRpXOtkMTTTix+YzRtqk+Xg
PN/bFt7f26F98LCQPe5wHt6jXvx3u7dS0zn+fXTChSD/W/zXLiwX9gvHhR+F88KtWCM+FAYC
4q7wRpR0CpfivxtRt184EeX09U5A3gsYqmcrD7ZHX3qFM/y1XrgunAr4H4WrwpEoOxe/XzPE
D9Gm920Fvw9EWVlopLKYM6/E/1viZ0n8/wN+/5v4vSF+VsRfr8U/+o96j24r3M+++Hkq/noU
334Apou2yvjZFD/3BdZ10X/T2na4PvVxI8Z3K6hEvf4QXDsSf1NZo1ADlntiBDsCbo/bjIL3
KLchYBR1w9/2gNNQ/LwWX96DE2aN+PIVsaoOfPDBLwdCpvyYdQS/r0Q71+LfCDJBNCHOUv0w
vKLKFePwxhi5+S0a03LiWMoB+kRLG5WMWJLN3lchtfT3iZDrJwP/A8GvP8W/G7HSXouv1+gp
Gr4tJGOA0iNRsoV+vuLLG+jykpDappCEGiS5xbMmqgZR7xJtj8TYBph1b0QrG+JfT8jSnpjp
1KocfRiSRnYOOig5/YiWR5omPch7CT/rjE9SHTsdPwg63IIGa4IjLTHOlpAWai8eui1m3g16
OhFQ/r9lXyvi/0VuaQXfwn01hYaoi/9qWhuYPZDsPEBivXErmfJ/j+PfF3Cvhl6S+LYJWbkX
cngkdOKd+O2HbmVb8I/qR8NQqZ8KNpqUMtCklIImnbFpUoEungealDPQpJyCJt0xaFLEXKL+
qnNBk0oGmlRT0KQqtEV5LFlJr/eix7wp6LKfmS7LIS2j9Eo+/5kUXo5cZ+S6t4O16Q7jv8P6
dC3WtZEFQs3x4Ffi85Fo+0RwQNk4JUHVssYlXE5t36GXU1B8xLac+tpme+lI1D3nb022CoLf
CXYESvvbUl+p/M5afsflq2w/9iA39PUGK1aRVyB7aVvQ4AgycyckVEH7v5HE2sa5p3Hfh8Vy
a4xH6a7g9zbs7V1hAZiyGoXdFv5WI01fz96Lf1RJbQdpYIMJj68U2Z6NFssp5FfJyj5+0pwc
aTtE2oxknZxouI6Yud8Du4sk2HZI31KtoAZZEb+NjP2I0lD7Au5Y/EelIx6/HdKU/eB4aF49
iq/nYuTXLGd+/Uv7qSto0R9cU+0T3oq/R7rloJwGS9u+Xszv67A/adfm2UfeF7mHIA15DXtQ
aqcD8deF+EdyeK2t5iBU22fRLvv++sy0kJpI9uv/pmAGYvR+CPnF3wbtJeX4BtDV4RaDEGb7
cbVt5W1QgGT6s5UaZqkHexgLe8grFkntR3DpHrQq8ioV/C5Xt59W2OB3v6xvC1nZBy9uBcTA
0F1JUG2DEmpF6mKue23EQdjq027/CD0oTRIPQ3xT1JA2w1eU7EH+hgYdkuFkW5JayW3Fw7UF
B9PhdZgCr8OUeB2mwGs5cu4vp9I0akfsdJHTRU4XOV00LV2UrGc+wta9Yw/eSNSRWoEgfjB/
1Ne3sC/PC7/YTpb27Q0wu/PtNJ0ucrrI6SKni0xdlFZ7SK82fTl2GsZpGKdhnIZJqWHSaA7y
KX0VkjH0teN2XE4HOR3kdNDkOihav6zAKz/AiRhZQv4ZrvZYy5EebPK+e3Kj/loS0j8oPBX+
u/AXMYK/GCdoTdETnSPWxL+v4rdX4suJaI9+qwpZPEYMTwswA/xWE783xc+v4t9poSG+Ug3z
BC2oBc3TgbCGVDhGx30oCE+T9Qt/K/zTGmNEX0s4R1uCLr1lbf+n6JlodSa+70O+lc5/4HOX
JbES/EBEygBysiRaovPOP62RH39ae/9T/Czh94b4WUFkxk+B9Yk+GfGPI05Xp4u82RRfKIbr
lNezbJFYFB9F8VhVXyRWcpvR/WaNzErfDkksaUV5ejWA5/QGvDxmT8WJ0GEyziu4LmepaXIq
WiYpduk4FA0nI8Jovj75OGZ+W8HaJldHP3ejSjbEt6/AQkVrqdajSvpa8s91S97ZenypbWT7
8AadcOuTyuxyoD3lf+rhfO4O8KuI0LrU5/32spLuI7rUXlaOrVmOqVmJrVmJqVmNrVkNeOPi
qKH057bg2hCyRTtmxcMD2A430DsyZkTyeYQ6V7DjSmL+tVgflKGrpFYoCn3g/TS1gq2VNjAg
vXoO/XCOWXQckNJkGBOiJyRwRc/AcAvhcn+pPyrTVj8MsYeZp/YBEq+o0aSHtUEqvLtYBwcx
bdogbXD2EaeHDEqLkj9P5tQMH4k18YH1k4wwInuCohn/FFjuI6LxLwLmGvbsg7aER4Crwu7o
IA7d/C/b3+YMsWEotZVnP8/vKJKw9Ecw2Gd6eKdgfrFbffH7zmy2W48tgqGW+g3I0QkwlLwK
Qpjr5A/Yzzewyv1RqsXA6hkNaa5Hwd7Hi2Q+4Uhq/zoXVdJl+bDViS7bA8fucaqyDyrLOByv
r6hSk8Mq0m9fzAhp3UiLYIDdxEZIzuLh7W0rGhG1/a37aZ2lbnRPl8DrDWzvWmy7CrJd+MQR
0/4YohLva+2lfg6sIvp6GIPvckb4KGiFdTG2TW9sFN1lUkBGbZFmP+dTNwW1iZks55pnDy4b
5TuwcC848vIcK8FlyIY195umBimxBumIereImw9mlXjf20ac1gAychKAtpW3LZhRicLb2/36
sXyj4+DSjXGFc26C/o7Zj9/D6QCtkaxuQvtdsNz69zXJ8GabG/B/hWGCuUHx0CTbW8hqGiA7
ScFvQjLPsJ/zt5kGXvnVOmIOjTADpJWyz1aV2hUqj9QKxy6bnDX9cJO0o3DZgwwcsZdgfFwm
aSde2u0yLMtknOoxf/8xV/N8V3w9Al7nHJkpMfNLmieB1FK6Ou2ImRBHjaK2g7PVa0fMkbg6
zUId+WRqp/2YscdNvYexw+xjDMcBD3YaeCX1WdpOCy89ErL0FrNS6va4sfo1Xfb68TMnvqaE
2Yet7Vles50z8kzlGt5ZihuU0TcPvHugmb+jrYIlrP5LxhfldYlvIZ5mQXrIr6ug3lBroOWA
DtqEhjIp7Ic4gg77OqGGCq6LSfT2w9spbsctSEXlTTtmayVZ0+TfbhSuyhpSvps38PdE4xCG
D7c84PzhcCZKFFzSTIySACV1V8Dqh/hLnnQ8Yfc3mhMp2YPFLbEewZ99yZ7lS2AdttiXDboe
CyweOOJuCNtA7u/t1I2GTpq5cTSUMHvA/JLndxdQl6JkORGm64MhrX8OPhBlvvlsnc4c6NE1
QHyFffincV5bwq7zNTyjVDsOLrqVMmb5a87Ei4Oifes55jtZAX8avCyxnogqD9dUp/Mlaz3v
7H4H/HvCSfgVTrbkbnFgnAPHwyTJWRLvk+H80qS8n1LmBnOzDv9AFrTSkiUjBy1YRrbPNc6c
1Bc6a32Nk1Rp2fhL26Ex7/h2+2UjRzAaql34Aj1xY6GgOcZoqDZ7JO4sZX7dFA3XRubbOb5+
EFz7AX/HGSTsxIh/iIOJlzhbn57toXwz87CzV21ExwzY+4yLMUiKaCgF4ljiWoqPZ6gHolyi
W/IwD641yWONq6FGGwfjH29Sa9JPEA3jn6fJ8OrGDX/ckjez/bMmHjZaYg4zy8xhCqk5tES5
JMPZ5eYwQMVijOwchqJm4vds5oxWa0nUrmb2sz5+rYzDW8EccXzKL4H5k7An5N73aU5sX3lG
KU8Tyeo4gUdPWkBlI5IiDBG0Rc55Xm2DFtKXU7XYIza4Nm5PeuKTnDs+PT3Sp7FejFw8VBK/
4nghYUw/jhnJNS9+N7vHSc5zvx6txniowvDRLUv/pweprJe08FH+vDAOlVg/ng3nKMggDlVe
AdLCR1EjLBF+H7i8uWfE3prx2ogaVba+x2sjuu8nzNorxHipNc4/98qx/SbXj+pbQX/ic26i
qamH4jibVDdeXyTrgjCc3f6drc6Iknp5anmO9v2xe37OlGLnTtpWojVM2hZqCZonPSZpuW7n
poSzY7HD8M9zHplmhfd2tOkwbgb2wWnHKXfB6aDLvp1z2h7iuJa2Dfuecx8+HnWfnjfHt8ec
wdOw1EyfkOdJqlk8TVF+pnV4n5XGtJXISAwZZX0X0gKvdc0oGH9/azqPoh7qcc3IscjiHUjm
VLZ6axyr8QC4Zd/8ljWlB/gOknQnap6JHc9yQPuP2D6OXzHkKbrf0/rEda+05z4Pq3M6OwX/
KZGSMpuOlPHoNX1XY9p6UWtEWBJLsSew2XYFaXkg4ZVNsY8YxtPAeZnUOLcc874H7FS83XJC
pE95DmyFkxBm5tmW3WeapU50D/E+1rS1VPsyM0TepHWJm7QGej8aB9E2MglMz/YbPVZ7KdV7
a+hFf6lHqWgYasGzTYN9q914NAzVlzec3QR26iWuaS/1osvpxPIhcBfESayHoKZbjvIRXAd2
/+auX64KcRDUv8edLntbbqFxR75e/TRKW6dtQJqZWJS7Qr6cY8hEOFNLzp/kmvGaJ1oH2M/l
yz4N4t9T5e23mMYKEsbLtAhGKWBMrMuMtV0zNTKc5pRZbsK6xLYPCq4tlO95ipF7WsL/rR2Y
N8oW8mYJzeRT8G7AEQLeOb66CdSLN02CtLUX5ytIgm5b1mobZZKg2hl9GMneCjP6Vp5oh6lR
DcXpRkHa2jNjeZuirTLyCBusu+LhbePd5hsOr2AFeevYB8jpUEvM8gR109fcBA1Gxj1ByxPV
lp60HcjSsb5pWs6ncGwk5fBJe+nBFyH9hvM/vROHyVu0j8zULWlgRok6PatWlrW881MVJTJv
cd1JGNIp2JBvfqEZeoWbPv3nI0sWjvlPj9O3HbUfrmbYD3txFTVLHS/mQq7vlD8a9DGZpxxJ
UGp2kOxSHoNpdRaxo/Hk3QYTL3dpJEhJKMkgfXvQ0dXhqD6vPZXVMGQNtxxoi3h8riOKbNkK
/tlLa+MHZGmrjPlZS/Y9rM5Tpsw5eHjJkRre7Q52iHS5DEkUsNuDymswQG71NXao4QhNyqXc
iOD6soFNuhyUcN7SvXG3twlnjyRbNiBs9m06fo/HSS/LJBzDZ5bbS8NRrqY92TJmaDRcOxAN
EAdbDt37kVSjbeS4l3BjfAVYFdkaMTPgo7wubxK8MjKD0Nuj0qlcGRbPa0S9NziP0ITwKGta
tWXE0FHUSQPvE8iT4DCcV7uDHZr/fNe7YzwOxmsjHE1UZBq1BB5N/epANHzUjqKp97v2XYX3
1U+dMurVYDs2WYaiYM1WwpjVREtNjKMOv0gfN0KUAy3aRhTe8RTRVlT8mvwSHAeNpI7shwqP
wwanats5UYYMtfCKR8Vow4a1+qY8sfKmiYFxT30cRLi+vKOdtGApsgU/TFwb5RRtlBPaqKRo
o5LQRjVFG9WENmop2qjp1yVu+ZvSUD2muv8WquUMsHGQUj6SW/Tggjs7uh/hA7cQXaZKlL0z
Cukes8SDN9/H8X9rp8okiM8VuuEVyv/iQvh7O7RH8uwLDzd7OfkwvvLLUQ8GBiNfBteSbzcj
vRxRtdqWTFn/zlhpmx6+/DCyJLxVrCk0RRErTwXvuZh3WMTVs2U8jJPVkSZnw5YdY4tcSgMp
X5u616dJpmTZStq4teI04Lvxa+Mi239JcG2LP6SM25LK1nkTtnXsq2YL3GvAI1ex2Dv2tdQP
E169Sli9KrgVqW5pNbyimT5akn1vf7On+fEGKzStsE1jdUxXs22xKj8FfP2jwH7Ly+UZp25b
22zxbcdDmbzN22ou80ldvlazvIeqBXuqOpEFXeSWKuB7egu6xDZlS9+BlcWaLsKKKuGMtJna
mpYZKSXIJ9Urz9SeLsOGK4EDlbHsaWmBtsaypytshxZxC9n49rQcSR1y2jRexcpmSZeg4bLY
0fLkrKHvxxjHim5h/DWskc6Kdlb0y7CiSy/Uin4Oa7kKS7mJFzKVVnbW8vNZy8UJ7GRl0Zpr
ex52chlrUxH7p0audnIDq3BZR3I6K3kyK7k2BSu5hrPqIts141nJLfh9ldeulclKLkFCKsZ5
eXo7uQxtJuWstaBWcgXrYgs7jNKYVrJnXWa1koNW5iQ2ctDaHMdGbmS2kRvYlykbP7uVXGHq
l/V9Pc5Kdlby4lvJZWclT2Al13hVqkMvOCt5kazkJHt2fCu5wbZsKVcruQoruYo9WdnZyTnY
ya0p2MnSPmtN6E2uYgdXR0tZrOQy27nyX1ZvcoO9yU2MIoudXIMWrMGym7WdTKc4Ju3Gs5Mb
Y9vJfktzfEs5bHFmtZTLOoshraUs5a7E/vhxLWWp/+rQrM5Sdpbyy7CUK85SHttSrrM/uQ67
qO4s5YWzlONs2vEsZenzVVGd+VnKFVgihHFDR7M6S3l8S7nsu/UsL1tZvjFWga1bmsBWriES
9zVLUbbIi6zRyyXorir7QsuZopdLkPQaIm5naR/L/WMDGrk+pn1c5tjbcSzkGtOiYomRyG4h
N8CPluZGVgu5mjHeosL4l9DruL7kGt+C10ArzkJ2FvLLsJCrc2whyzPAqnF2Nk78svfG0ZIe
53PYz2V4WGQEZN15mmcSvawiLMe1oit8+tnUETV5WNE1SHUVK0olRyu6hBVaWjsNwwp1VvR4
VnQN9m7eVnSdz5+KsIXGt6IrnJPWQrRDehu6nDlmucHvINcQAVDJaEO34JuuzTgDsI7ZIXce
4/qYq/pVgGwWdAU8L3JuwWT2s+RBjW+iGMd+rutoo7Qe5hrvQSoTRCw3QIUK5KDq7GdnP78Q
+7k2x/ZzCfZL07DxF8l+Luko06pehZ39vFj2cw1rjfT2VHOzn+VdBFWcTbRytJ/r2LG12FfY
cvbzhPaz3L3nbT83mfuViNzP9Paz9ELLeOFaBgu6mjmaucSew9fwIVZTW9AlPsVpGH7HWVnQ
TfZjtCaI0qijnXF80DLKoYzzoUlt6AZ2A7bI6HQWdNOQ63Q2dJWzHZscdTOeDd0SP+WZRMX5
oJ0N/WJs6Ppc29BVzLzWgtrQapWraQvM2dCLZUM3YTXU8Vt+PmiZ19XirJ78bOgW2qvrex+c
/Ty+/SxjJPK1nysT3zon7bCKjgBJd+ecio5u6Viy9NZzlT3xVURzVBc0G7AFTCp8mjSe/Wxa
ntksaJsFOr4FHbZEx7Ghs90/V4HOqqPf6th+6Bb7oL07X5wN7WzoxbehGy7SeWwrucY+pRK0
Q9NZyQsV6ZxkyY5jH1c4713dM5affVxFttVr/Cy5SOeJbeQW30ucr42sXpgqRey50vuYW2y1
VGH/pbeY1e246a3kJujwmu2jbPc0NwLnKbOwkUuYFSXQvRLYM2ezkFtjxWg0+ay0OfF9GS3w
vYY76qpjWMdetE2WKI0G75EqOoMim3WsIhUr0HnuVjlnG78U27g59/7l+oLGOJdwCltBRkbN
Wc4L6F+u6FtQS0Yu1uT2c4Vzxerag5mP/dzAObRcqxrOep7Ieq7wfSp5W88y6qzBeWuTWM/S
qmnB31fJYD23MucJNpCN+BqRSqUMPmbzRpp6IBrwua1n6ZWvaws2q/XstzuzRmiE7c/xLGib
HZrVfq4Yu8Isr5tUcF5QGtt+riCnQ96k4exnZz+/DPu5Ndf2c4m9aYtpPxc5Sruh8xyd/bxY
9nOSpTue/Vzj1ahonLTnE+PcwP1Urzkm1VnQk1nQNR3Rmp/9LOOmpTd2kns2quwProHjWW+l
a+mY31rmeI0mxy2XdL9po53rgdzIWdnSMkqiqTN0s9vSNSMGKoslXeK5XzROtMa3pKvwQdf0
C4xZLem6EYOUzpJWbz6VeS8yniVdwx6u4W5udpb0i3rfpOjiNCbKCKzru4jcCyeLFKchV5IG
VqJWbnHM8tS2wi/i1nON06jomNWae+NkYju5MQU7WWZqNjlmYBI7uchnWHV9Q0P6++iKmT3N
ZY4JqeicvkW6kU5a6S2+B7A5pnVc972wmf3G5iJ4Vp3YPq5znnlxrDjmihFvkjaKuaTfZSmO
dV+zzAltckaIi9Nw1vHLsY5Lc+9pri+sn1ne51zSp5vOcl4sP3OTrR0v52Zy+7mq72YqG6+7
5XWXhnzboqrfJXD28/j2c2sKd9FV+V6HFvsaJ4tzlq9BFhF9nMWCVnqpMUZmYIVfc6pmuNlZ
anH/TnRWdnSDb8drjm1Hjx/vHLZDx7eig/ZoNiu6yjfbZfEx1/jVnOoEVnQLPuoGMHdWtLOi
X4oV7d4HnMxSVnfu192tcwvlY062Zsezkct8B2FT5yXl9epJiV+mqOlXWpyNPK6NXOV7fvO1
kPN6R1vehFiEp9F7Oyedhdzkex8a+tQry81zdb4zop4pK7DI/nCZuVie4d0ZJc6ok3G14908
V9V3J48bj9GApVicKDdQ2Zw1aKf62JZyK5OlXOX9Tkv718axlGuQoIqvBWcpO0t5sS1l9z7g
ZLl/r3ldKbr3ARfMUi5zbGARVkWelnKTXzLO92WTKp8YN/X7Ac5SHt9SLulXhvOzlCscn1DS
bwiPZynLtzIa2G/VM92ZUYJVpWy1+liWcolts9IC3jJX4hveSoiNqIxpKau7T8axlKscuV6b
8JbmEmdiSru1NZalnP0ODWUrV9gznN1WLvMdJkXsnNz9cs5Wfjm2ctXZyhPYylX2TNZclt+C
WcoVfrtL3nmal6Vc0f7AZq73Y8jbv2T+TFFHRzpLeVxLuZKzlVzjbOU6LMZJIi5kllgTnK5m
ev+vzJlhNf0WSXorWWZgyMy4cgYrWUUJSOtodvdkyCjqCnaR1YCtns1GbkxgIxd5lzzJPczq
Fkl5c0l5LBu5kvklkzLXafBOaTwbuYT6tUDfzkZ2NvJi28g1ZyOPbSM3oRnK2HurLBxnJS+S
lSz9buXcbpGr8suzLayUeUZelNl+qvJrus5KnsxKrk7hHrkqRy5UwP9JYi/K8MYp324tk61c
zZzfJ+/+fQ0bs5jxJrk6/N4lxOXO0kIuw8JrjHmPnNrdjpPbp9aAJvzYk1nHMqa8oe+1zGod
142Y+3TWcYN39fIWk+qY1nEFsRp1rITOOnbW8Uuxjuf5nb86Zm5lIbP76hyzXDYyYZzlvEjZ
fdWpvJQt7+Eqw+5p5prdV8H9WE0+YXWRy/7yUQSEp0m8OShfU25wbqe60yYMJ2X7TPx+Dd5d
8rcVAbMn5PwaEq9mjZonstTDm2qfC7mUWPlnqNn2koAeCAn+78JfBH5/YSrei/HQjBhAy9FK
QjP9Xvwu6RcuN8d8wDrQo5K3JsRDtYVuvSk84vsmqHkRmvdxEG3R6i1mo61U8T8OJp76aegr
IeUspjlHPZDWvMeqMJgqD8yVKUjXcInZb5H7jX+Dp5hi3xf3NmTS/sr0ETVwZiZj08uhndyy
dURpRlpKNdIq3/VZ0re1jjvqUqZxl6Fv1c3YjRzHXU417jrfLu7dyzjuuJV3KN24S3xKIvNv
ajmOu5Jq3E2+mbeC3eAk466miEeLf7c5n3FXU4zb9v7VuONO845V/Hsi+Yy7lmrc4ZcLxh13
K9P8tt0Dnc+466nGHb5JaxK9Vsw48uDNJPmMvJFi5DYf4/iarZpp5LZdW7qRL8es6HF2Srz1
IWGS9nHTthLj+q8aq1+6GvH0iK+paHYF+v4Qf8m9zZOgNO1rln1QxGHyBw2nSidl50vvxC2/
+/ea7/dt6ehjGxz1SX4FuSt9hZkn44SaOjPMhKCZM8Ao9gvfBTZHkM0+vAlyfyFj2up8B0NV
lL3S9yUn1U2SVD895VebB3RalE63my2yRVbmePVWpp2wHI8azZb4/wOodm+8R1jj+7s9z6Md
vh2ijucx8EOW2HquAt8Wc63s820mtRHuTXoSwj3JOOiq9oanqRcvGzYpkCWbKLkL7eFWcPIh
PWByfu+JHju+GWzCfxB9/4AX4Az7+JOpSpq377T1W+eYdO80IB7e3Cvbyiuw4yuc/ePfOUe1
56016TBMquFvM4nyxVCbybyKk5/k2hIuuIqb0rKGVvuFn4ITN9pHL7/SuQC1vi5qUn3vtOgY
fnhPqy1bv3r1VtH2FXTGG9br0WVxvS/H4q1WQyq7ZP8XeTDu2KbYEn9dFb6CYtuFU1H/gWni
nQDEwwQ97wSxpn3H9tiUIIy5bkdhKsvN7+pEYsgUNrno6WXp0T5+Rr+Y17daRUrwpFR05pIJ
Ya78Dzqe5zX0dwvZ8XWuFYazn9GWLHk14dNNcy9cicw7j5ttaWgsIVegoenbQ8D7avJsQ/x/
I6ItE87zc/vnr8LLk5B95hatDvesDVQ75kquvnprCc0g/8hHqWXGa3cFIzjSXCYZ+WncFW9+
C7YtvZN7kKpV0OyGR3Cszy/C/FE+zS2cWg50C0uxbXjQ7cJn3+mkwvRz4MxS/k325xu+s7dm
wMnv/rb8pxNv2EaV0ablUB9BaLPHYFmNPVg1jpY1rZ7oWrQ6X+P88LP4a8Trr/fFKz8Uf8VR
z4STe9Lrwkfw/57t8SbHOslbZio+DMPwbaxjP33f5Nre4FvLlZ8uCBXW5/vg7C1OLEb6DiS7
Xg/CtmHTPvokegm65wdOXclSIcnfEOP5U8CS/2lJwFGrDxqrEc+OMvqlOTIUq8FI9LsrfuuK
UbwV9d8L/nwQo/kp5Hko/u4L6lJ5p/AJ5evit7ro4w7lG4IKVP9GSPtnsZIUUb8uWpPlXcGT
Y5R3RE3V/h+idVm+I0al6ncL/174N7RBfXTE3xKHd9zHELpCtVHDaVRP/LYl5r5q44PG4acu
3xYjk/VXxN+q/RGXDwX0kOv3BGaqfpPLCSca525gnNTGL93GhpA5VX6gy2uhPgiHii5vMZ0I
x6bG4YMu/6Hp+F58UeVlTSfC87um5abGoSdorsqLmlfvhFxIHHpi9KoPs/xYlzd0/Usu74i/
mrp8oMuvuJxw6gjueHT4FKITtbGrcfxsjKEbGkNX1FLlj5pO77W89MRP1f6pLn8nqK/63/fJ
06Mhsxd6HBu6/GtonNTHti6/1XTeEH+r+g8GHVU5yY6aM309Z1S5pNM7gw5nBq09md7V8nKk
+7jS8kStqvpfdP1r7oPaL+r6q7r8XLcvRyzpvOOTp309jnc8b6iPTV3+UfNqw9Ad17r8k67/
1pDHtwavFJ3XRInCoanrD3zzzsTzo27jg+Zlz5CXE11+pHFYM3jtjeFEl/d1eVfMVlW+ZrQ/
4vapV5NOB5qWbxnHIWa0wqGredHV4+wY8+ZS07GnZboj5rYq/6Jl2iz3cPzM5ZJOfZZ7Gsej
htnSOPYNWu8aY+gG6EC8+qjLj3T5OusGj5dS3pQ8rmpZ6IgVxqTTpqb1upYnoo2Hw0/dhje3
i4Z+UXTYMPT4hqFD97QO7Vjk6c6QJ+LVo4a51m18MeiwqenotfHWkOmhpfxE11/Ta0lXzLaw
rHjyTKukqZ++alqusJ4mOqyE+O2fN48GDmeazh6OO1ZZ8NaSH8acMem0LUqPeN6c6DaGoT4I
h0+6/FDPmxWtQ7vGmvzN0F9FjaMn83tG+a4u7/vodGDQ4Vj3caHLvbm9oss7xpq7YVlL1Nw3
9RPh4OkGc60x9fiKXm+6QlI9HbkXoPXQ18eGoTualvXuSNNhTc/LLq8DUjfsWeh07pt3p1om
vbWia9g3+7oPUzdcWXj5Tstjl+fde9gmP7X+8tairh7jR8MuoLndt6wVHww97ZWfhtYrkre+
1i9Puo+BxrFvyOPQKD8L6VD6y5Sn95pOq8Z6dqzL+watD7T+2bbwYs1YB0q6fkWvA6taVnqG
Dbln6HGC8WhdNPrw2vDG+c2Y+3tannYDdFzHvPX0kzdnVkJrNs0pz0bs+eRpT88bU4eeW+bu
e00HpSMJhxtNp/eGvHh26rHBa8++WjH0uClP7w08ry3r2Vut47pipQ3Lm2d/dcXeSOG4q+nw
Vs8JEwdvTq0Y5V0fnT4atu6jxtGb2ze6fM3A8dFiw5n6ac9iw5m642toP6DWu02Ng7cvudfj
eMfj8O8Jvhk4jgL6yZQnP45FXf7Z2JN4du61j05Xhrx4NlzJ0IFeG55uOLTYwu8MHfvTWGs8
O9WzXYa6/My33q0bevy7RQ+b+5qV0N7Kz+s9Cx3WQ+XvsafwZMXbe/n1053uY92Q+cPQ3ojo
uM77Dlr5aCck9+Kf4M2lNf2D0IhqTT4U9behn06EDbXCOvQPxDnSHvWbKN8HnWkn3Gc69UV9
ksZdlsAD8R/J3C8h96vQfF/E1z3ROtloHwT8J+BQhK+/Aw/FA8p76PUC9XfgWetjZPui7T3s
/6n+BXB4Bzr2WauVBMQjVijC6SePY1uM9gz+RPKhEYZVrLmnXH4qMGyh/K3oaxXlPcGBTdHH
Nubtk+hnBTr2ArYPldfEF1l/CLwknSQOUp6qTOdPovV3Wj/tCAp2tV/lTrT4HuM40vJEEbXK
Z3HF5VUBsQXKboqfW8xL8gIfQBYuBPxHlNMc7rEs3Ah8ZHlTSNwl+13uBAa7zBHCaaDtwLdi
VHImlEXrag94qe2bdZa3FawBso9jwaELlH8X9buovy3occ/lVVEu278XONRYR65x+yuwHPs8
xhuMUcrTluBAnWHe6z5uRc0Wr+t3KKfWTsRPieOOgFhlmX8vxifLPwo6yj66unxbcHVd74PP
mFdr4ts73psdQe9L34/aS73HTuwQ84b+3uY2egK/b8yrC9HvCe9LyG8nx0D2nuTFlpDREkb+
TvS8A5kl/XWLPQatA7uwbYnOX8Q/mnc9Qd0LlnnyWr3jeUfy8iDKJUxN1D0QtTuw7s943tzA
U7MOufmDZXogJOIjcFgXfBnynOiBjtvAoSTGQOVbAqLEMi/X003gMOQ51RPS9Kj9V4RTmfm9
Kvq4ZZkmXSFpORIUUesdzUtpC58L6kmZ/CZ6uWD9VGOZJd/cF54z73GCJnXsF8j8EHkDn1he
zxDFLO3QdwJCzTtaHz9qP5qCWRZ9fGHfTBl9UBvr4qf0zZwLKLWHpDgDicMP6Jb3GP0W47AB
j6myM8mi24ZGuWI67mC3I/XTJ+C0yryqCB35E7zahCbc4xn7XpTvQyZ3wUuSyQbG8AjMlLyQ
zl/lPs6gGx6xXr5nXn4TrW+BV6RVe8zLLdHWBa+3J+CDpNM26CZl9peQDTnOdQG9yus+nWEo
e/uaZXoXPmnpX3piXtDcv+A+VhE9JO3UT6IPKS93WEukjqxiXncwsi3tMyGclI471TqO+N/j
Norip9QNPWhJ2cZ71rEr0Mlqj3rD5WuC68tcPtDzuiro2GV5qmv9RruhC17z5RgknegM7KO2
Va9ZXkrQVVJmt0W/ylYtcR89QR3Fix7W5Efx2yXGsQ9elTG3h/CSbvC8bQKHXXh5aPfUh265
Efp0D1Ih7YISy0NdtFBDH+uirybLQx9r5jbk6wPP/U1ROuDyE0jHJmR2yPK0hhwj5UMr8hhP
hZyv8r7oHmvJDfzCI+YDzetbQ48PhITJefMF+knuv76zPHWxk1V+tFum9Tq0t7Th/hBfZR8n
kHmpg48Yhw3kJkl53dK6Yw+ROxLH9wJj8xzhRtuJ79n+kTmEEmYZ0QlSZussk7Sn+6n9bHdM
h2OcsUh5/Az/9Q20Ul2vJXRWIvnwTtBHzju5DmzzPrum7aeu6G+PbSxamfuQB7JIvkAeyA/3
yPbPA2z2fbYOS2ybfGJ56gkMBlibqOcLXmveCv48sLyVQfNNttouUZ+o0GJey3lXZ1rfIfKj
h7XgAbpB7nIeNB2/6r00rUGyDVqfD9iW/Y51n3RDXXBI0vkCfJB+wO887/o491O+RLVmfxUt
fDH2Leew4aSP6hvLE8WuXjIvvjMvVgB7oOf+CeufHjTqDTxRZzyGC72mrwu69Vn/DPTcr8OO
kevEESzRG4yccLriPt5h3vXYmjtnmB96LbmDVuqxR+ZC79WVvNEM6mp5etJ70B3mZV/QQdrj
1Ooyy9MjLOd96OCiYY+vwp6T8vRNryXHmJF96PnPqPMIS+yS+2gJKbpkebrlcrKF11l3fMD5
2Qok75TlZQW+gT77XJtsnxENlrm8Cpy+M51oZVvls4w1XitoNlywPPQFL2q899nmtYisDMWL
E63nSXf09Lo/ZBy+sS0jvWkt5uWGtoW3EWGv5KknxlPX50YDhjlEzIK0hak/xYsBy+R7Qdsz
1j9b0PNU/6ug7wXv1a9Yd9B6cM/1HwSE0pGfuHxHyPYPrr8OnL7qNbfMMtcX/1cwW9ifvee1
Yov3wTXYcETrK8FXWd4SWr7Ge4Zbvb9riXK1nl2yjtzAHJft3+ly8vZ39Xr3FlEQu7yyHTKd
9sQ4TphO79j+of3bsbZ1r1mPrwq4ZX2WoWz+loA6Yx07gC0s6azW0zUhNV+Y1z3eU3RYj49Y
nsiPodZ9ig5RONxy+RavNWQf3bONR+dzl5oON6y/NsFXOcZljeMa7Cs5hi2tI2vYN0nb5y3O
oyWdNmHryD76WDXl3L/m/dtbWEhqvfuqz7TfYgxD8OpR78+OWV4oZnCVx3gLO/QGdt+Ayw/Y
diHdsw2chpj3hNOZPvc+xLos6fSB29gREqPk7Qjj6EC2eowDaUlJR7Kyu9A/q0I2LqF/VuAn
kmsJRfRsse441mvZGvST3JNIO0id391pW7eLk/pdyNw57/e3AEPlNLerbNs8IXJe7ju+i/HI
fcsG9ofbiB84gH4awsvxxOXk+zngfcsj2+MbQs5/6XN7uW854PVmk2WO2mswzEfRnzq/+67l
bZ/nBFlFl8yLPvZ1UgeWIdNy133BMr2vy9eglyWv3ul99hmsPCVPawKHTwxzAD0t5anGtsua
4N+OPg9We1Daq9fYDq0jRoHGcC+oK+svC9qd8Fr0nte7FayTB+wrrLC9/hYR0HKMyz5/QUOU
KXlq6f3dut6r7wq8lX10C/015LVR2VdrTOd1xP3I+iSlEkfy5m/xmrvF+8MVwb8vjONn0f6q
ptMK9l1ynHWtn1o4sZXrehdt3MDSOmQctrgP6Wka6jiNz8yLptaRXa0jaR4csm7ogDpy3n1h
H1uX9dNnxmFd+9lov6t06EfgIGM51lgeevCUqb3XoY5nueR9NNFswHTYEe1LOn3CWi312532
830R39WZ9SpwlHTaEqM4ZTxPQCfp87zS+qWFuSjPCL9omf3E5aTHL/V+/4u2Ecs8xlVRX9k+
5ENR/qcrts9oTXni+qfA6ZhxKPGa2sH8+4PlpQKZlL5ppeNoBVnl8gf4bmQcxTrLy4aA7Ws6
nfEY7oUu+MKycK7thmtdTnPio6HH/2AfVQ8nsBKmwWuBtDN7em801P6EQ23D1XitID091Dbe
DcvbGnYVks7f9B73GHcR9FjbKttI+p9uGYfPWGOUnfidYe6ws5C+nW+sA7eEVD6yjVeDPb0N
OrxnO5JswHfsT1gT9Jd6fAtrp9ShK9BPVUQl/GTfzwf4Alb0eUsZ8+IRozvnPnYE7lvsk7iD
j+wR8+49l9M5wgnvQYeg8yPs6RrTcQf7Gqkbvms/37qYK1LennjPQHT6DnvcW+/OtX9J2fQr
OIFTvplTbqMPT6ySyVst00p3PCEqWM6rS9bBXXBK6gbSDHusI/fYp0Er2ActK33DX7AlZG9L
68g9hvkpWjvhPlrap0G6/YLPdC7YLthGzoQcA9HjgPX8L9bzO4KSy1qPb3P9Hk62pO6palu4
CZx2WP+QZ6rF9vgd/CZS/+zos4oL7dd9xLy8gbd9h3H4qHEg23RZ+553mI4kE4rOqn2ysHf0
uVjRsDNpd7Ks/UMKx7cMQ3P7kXVDD3OoyHGDK7zvoJNFZWeuYO8k96C/2JdI3tOKtuG2eQyH
iETrsUdb+Z1l/NMWw/wh5GuL9ccN+wJXkA+h7Kdf7J8ia6OkY5M2td3wi+tTVLbSgb/EiIos
00/a3zA07NgNfdb7S9Opg3PvEdNhC5FrUo/v63X7kdugft/r2KJ9vVZsapn/DDtErpf7vKZv
wx8v26+J8guW132m41vsqSWd3wKn90zrihjHF+ZFUe/3H1Au5anHe3HSTpdcfin+umC/7r7e
9xxyfTqXesc4/oQnV+LY12vRDfxm7/H1HPNS0uk9crZkHz3dxh7jSOvVOpd3OUpQ2rpqDH34
tWQfI/Qh7e1z1i3bsBGkbmhgn/yeNaEqv9G+7U3g9E77h/YZhs4pL/SeYZ3l5Ts8odI2Gek2
rnX5lai/xTjuatumqHFQdOggauqbPkddZxp8gy/S29+tY9329/GZYYaYaRea3++0b+ZJ++CP
uY8e2j9g2+WJ9RdJ2Dftc13XfjrVPsV5fNPrLeGkYEaalqv4XY7jPXCUvp1ztsc38Luyp9dZ
Zu9FH6s6DkPZJvcGDj3GYQXZErL8kx7jMuwyRaeuwc+mptO+Hied2H8zeHmg5eEd2zYeDo96
DCeQTRUjca7PrdQY3uv2aQ244Hm5w3QqMr+VPJDF8U3HKKxrH1aP6dDR8kAjVn1URR97XD7U
OFa0vPzk9jvQJooGI02nY8ZRzjs6PT3neXGm2zjB7kfq0APGQZ66XbCOVbx+z3QcQn8pHFcZ
R3micMFj+KrLW5rOas7cgAJKnuS+pKd5NdJ0etLldMqmfMtDPYZvGsem0cemcVareF3V7a8Z
9T1efmZ5U346T6bruo8vmt90iqbm7lvdx4jLZbzwmW8M7zETenpPccPlK+wPfo+4656eEyON
Y1XLk/TRqz7eav3SA62Vn+5J658+t9Hjs0npA3vSZ2OHBi+VDr7V8rYGqu/yKd077bfZ1/a4
HKfSPw2DlvvaPhrpc6lvGodz1qFD6PlzvU9e13EWT3p/6M3LfV3/vR6DOe/PfXr8hvVLB6e4
F/oM8Z22M721oK/Xoncah2+iP+XjUmtRDxAHfD7XYxzeifavtA9MtX/P66WSp13AyP2+ovUl
osnl3qnD5TQvVfknPU7aRVzpefNOx2Cd673Vjd4fHmHNlrZuj8ewhZMKScdTptOFpuWJlpcL
fUb4TsfBKxzIG3Sl7XGF4wH3QWvVsR7Dhq6/K3D8wnuCkS5v6DG0fPJE1umFjrtRbXzRazLl
Zah5561XqxpHqj/kcf7U8tjVOnhbz7sO8L9gPsg5Rbk94cwdmalJJwbHyMoZ8d1zeeT2FHVu
T4cjIR+gCYei5i/eAXZhb3YQyUQ7ayktQ+xaO6izJn6Xp6sPAtMOLOddnOh3sIK/R32SrEe0
v4IziV8oJ60yEtqsAwpdoz7t/OSeTeKwifgWBVPRfXyAFdwBBJ3Ey/PTA8bxUVjjG6hfRKRT
k3G4YRx2Bb1k+zewU5ocbz3AjkaeqH3gXcmqwKWpbWyyqO9xBuLR6RE4NhjHb8BRaphfjMMG
TlYlHUcaxwbj6I1hE7jdY39OJwIfMMZNrORNyOi++H0HnlFpO36Dx7iDnfiI+6DVXvVxp/tY
13RaQWRVBzwtIjejw16KJu813qEPwuVJywLRocVjfMt8eEQmuKTBDmigznjJFlG8OmZeFcHN
Jr4+gca7kLx9boP8Wz1dfq/l8SPj0MIYWz4+rGD9lWNYwwrU4h3sHdPpkc/kZB91SGCLZX5X
47DO5TfIYmuypK8hFobaGOpxvmNek8x/1rzeYRw9Om7hzGCHW+piFss59Z7PU+Vf6+BFF/T4
hXEUQaUm47itZfZay9sG4+DN2xV4Nz4wnd9x/W1BpW/Myxuhy2R5HR71FsbQCcy7opbZLabD
DnIMd3jufsNPauMt82IF433gNr5zfbkbbwTkje4SlTjsYoxqDAd6jN+M/kd63nnziii8xfrF
L/Ob3IenX1pYKVpMh1uMoYsRSzrfYB1TdDrRY1T1NwWd9y1zgnC60/zuQz9IOq0BRq6Kv1je
ejgBleWnmhf7TIcW9FOL+/jM9Qn6G+Oo9JMnTyaOSl6VPHUg0xLm3uBVUdPhncZhwDjc4HxG
6sAu60CqOUI0DtFhXeuGM8x9Wf+jrt/R8jbE/YuSjoTTNbdRx+yU+kP6kqS81LS8dJFXbOph
ouMXPffJZlRzez/EqzokoBWgwQ2iXMxylbNCZyoeHdR6tMHj2IEFpspXdR8rBi8fWb+0cCNV
HTrgCff5yplF52kUafSAyFWKWhnA90Ze7or4ucln6fvsU+ojluMtzsH6mB8riPXbRIwcZSzv
wVI6wy0Khxj9L2SK9+DXJN/vEGcMt9gLvYXfh85ju4iwPUD5B9HnT+RPrSHiew++uHfwke7D
99bHNxVb0ce53VuB/XfEr+4ITL6L+beFcTSFjJE/eFlwbg9+VIoovBY9n6H8u+ihivI6coIv
UP4L6xJF1pyKlsrglryl/0Lg2RJ/3cF+pjHXcd52jTuvpc+btFsLVhzNiFOhmwag1wP8vkfi
9w2ccJXQxh/Y19e5XJ6vUfkONAKVX3Ls+QPipzqoXxRtLuPcpiWwPsX5CGX7fEWsDs0mGvse
n+u0EHfQYpgrgX0RMBQH3kIb78QsWEX5B3iJL1BOlvoJyruitwqXP+g+vohRfmEc/oBfn8qr
iIl6C09aQ4yCyt8j20aWlzj2S7YxQpZTF/PnGrYZwXyDVL5FpumG7mMA/90p4hIfuP6NKDlD
NtAZsr6JTnQnyCpmSx2Rzl9Ax+/IfNqF5XQGX/dbxEH8oc+/iA5vEatziuzsJ+6DYpZ+Mp0+
47yK6E2v/hKOdcSTSl7SGvqBebUKX+473Ji0Dht9WdD7Gry8Ri3yL+5A9m4xB5YF7Af4QKug
OOG0jXlF+98qzqJ3RbtlZAr2oX8eEY9OXo9bjslcF3NkwHF2Mo9hD7dCbOP84lTUqMOXW0Es
3TfMGaLOJc5YTuE9fER5A+flF/D0X+H2C7kXoXEsw/f/gDimG54XtHeogQ4jQfMqy/R7zPkN
3OvUx5z4Q4xxCH/zA+7heM+8qgiqd1F+hdhGycsjRLFT+XvEIffg1yZJkPWlr6TPfXwSLbcA
8wBPmcRBxm9R+YMuvxU97HP5k9GH3LsSRY4xtx/giz/g8q9iNHJef4SMEC8rghrXTAOK6VNn
KKfi2x60fUW0R/aIPO/6DP0iY52H0JEyR0DG5ch8jhZOFSgKvgn99Ieo88j67U5IlZSXb4Kn
X9F+VfCS9o07oN4Q8f3Lgho/ED/yAJmRdsEFZLKMjNge7i7/hPgzGucIuorGeYrzM8mrGs+b
W9wXJHlF9x5IXp+JWp+ZVzuaDz34KnqwHyqse25h3cjyY8xMSSeK8a5itX3A6rzM825dlNQw
73pax+3iVlmpG5YxD6h8FTVV+S+uf4d4uS64cs3r3a7o/Ynn/q0oV7rnM+blKeKCpZ0p+zgR
OGwBZgtc3MWacKHlqQgPtZTJJvj3gPs8PoCOLYHLDfTPMqJj5ZyguaPOHTdgQ/Rhd1zyOtlF
to6UnSp2eH0dw1vjGFtpt9K98cvQolIeKkJqN3g9I/tHzu0j+Ftobl8JyG2UE2QDvGwhR7AF
HA8RKyHXMxkrTbJCcSvveM5s4XyDZGEbOB2wPBAutywvx4i/eMA6v8l02mefzx8CrxG38R2j
6fO8/MZz/w5aTdLxE+aEpPM505niMG947vexZlP5Jvs4pTxRvMMpw0if9wYsvHOW6RHu45E4
yDM3Kr/ks0upv3o8BvKw9FmmLxgHirX7yu2fIQaP6EQ2+B3TcQPrzQPiRwmnj9B9dNdng2Od
3+FMVMYLUZaPnPs93DHUh534BfaPPBN9x7xuCmxr4GVDcKgGXi7jrpg+eF2BXbEC3TOET4nu
ejqDb38HUvyHjp0nmaywbVJCHL20Xegk6RZzbhcWieK30g1fOHbiD3gwvzKvPosxSl6sw5KW
ts0ezk8fcHfaJvPhEFEzUkc/wqdFdJSxqW8ZhvLJPjKtd7Uef4s1bQP3Xp2y7bKOVqRtQ9pS
ztsPyHBUc/+ayx/gg5e6ZYB7C1rYL3zVa3qZbaNb0fOqtgto7kvb4zsyEiQdaogQl+Ps8G79
B7J/pI5TZ2o0Tnnm9oAb4pXMf8YLKHKMe+DVA6zNW9gNfwC/j+BlHdpDriMnHOssYxv+gNz3
sS8pcs4bnQjvcK7GBtbUPmb8DuLHKnj/9QevJYewVKiPM9i8u8gwWcaJ8A72DqeYt8vQae/Z
Fn7SstKHTlDydMB5Dg+IezhkXp6Lds94nEM9d2vwqf7/7H3pbmO7rmb9bqDfoXAv+v6pPmXH
cQbj5m7Asx3PzlTJwcFBRidxEiexM75Xv1+LHylKy152nKF2au8SCjWFEkVRJEWR1BLrflZs
B8cgCL6Bd5h4LQrwZ3I4tyyKHe/izGPt/CH2lgz8wrr4bydyp45tfde0aYov+gPzZB/P+pG0
YrwXtI2kJ8TP/IbzA9NQlzGqUjN+ghqjocjTHqwZ0/AkstJFXUpf+t/Aj2V5quDLByxzB7hj
wL5oTfarirEIP2QM4hrzYQMU5MD1Zfg/J9CqM90Pq9I/B11heAF7CfuxA/Gls7BpjP9Sai6Z
T2fapgnJYhqPFceGkR27Z14KjZvww3kON7i1y77yHXy8E9zVfJQ58J0IpqECG3wCvyInOnEk
+ynbcYooP4ju0/mD21D9+p7o1TVqde7hv7ZFnoq6l/SwlzG8hRN+HXckTqF3GexmKfUbloUH
FP9y/n5T5sB3oB5kHlXsuSxPCdi4E+RU74RPLdRyWz48yBib8B0ITtWZR+LbfBM+bKJGqy9n
s33DB4K3DIVDkacC7igwvA55s/LUhm5SG9oXmMY72HqWlx+QrxPwKS98st8T+YZv060Kn67k
jEpnkRuJ6uwg9068pO/Lt3FOpu+gVWFfE7C3Hanv74GmnOxnReQOi5I/ZV+X8sS2fpZ4xueW
dXi7XVgdwsljZPDVFfr/gmnZF1+Y7/HSXnaICBrbr1Xd71ZQQdCGlN5pDiVhWldgX67gt12L
L1yFTLN9yuHeDPFhwcy6L2fIc4Hf4KUWhp9gn6vjZe6uyNstvgLA9m9DIjbs6/JedgYKeD89
BE0F2StqiGPwGFuI3Nyjbrqo8YAH8bd7uI3D8GsdY0Miv9/ws5ycc+n+BcvLMnSQ5a2NOpoT
3DlKCZz9QCtP9NWCovrD96IXtxovoIxiQnA0cS5h+2XP6nTaP1H7Y+1Xx0AXxF/nu40n4Ny5
yHwf35Lm/t/EvnXkG2Hnuhcs4btNpBc3aus7qHKrYE+qyhg5qRk/QRyrL3O4w01R1ssz8Jng
R4gvVfD9PGdDWxIT6eJElZQoZRU0Mp8KOJ3a2EtP5jFEDDgndr4r8ITa0B3cF+G95FjOHVRX
YudQQn1/Dqt+IWcnynScCvwZ/ngOUaQMzqgnyKHyGYHp5LuBvB/lNbZzDD+R5WEXY2RQOdTQ
tezrGHvwfzL41lRd+h/hzksFv/dkjuuQPoaPEE+owDe5Bn4bf2qh5pLjR7fSZgX1+3avWZa1
XDE/68tesSp8yqFygWk8NxpuZToja1mGJ2PXclHmuK92PId4EvfvyvkuKfO0+1EeMbeOfDUn
JTiu8I4my1tbZLILa9oXP/FQz6hur6jrPtHH16q5v41vbSCy0lcbbe34N7FL7B9VVPdpr7Jn
n4zsZylYMbbT17DkeVj3LPSKYzcb4uOdmX+zH5nEd0utDzhCbCdhJKeBylk6XVzBfi2ihoP3
uy3Y4TvEJwqwvmWs5aLYgb7EHFK4h3UCbKsSkzhFHpnPoHxHk/eSU/EjD+Ff1XH/Zk/Oh5QB
SIiNpRMg82Bdajbt+e5B/OUBck1bOBPcQcfsef5A4402jreKOmS2P/tiA0keL1Wmd0WeGmbc
ovg9JdyBqsBjXYAsLeP+UR/wnulPNG1CXgaI8bBuZuEbdKBzS1gLgveQr88h59HAXnOM3E5F
xujgVGcraw4BP0e8mftv4Os0OUhFEjpxjNrLIvpzdOFa7tcuY8/NS5sf4FMFEcoHsS90Pm/L
GHX4/BVwtCtzoBzbpvTv4oxP8EVoGfMhCdvAcyxK/4TBfypzXMU55BgZJ/4WCPPpAbkVi2NT
cFwojiL2O6ZhCPtCfOpiv6zgbuQD7NsyajM2ZA5HSiOt/jq8kLbhCfG5ibqrNPaQDvYvew85
iXuiV9JmBXsmtWnBMnG+sg15aKKaPCXwEmLsWenflP5XOJkQfB+4sqDhGDrRxFn+TuDb+Ppo
Fjp/h9oN1jCiqS9tbiD7jONOaazAjhcwxyW8+0Ye5x3sE0cn+wLfQSw5iyr+I/hwNdQp7Ev8
eAVfEcgi85lBfKqGWukdgVM9y7bwidtcoI39Ykoe8dQkaBigzmVRcPxABSbBj5BvycoN1oT0
T+DEmkck+Bl5KaqIPYL9qYGPbcE/QqyR57Aq49tawnXBkTBtGEceJz0e4x5nY4Jfow6G4FT/
OhIcJ9C7PL4N8WjosHO4kf6L8gUCyp09yhzIT23JHDmGn0NM95uZT0L4RN+m2hUcV4gXWBzX
wJFDzYHlU1Hm8Ig8Qla++lfUOeTxNags4syH5jfnMws4D+VhXZ8hZ+fmX0XALQ+KmCPbzALa
3AJzAjSuwjYUsbumUVPvxujA6n8zkGXQWJY5ZFABbfnUQ3+qlf4m/c+h8QloTwI1N8uo12Yp
z6JlWvjEbVZQV5+F5eJ5HJg2u6CxBv+eabzHl3wy0MAEKjs6mMk5+hcQ89yUc+U3gZfMnzXB
30ZkOINcSgYS08GK8fj226EpcLFn5O1B7hNX8c1z2yYjNJyAPjvGIeB5D36O3SaBPGkCuVhL
47lUJdAJx9JwqjQuCY1Xhoqk8qkE/4Z5WYE85PH1tAfYhg7OaMsyRhtRZ8tHpiGLP5nGe/h8
loas8HkVZ/kiaFgQ+Aq+uJGA3q/Ch6wpn3Iq05SvzSJS6OZB0cmCrMWK6Py6wK08sEw/Y7e1
MrsnY1SA3+oVy2sL97CtfSqIPB1E5KkOO9DG7uv0pqDyQN7Ovqzlva7VJjyrBKovEsjb8VrY
tfqB24JW3h6lP2VYN4XPq1gr5vO99iea0sKHK1jJBO7esl4xjkWPhqrqzYms5T3k267FEPAy
dnjuT9Rsjs2hCo5Yeb3Ttf6G/synKr70bfmQBrQHOc1hLUvwGtuIeSfkFN/DSa+pa72gepsy
q/hN7Nu62oZzteNWVugt+Zza4E2xwRU5B7MN5G/Gsa0/hP9TAw1F3OnJ4gQ6UHk6lrVmO8xj
PEh/kidn3xbBoR5umfA+0RbfhmU+LXO4Fr1nO14QGoqq+988GpkPFZHpE8RVbEX9knxX5FBk
No+ba0n9Ouye1rU86V5Ulv4j5CNt/Y/jI9HUkDbnaodz+OKY5VNd4Hs4L2bhzWXgH9UgLzWx
HZTdywifVnFu4r2ornNICo01fIPB7mUl6V+RSjbLp1XxHcgGlgQH+Rsjr0bI8qEgOHL40nxW
7M+ljPEDOR/2TewcKqjkYD4s4it6Vh6XdE8e6X5JNNVljCbO01aeBoKjrfvZucpsA7kV69tY
+/MMrygh8rIve+q90SXWuzpun1p5fFa9S4rencObtHpHe+oFbOb/mF/8hsms6tnom832ZQq6
07ePr+n/A28m8QujKbwHza8ALI+93TzZMw7vBmZ4Ie99fEcUwb2kMLv9GjKo/OrAGSr0DwDp
4h2JnuC07z681JKx8UsE09ose9hmt1wze+dLIzKu3Tko231xvCV9DWF3DtoSU1/3iHsnZfpb
Iamf8lZITqqy3/NaiMXx1vdCftZrIcl3vRASP+bnvQiSfMXLH8l3vPWR+vS3PrK/2C+uRQw0
BZoCTYGmQFOgKdAUaAo0BZoCTYGmQFOgKdAUaAo0BZoCTYGmQFOgKdAUaAo0BZoCTYGmQFOg
KdAUaAo0BZoCTYGmQFOgKdAUaAo0BZoCTYGmQFOgKdAUaAo0BZr+nF9//lsf4W5PoCnQFGgK
NAWaAk2BpkBToCnQFGgKNAWaAk2BpkBToCnQFGgKNAWaAk2BpkBToCnQFGgKNAWaAk2BpkBT
oCnQFGgKNAWaAk2BpkBToCnQFGgKNAWaAk2BpkBToCnQRL/e/+ZY8gPeFgvvif3674kt/6QX
xbrm7+Zc74Z1IZvh1bDwathH3Cyk90mHeBecXp5sfKmY/vTW46aZzSPegqSXxA8Bz37ZAbxq
/kVvdI8Ar39ZRf8BXrAtG7w1wHMCzxluHwKeNT0t/m94LdS+lWv75+Q19CTGyOItTGqzLmMQ
DRuKY8loCuHIGu71Fcem0vCo8JaZGfcvmP9b/EOB90zrnvTPG8ps/1WBE009vEwdnSfheFYc
dSNNFr6l8KWJMfj1cAvPCJ+yeP3V0rCp8FvlY838xMJTyiei80Z52VAa6J1XC0/qWq0buWAa
8mb2dgwffqjwFe1/IfAsXiS18GOFXwqcd/KKx4edCT5l8fKrpfGHN4fcxBxyppeFPyifaiov
ebw1y/hPFL5uuG/H34jI04Mns32dR13hBxPzpDFaCr9WPtfN/23/e4+PFk6yY3WmqDpj4cyn
dY8Ppx6vnUx3VF72dYxLlSfCavvvaf8rGSOLd3Vt/5LCzxQ/z5j53I7I04bOY130hsZoKHxb
16ru2Y4rhe9o/4onjxVvrSyfywZiaVjV/scRvfPp3FYcm7qWeU9ejhS+rzSUvbV2czhSeFHh
OaOtFl728A8FP43q82lLeVkRGnvQaEtDTtcip/PMenpzoXzMq0xnjW5b+J7KtA93NP4QOPOp
KHLPLy3bNk2lsejxuuPNITfGB1qrbYXvK7wqtsGtJcublceSykLW7DA+nxrK66rKE/HG0fCo
OJxuJz37YvlQ9+x43bOhXbWh2Rh5GnnylMVb17bNleLY8/jQUD46HBVPpnsx8CPtX9a9hHz/
SVlx8ky7pG+fDpSXBbHTxIfCxHpH9ebBo+FU+exobMfKgttLbj2d8fnUMtB90ZsjxdGbGINo
2FH4rupNQW1oztuTzz37lVQancx3PXhH4cUIn7Y8PhzqGH2FO90uKDzr7bn1mL3E6r5vn4gG
Zxv8vca34wXdb3JGUp2N7I7xuhcZo+7ZjtWY/W5f+VBWvczJPsC2oRvDp7OI3p2oTLq9Iuf5
Nxs6hm8bLmPWcl3lMSd6V4Nv8qj2y+1FOZ3jtucXkG4XY/aKTc9OO/jJxH5F8lZU+/KkYxwr
jUVPHnse/HTChuYl6mDb1JRPJW8/O1R40eP1ltqfVsxalL19YEH7L+o+UFJZyXs+ZNez49TG
8TrpjeFwuHmee7rfVXnqjPGxCr119snpTGFizyadcj5iPiJPXdUb34aexehuTflgbSTRMFA+
1Tx5cX7qobfWzr8qeHbcl6eaR+dVzH5WURtHL21Pypvzv3LmbGRp7CgfKqoTPg1OpwoePBfh
07bn6z4ojU63BwovezQ+xPhwvn3qxvhwvu04mDgP2P2uoTS4c8mdzmNd5hE9E5x7NA7H7JMv
T1Eakwr/4Z1JnJ97FeHTpScvzodb8Gygw+Fsw26ML7zu2dhHb69xfqrzXXoKP43sd1XPjt/E
2GH/XFOYOFtF17obw4fqBLyGM4WTFXf2itqnkY5R9WR+d+JsRHysyrmDdj46CfFZfMdgYP9o
01hEuyfvmv4t2Kcj40MVxIZ+QyyKzqjnBr4BPtNJuCh8Kpr+JI0dkcAt84tk7tnIfQmWb8/8
tGuwk4+2adrvgAbiVAk7X9GcmQiex6h99G8bGkoYP2/G7Bh4Fm03DXwDpxniY1Gs2oJp8YAd
imh6lHm0zGxPDcYs4l9EYRp77onATwyFGcArZqwS4HmzAg0zRgt6+2TGKcDG9uH7EHzJ/IT7
90AX84lpYHlKC593DPZ1tU9tw8GcxlVGBmMN89hXeTo2mmxjFpcCT5sWTXC2Yf5sylpumpZb
kIW+ab8NOOlwXmRhYOhh+KqRuAuJu4wMBR1ZEaLpWP3AipkVa0LKYLdnwAv1b6oibwXsATzG
oVmhPuA3pn8O/VuGH3cCTxs4478zNCyJjSwL/gI8x6LMcYA5sjw1zQosS5uajnFtemZkXx8B
TtiOzJ9MY9u0KInM18z8GL5t+Mhj5BTeMqta1XPwqaxV2fxsXc5m+7D7HPuxZ6kaTmK70Bv6
f0tw5A1957JWfTPukZxLKG7HcyB/j9eiaWR0ATNfNyO3IbNkv65xxqB9oAPflvi8Z36T3uUN
d/si8xS1Whe9I3m5N3Bus2T6bpneWXj3p6I3A0RqqpCbbyLTx0YitkFD1axLT3QiDz62QMOC
mQPBm6bFgsg876cN0NATncobaXrQ+BXRlJL1LpkxrkWmyVYwL4eGI3a/I71kX/jMcI9l8tyM
0hf7tCQyS7G5PdGZmvlZUWzsHmSeRj4zWsbyemrgW+KHrpsWVu9of9zWOJptkzBj7ElsJoUx
CEfV/MmxmTPTyp4hKcbPNNzCttQw+6bQUEfE1PqZ5NG1YFEuhY9tnHbYPu2AppKs1aKxkY9Y
qwYsYVc0tmbgG5DJDtaSZHIFc3gAZVZeyOaXZIxT2IYH7Jc1Wctzg72JtSKrmpe1bBpcfdlv
j7AOzKcW+MYy+2xkg+dZNa1Lsu9T/sH621ci0x3EpDm+9CRrQbrflzHIe10QP3XHjMHyMsJe
wjYyDb3OYmZNjZkQTdbGnaiNo/XPC46k+ZNtQx5WknHUxMYWYJPtGXUg8LJZ9YTAj1Wv04aP
OZGnZbVvdBrqy57Pc2A+5c3/t9VXvRJ5WYCtYpltmXGtr7ogY+QNd+xa5LEnP5h/XWAeG1ir
FHS7hyhpXfR2FTR0EOWh01MRtmVg7GkXUsF+wYLIw7LBsIQxKHe0KvJQxJ7Zgnxtiu43DPRY
4EeQjgZktifyVDZexa3G0JIyxxMj5yU5F91hLxkgLjyUdSC9vvbs+LGRMNabPdgnPn/diDzl
cJK1cbRr4XUV1pt9uG/mpzzGEWSebfC+0FA3/zoUeW2q7egaDiwIjTVDsZ9HGKifWBP/p418
CbdJmH9ZmV0WmaQz3aPG2UbCh0PkWFgefyB+PYBVWta9hHIlvA7rhj+sd7wPtOScvaT+U86M
1xUfi3bmIuSBPJI9yAPF4R7E/7mHz74h3uGC+CY7Ik95Q8Ex9iYauS97TcWsz73IWwo8b4jX
doH+xIWMrDXr3bLwemT4zjLdNBjWRW8G5t+Wjwd6lqY9iHHQ/rwlvuwN9n2yDctmhZjPfawD
xwFvRO+KyOjZWKLdsw8Mhj3v3HIGH45jVOciTwuGtxeyFjeyFgW03VLdPxL7k4dFHSASdSpz
6OueXjV8K4r9OVbdX4Yfw/vEPjzRAWZONF3KGOvQu7x4c2fS5lb3khGsUl4iMn09q1t5Iw3K
qTw96Rm0LWtZNHxgf5ywJkSeHuA5b8AGJz1/vAR/juXpXPeSQ2hkEXb+B/o8wBO7kDEyRoou
RJ6uBU6+cFVsxybyZwVI3onISwGxgaLEXFfFPyMeJASeBk03wifa2UqSyyjLXkHa0Bd5KJq1
WJKzT0v2IvIy7FocqZ0n25HXfb8nNJyLL8PRtIysZV194ZbBtaDylDfzWda80bG02UWNBfvC
NJ5di2ORyZrh7anYnybsPPU/MPzty1n9UmwH7Qd30v/etLA2ckfgbSPbt9K/CpoOdM9NicwV
zd+2TRPns5rsFU05By/BhyNeX5p1ZXjGWPklOTNc6/kuY+B2P7sQG1mHjjP+kcIp2p/T/a6C
SoWO7Gy7wqeumceR8Gld/B86vx2qr3sldrxk2iU0l2F9/oxpdSo29hi+MPPZ7qdlIzV7stZ5
OVNkxY4PRZ4ojmH3/WNDv6XhWuBN2WvIP7oTH4/ycxfKh4HYrwbWleeYUBrL8K94Dk21kUs4
N7HvU0E+mvnUgK/DYxSxa7LuX8n5rQIPye53B5rTrmAOPazVg57PDkVeFs2vkszxGn7oAH7f
scC3xHch29MCTT3oPdF0qnnvXezLzKdNwdE2EmPlbR/zyEK28kIDWUnmI3nZOdifkpGNC9if
AuJEvJcMDXebYjsOdS8rwz7xmYT9IJu/G6mvm0OmvgOZO5PzfhNtCE66nRbf5snowZGcO27M
fPjcUsf5sIX6gS3Ypx6iHE8Cp9jPlpxbHsQfrxs5f9a8PZ9btmS/aYjMEb4VabNtxrP5uxuV
tw3RCfKKLmQtijjXsQ1MQab51N0Xmd5QeBl2mddqXc/Zp/DyrDyVDQ070mYLdprlaUl8l7JZ
v7bmg+0ZlM7qS+KHLqNGgeZwZ7jL/ak66kj2oprsdwXsk1sSK1wUf71i/l6SOSYi8YIVA7Py
lNHzXVXP6h1Dt/WPrmG/erI3Wv+qLHyuoqKH+5OUMo0UzW/KntuU82HBrN+e0PjD4C8pnwo4
d/E8l9U+ZZCx5X09BxwDeFq7QkNTxuBIU0/rNH7IWqyqjcypjSQ92BXbkAV3WO/2JMaWE/v0
Q2ioapyNzrvWhm6DBq7lKIs85BEps2evXa1nuZBzNPHsWPjQNviZTzvYq9m+jTTOt2d+bnPW
JdDIfGqaWZwInUfgE8c8L9W+ZKCLnCPcU5ndETjZ8Qs97++pj5iSOZZMf+v7UAzFxp8uxT+j
PeVJ+p+ApkOhYUH21Cz075vIyyJkkmPT1sbRDlIS+D1iN1xHURV5qZu2ReXTqczhztiCPZGF
M/UbrhROOrHt2fFvEqPKIwPLbVZkL2A/M69no57GE3bVh1uSvYLsdE99vIHIWxmnCubzuZ5x
Dw2NSxJjO1PfiONP10LDD+wx1k+8kTYjnCw4tnMuNrBppPJBfLwl+NMt8KEmfiT5gOsSTygb
/rMdb2LvZBtagH1KoyrhUWI/m4gFFDTfkoJePGB2ZzJG29DelJjECDGyB+hdTeCURziSM2gP
fH6AP70kfGzjXMO24UbjfFWjKyxvT3JmID7dwB93+92ZxpesT19ABs7GZk4ERxGRWCuT1yrT
1nY8GQoWRK8uxAbnsFJsG8gydMVGdiWmQTvYpspK0YsXNI3sNdVGdqXNo8F2JGNkNKZBtr0v
OZ2++AUt09vOgfixJXb+Wex823AyoXa8Jf3zyGyx7UmrL7wKmtpifygylRF/fIS4CduftuYq
+hrXfYBeDhBtbwsN20oD+aYJjT23hY8kE5bPFj952G3NiyU9P5NOJwmND1kaK9KGdPtBbEMe
OpSUusGCnDsos2j9zALOTnwGfZZYIkVPF9WHa8kcdlGJlpeIto07c/1TU9p8M/LVFPsxkFhg
wUhkQ/2nZ4lPkbexoLVJDfUbnqV/00CsDXw2M0qKTD9pvKHn+bF1zfU+K5+yyHsPhQ9NVK6x
Hd/QfftBcNC4Na0t2tC9oqEy/wN+CO+XG7KntxCPZ/xLBt4Xed0QPlZwpmY+V0BTTXi9aOax
J2uR1PP+PeAsT3k5i5N1uhD4hflfX+K6G3ru2ZX+lJdaFxofEcllGou6Fw0QN6vhp2fQS+ZT
zXDJjpFXHF2hkfarqsBzUiXIvq6dQxFxLR5jiDHY3z4T29KCj8C2YQXn5JpYQgsfaGy7AZrW
NT60IW0oT9nXM0NV5OUGkVD2TYaK40rhl6Z/U2jsqG+TVBosH7KomjrXPGpVeHCOWKQ731Wx
b0fH+CFtetC0vq73usZmnjQGfyhj5IF/S3yXJ7FfJGHnGnOtapzO4qc6j3Pdb4km22aovCzh
3zyPGmjk2M6Z+ON1/Nv601WR2TszRknrMKxvcufRkBcaSIosfEfnmIBfZvmU89ZzVfm0ofOk
jP25t5ZbKg/r4ts4Gh50DkeQTVsjcaZ5KzuHmuKnPaAvetkWPiVlva08kMdxrjUKVY1h5YUP
WZUHmrEdI23G6Aq8pzQuqrw8Cv4srInlwVD5dCg0st5R9vRM9OJUcRzh9MM2dEto4KxbX2ys
Xeua8LEH+2VpLAmNnFHoyxwOFJ5RPludGYADVp74XJLXtRoqn54UTlk2G1vu6RzOlcZVb4yG
l6u1a51W/GWvv1vLHyJvNk7nZHpZx9jT9aYsmtXdio4xFDjXC59G5lCDJuT1TDEQeEHiwTXU
XedVJ4ZKY1rliWP0doyK2pc8eG3jdE9qf4qCIy+5SY6BPWlubNdbS2uDr1XeyuB6R7J06xq3
2VB/nOdp7c+Kx8sN9Y+Gmpc6VxrOxIb2YOfP9Jxc1TqLJz0fOr3c0P41nYOv92cROz4Q+5JF
FrevOcR19TPdXlDUvWhdaTg349kYl92L8mixJfm5vNCwbvBfagzM4r+T/dLKUwdt+LxveX2B
avK83Gu71Jiphe/oPOkUcal6s641WGd6thro+XAfezb7unmZQxOZCubjifCpr7w8Unnpa45w
XevgLQ0UDbpUf9zSuCVj0F51qHOoa/+OoXFPzgRDha/oHDIReSLvtK91NxbHnu7JdC/D6p3b
r0pKI/XvyTwfVR5zaoNbqndZ0N+XdWCd+sxXw8LdnnC3J9ztCXd7wt2ecLcn3O0Jd3vC3Z5w
tyfc7Ql3e8LdnnC3J9ztCXd7wt2ecLcn3O0Jd3vC3Z5wtyfc7Ql3e8LdnnC3J9ztCXd7wt2e
cLcn3O0Jd3vC3Z5wtyfc7Ql3e8LdnnC3J9ztCXd7wt2ecLcn3O0Jd3vC3Z5wtyfc7Ql3e8Ld
nnC353e/2xNeDQuvhtlXwxLwiujtqkPzJ708FW3D67mNWg7C04PUJORNsDvT/lZWz/40AXvv
0zCUd66qiFqOjO0bgCsjD8LZ/Xg4wwaIwFJdi+Xu5M/XkNscoHaRZzgyP7+TF7TGYa512/yE
ooPDKT18+Boyv1fQzYLSEv3ZmvbYNP2Zd2eo7NqHV/+H6OFLbeg9sH3YrVvo7O0EhfEtXM8d
ZJivwM8eYCeyJtH+k+3WDM4rkYVD3BIhrpHkHRuORCUwStNr+s0eJQupPDNnuNeMEe3Fb6fN
lrAtnGovRAuIj9eImNK/eubPfZx54no6maJW1GuazDn4Gvb/a9jkLupAzkybK1S7XqD6lVaI
oOOrNX8/tsEXGLsBPt0BWgXtxzKrkWCI0vy6npa/b+PfFvLe92jL1HdhYe6gD0NEBY7hBZyY
34djI0/vSdACZO0aEv7kvS/ov1v3FbWKXzEKa/hX1Pvc4fVDtmbxWOxt2GvgGUVgm8js7aPa
awi4syBuB47ruQbptXvzBrjJOvkHLDNZiCE4+d37/z+//Bdm/d+oWaef/RciOf/95V+mXcn8
hN/kc+1O5Gd+u+j7fa7t0Pu5376AM6zj+YZIEcnAnbxhaFvZ+bNEEYV34KhdzX+a3fxfIn3T
5k/adifQY9j8I7VfvzPXvsfwhW3P67m1FqFtU25y210uHhbtYz0OB09N9J1s497BHKcnMRVS
wn53CVxR2H9++b/m938K1dPbreGUSpp+pjwdgmKq61kxv1fNOYAqujLiP8W1pvdTh1Lvam2g
tVFR+z29XRwls6xE4pXtX24dfQc08YYes63x22y1s6Rf0Yf+ZsoOP8A6W0zswfr72u9ppafz
I9jnt/DrV7fM6XdY5mvzZ+LL/zO93mujvwc7/Ze303T+PZJz+NcX7Gqw2cFmB5sdbDbbbPoz
2OzP9q2z0JL9D7DPPqbfzxqPR8lIO4Idfh2n/s4W+Fexu8v4d7C7n2F3m4iBW/69xdpGMfx+
VtbNPw/eH4Zo8odxLVjfYH3/ztbXb/dVZbgnK/hVuEnr+1br7I9g8Uex/h0s9q9kXbPARSuU
w33rJ7F5tv9k7pnhjdi1srLw17CHC8aaLBqrsvwXz7IFm/jr2kSK7h4g+/bRNvHS/KJZR0cI
9jHYx4+yj6t/ul0M1vCvbQ3zWLtbI9nvj4taXMx50oLfOz66gflRrWlWqoOfUA86VGsSrWxs
QHKP9ax6O1YfGM74r+VvON3/7NM9/Rls9+fY7vfa62Cdg3UO1vnvbJ3pNlWoOHivdU688+bG
Fr5F4svgvtwJmt0vvs90yGy5n2y19htm293dlEl7/rtYcL/P9GhIHBdTykd3O+vtNnsDOEdi
V+ie0pXcKfyH3Jud3uKjIgvxOuKPN2+7WZ6albqv+l7gW302d4/S4ZllPT/itspHRMVbBpvl
PN+8ju4vk/CPix0dqUXkf0+3jePr+b5Vp3vBz+ZfX43W9MHZf7153UvQwp53f5xxv2/90x+2
/t//AjKw8AkywPd4vnt14t8hD6469V/vire9rTr8d5CKeW5IHKkN/HOlgmtS6Gb4z5IMi5+l
4hjfBAnS8n5pWfwEaaEXaC6xjxxORNi/wnN9XzUzY3979D7sMU4+0p8gH/9Hb/a7yvT3+Je3
aiWi+H4VGfj1rcTSJ0hBy7Tn7y/ce7Z9+GZJmIXv7ZKw+k5J+NX1f/kTVv7PygP82nbe/6rL
z17llU9ZZfsNMd73G/if78d99TyFfxoc/3qHRPhjTY5kx/mr7wp/psysfoLMuLgTv3jIL0i/
VSrGcQRbMc+6Zz513XdMiyO8wv7eiGMUU1j7+SJOnxN3bOILMtZev3Xl/e8abuJNBXunJoo7
yMLyXLLwGfHHhtHbr4KDezhv4Z/m5Ph2H2Eyf7bj7Q9xIwZv4TXS8ra4ZGLujJbNrbW8b4pS
7TSf/Y+EE34WrhX5+mgWIxzjS5r7+g1KN2I05/+61q/NfM+TE0/91jnxUO30M3PlL3P35+bL
PyZb/nJ068/Jltt/vef+jZVkH9dfKWr1EXvNvNHKz/BRS1iLyw/JjW9gJW7xXfZ9WI823oa9
/WU8js+MVy/8oplxXwKGH7L6f5eo1Met/dIvmv+m0+RHaH4R8wpa/zatX/zElR++e9WDtr9F
29OfUu3yK9wx/B2qFOa5jfVZ+emQpfxIbX/5XsdnZaN/p2qUX70O5XPy1PaeTA+Z6I+sgo7i
DjXQTiLI9/hVs9BOAo7QgjlyEMlFnOFPeoPvvXmJeBkhzEFO5peTzCf5ia4O+r22wo8Chtrn
j5CJz8lmv/8bdfN/j+7n3pb61b2Ft2ao/+45x8Sbb/Dyi2gcoRwBzi9DTu8TXfHX9+fbxvSy
+hVmR/Bpr/mN/7QMzbhDxi3hzXwebIkZb15aLbHzuNN3G89wR36I9/OOtB3lwG4m3n6c3XYt
8tKdzWlEf7aG9z9J2m6RQ3Rcc/m4oVZMx7dkWPx88vjXCFHtEt5nvDCU0it79xKhZivxP1/+
40v9S/HLv/GS7aaRrP8wba5A673eTB+iXdr8/gNvhWcjv173f9b9eOr4XUr3omZCLeG9vDHJ
32AeSR2J/an9XkO0ZbSnfV+1h9Z0o3gHo/SN5PKri+MS/9reUa5Xoe+XOgv6akEXUYMjY0mu
Yt+ZjG+zFnnlpQU54G/BRd9/qeEFb/sqanz7KK7xd2m7mv+9w+yO1R4eCoWzerOtdDlq1mz3
/6+GW0QhydICZGkNnCRsj17mx/1k7UsF8XT3mq6vh+OwNdw143viRP0TtMmNz5I33mJNvod4
Db04Q6UQvRx8DAm0upbUPeullmuR04Y/+wW1BNEvSlzqTdo/vFH8n3XFzjzF7hRxkJxoblyf
6bDJCg7fX5gF9WdqPRB+g5VsjfvKpPPc5u8Rjz3+K5aTK/6avtNHYp+NvJkliVi+1HINNWj0
fY6o5bfzj4euveKLnZOr8nL72d9IjvtaR1yrtTnqUWyr+K83JDz4S69tsp74tibOkriqlvFX
dd3P42qBxt8NnoSvxVBGEPf9jsTMd77nnSO3nHyf/fPn72jaAjaS1QasYF/kdvy95Jfa+zjr
2D8n24y/jTy79Rq+tJ81v/ktatu+Ack8xfdXozjnab8mL79ncQPN1pCyvLsvD23A872ATWWf
wV9Z1qn347G08D1+d4p4Ky3vwTNb2uNlmGHT4x+fL+cdvLl9BYpGHmVRSXMSSJjm67M2RRNm
cSMpZ5nX9luboiOz+tB3zFdkZ3t97zXcy5oV27LnRCeB87a3Uv8a3PO2p9PGo0CvoZVs22fN
NWrpXt9/tubM7mkrPCmO7H997TN1hk+e5LPvIz6SR70v2ZMSNIIyZ9Yr+Ird/6v3E8b7EobZ
PBvnB/90/Cs1iTEbNHmTMNoi+tWKt1qo8X3xJX5H28dzPJ62cS6SZF57tQkvW5qPxzuNVvfl
qDM5e/xDq4Tma78W812RLPzpcR5Ob/eSJk6TgJfqrH8NKXmphn7SY094fD2ckruK5+701i9p
7iwe2i/h85ceWb9z8s3DbERb49vkIm3I6p9hHYgz5xFfJ/sL2NEyWhzAP/y391XIBZw6v5u/
OV86q910LClo+XfJEs1qtYbblaTv5AX821tLd3KNh0/2JG271sjONOga9oMLRHbp3PpveJw9
xJ+OtffsNi/J2Utr/3K7qDTZOk+WueNfZh/2a4/9WMskbG2sdpEqsTJGQjLiBY5D1ybm3I6c
9lMy1uxWa1/2YCcGMRz05zi91ZpEJEYxsKhtmt5uzbs/umlWjSOdp5CwIy9iP6vNbImLG9P5
HjY28yuc7C2Obcz1THJJXY12Txtzent7GpjeYiFyCpiNiXz56S2WIz7/LEyO8vG95uW5zuph
ZzurTXS+L2HjOMH0NlE9fbm9zf1Fv6ThNDsuzzet7XSJ2X21zOzOITXRNtOlZncOudkd42Jy
huyM43vpzOZrtN1Lpp1qPl/rZ++Vs+i2bfYRERqZnb9vKCnL2ffpF/F9+RYm59vdtyLYA1rS
HG5ci3Ff5Ez0ys/9p2P8kbh2a6gneJJczgj5ppJpdSgxcCvPL7V6ab1mrQW38eM4BYwy+d30
n7lmL0tkfMyJNT1qSdMzYlST7adj5gioa2n9l3nbT4voTdKwODOSF0fztJbjNKRFmudtP40b
kzIRjYKXcJdpKPGat+GYNqvXjf02HNPH9qtJ7C4X1b7UzHFf7j9tbNt6RzLexFPfEs1a2Zf6
zrYYL1uDyXbxHvDn7mLTpJ7zlmfAH61JGre+36XW8L2YpluZeTEsvWB95qdk3pWPX1FuF09F
W9r/OVnJefZ5d66dj+LVsdPwvPPks/B8ra21f02f2as2L474k+cGIj1Dic06PW+9UYt/hr/m
R4ZcPGkpJt40LdpURQzaWs04yFrkm0BRrVlQv3B6m+h4ZX2zZXlixPLYCzDzxgheXqnX9StL
xcY92iUi+s09OQ48giSN8D2T3Ui7BkYazbHfci49Gm99kr6XGr//DN9zvvNC/IsGcTZywWi4
O0XM32/aHjEuidN3gdedCublPre3HsUGvmlzMpYvY1tzLd/37oI6W3eXeKHSJ/ULeApHE5T5
ua34mOlr+kwfYXaMdd5eFj/XypM8b0Cz/Zsfs1qseXeT/cj2HzrXeCj1q4x9Sc1BU9J3egvq
7/zS8ZG/K4ZpbdakGnUASfI93AXpGQ9dU95RvvJetNNmuI7miA8czYgQXI2d/f0zP+8Gs1rQ
+G5tchJruYalHUZGjfJo3j5rXkv/q4kbqKfnG6x/4FT4EIGz9rzcc7bdmW4B4rPyqYj9iJ6n
Pjpq8dFWZZIm3wsYztEmjuJ4m7TyijxOSmRm0orE7TXju0rLWP8T+e6ZtQ/Rn62N6Yz1f5yG
kBafYN1s7fj4W1F+pelLLePwzYoRvNR6LWZ/juPMS63WXow7VMQuHittL0cq/NpbzmdPcmTy
rt+0lnH4/EreVYMrBZ9mRWzX7PZxc7Z3wS7h/fhf5iZZ7anUJN7Rd/6eDfBgKF8dfO24k705
ijZ++591arIykr4LwN7S/dhdiIWxfMP7McbPzLcv87QZvmjTX2uVuZfLntoakV+tqvslCikH
xvdEzqChl/qFL5cd+RqzYtHc8fy4p52D0684B7uqiqWYPq7igvd3uvs5HlvycxwvtbLaQbJL
txh8nzOJmhUn73FtZsvdPBJkJfQY7xFdmZWIfuc3ESuR9k5DTyxcYgzXCF/vuoiBWgsb1V7a
H90XQX4Fyb6D13kinDnDGl5InYa7jRjfYr6bDC9xIN4ftNGCY9wXvcL5dLI+s27+rk9Z9YRH
zXw3UF76Lq1rF19HlvBaxPm3863321Zy1huxPjweOv21DM53fdcvdc1quTb3GxwuizZ/jzU9
e5LNWkatG92ySoukOuj0OM0fL8Rj+CahO6VyHjFlvB86iy9L72iLtZjXBtiqZdA3g/62Nm2y
peufxSktmuG1/u/sNg7HZD0RUUKxZrqPtqK1+9PbTztZZHDmXZpxvnA/jXKIVmoZUdoVfE08
imGcm5NfRo3Ohfwj+iJ52uBaGMMVN5vJU487vU+efPgnUZrSqKmkHBBxYcXrOU579NuOUbrZ
fyYOZCLnrjia7c9s/LUBr58tbLR6Lq7FZP82+EM2cGEqhmibWThSc+BIvYBjcQ4ciy/gSM+B
I/0CjqU5cCzptweu5Wcj7xstR/q1g1s9v8zfdlZLlo+XMbp24+c6+iL/pmCYDrMQ6+0MJ6yO
D3Ht+Tvd0ZbRb3fPvkUw+57QQPanM3yDwNV0jf98beoX13za4uFrU1+M829vfY2cZTjOMa3X
Wswt2ei5+OW3K8lGrRgrwZY7LT72PP3WXvmK6rQbHfPc14i7GRNXtTRPS8J3Id9EIK76khUH
4S/vnIxFb6LWOKnf3pndbm1q3CQuShL1V6bvlHQWS+uLOy/3Gsccv2stAuOifBlndo+1ud7C
4TxVGtaAdukF7zz3Us+1N7yn4m7wvKXvmnpqs3HPbuWv7c/xllc/3Ff+Dp+Hvoq0/A6/OQUP
kPzmNDzo+f3mZVCQxDc8F2V+83vRSxiPPGLy/5Zf5UUvYd4ZeLArn+pFL0kElPzPxTd50b7v
+TofOs4HfbsPPemLvtaHXsDX317jRZP/n4INW9B6xNd70cuwq7w/Bh86+NB/Dx964dU+9DIs
Me00q2Nfyvu5HvWinMFT7/Cs/wwPegH7VAp7zkLwoP90Dzr5Dg/6ZV/37R70KnyQxQ/0n5dE
1r7jyxiZ4D+/039ewNp/dLR5AVYrg+jhyjs86LTBsQpcZF0WX+FBr0g9Vxq+cOaVHjTZ+1Xx
hm3ccx4PegHe3ip+LY6da/9s/3kFe9aqd/Z4vf/s+52v86Dj/M+3e9Djfuhr/eeUF02fz3/m
ugCOLCTfFIVekOh5Cl/NXQr+c/Cf/yb+c+rV/vOCxBPYmiz+af7zEjR/5Zf3n1PwaRZhMSy1
wX/+K/nP0z3dt3nPvHeuynfaP9J/XsF+xNHBVPCf3+k/s335aP+Z/ZVVxD6X3uE/L6Bm47v4
gelX+M8L4ssmJWPx2jqOZVh7fjsi/Sr/OSnx0tVP9J/Zd1sGDZk3R59Tb67hiPM+3+Y9x3mh
r/We+bT9mgoO7rEsL0u8zXdO4wyxHPzm4Df/TfzmxVf7zSnYn++IYNhT/J/hN3N+Ou1Vr/2a
fvMS7Mt3+EjJEHf+i/nNL/m4b/OcFyXjmlb/9qMqN5bg6X1Hlely8Jzf6Tmnvdjix3nOnKWj
2GfmXZHnJXlxLa23guf1m9MSr0zBd35t5QZL7yLipvPHnVPSawH3xVKf6jdT9UgGXFt4o9/s
/M3XVm1M+p1v95p9//O1HvPyq+s1UuixCO6lpOLndT4zV+gv487gYqh5Dn7z38ZvTr/ab87A
CqcQf0j9ifHmtNSM/erR5qRkVa19Cz7zX8Vnfsm7fZvPvASvaUny3h8ZbU6KT7AYPOYx+LS7
g85S+HUQaY3k2ixDXLtZd0Sn35Jk6Me89/W2+5RuLlti+RyX/tBz/aw2077j5Gv7rBbTvlvI
ULv6s9rM5v28L4113/2F4rd+6dW9IDnO10mIP25Sxp3n/uns09d77pE6HeDT3wp0Ja7qPhE7
o3lmujDXTNPiyS+givw9s1541bxTUjH/XbIvHzfv1FzzXobHtYi5r7xr3qk5bjxEc1wrsi8m
Y87qb5/34lzz5nsCaWTJlt81b9t/3nkTn7lKbSUmt/f2eafnmPeiSNoSMnWL75q3vd8x/7z5
pL+IHOnHzXtprnnbCFN6zrrJ6bPKvEq/FyQXy9K28IHzXp5r3hnJSS/M+XWC2XYt+cqZcz55
wYsUf8TMV+aYOd+lSoMDtv7w7ZYt/aqZL0seOIWer9nLEjN29Fl+ysvvDHTf/Vbke33E2Rmz
JKK20ZsI8/SczZeXXwDsvvvtsZ/1ppj/pRX7tUVHq9+7Ie+R2/eJZrWZjmMfr4TPxrEvL4nH
8XwWp5YCr6bo7UtvtnXf8ELl2zTVnjM5+nXtRUziIGtj36eKfvGSrfMx6Nz4coNXXW8RkbzF
S1S3XqRudquX+Df5WmX3je+JvfWlsHkiI/abLGn5Fs/roio8HzubprwwvG/o+QPepK0KtF8d
nNV+LeaL1zb2FG35D/EVU9Bf+rNofpYUr29eLJPjcVRqfKy05EFScnuDx0rFjhWHYbacTHtB
rPuOr3J3P+RNh/e+1hA3blrixKvwRMZjIC99TzsOviz50WW9Cz27fdSHi8e4KpWGK3pf/6U+
UawvcT85gfPl9ZolQ/O999Cd8VZu90sZWPnV14HmevindXktsYqvx/W8rOMh8jnOyiVif+r6
lYD7EjbkD7Hg02GzRk/MpNv6WMf4slt0D3ZfzjsAx+ibdv7Xo927gLParMV8Ga+s+Yj4b9eM
t/G9wWmU2i/WuZ9P/6ph94O+xvne72z6X/paQkVOZuxrmdFd/V6/9/Ndcv3+lyYm203L86/q
9yzn+X7yIs5A8Rn1Wdo27/cqu3N9r7I7x1cQuZ3LoET1N/Gqrx/6O/vkt6sHeAHen/n8Zw2H
174ZYFeZZOQR8Qm7nvYn45g58t2FTJXAsYHQf6gZscnVsfHyJnLfx4rh60wcrvXalx+RHLd9
G+DHWOb7h/dt1aRXkfEj8s1Vv1c06/WHvAqQQp2hjTXNau+POQ5Ly1cN+aswmYhfMr0X7dD8
fsAP87+h7MDuJw6+iy9uT+ef38696rivr6L8Q60Afzkw6cU6oi3dO47uZwvy9cXvmJ//fqPf
b9xG+18KHWrde7w9H2+7FvO1/K+wObfI1JOPQhJfN5z+t2lLUc2vph1hvVeqhqIVHDcg3cji
VPjjS8f8WcD7HskvNfPTsvH9To0kE3xX4Dm8K1M0Ek2nLtrTCJ41kD0Dp290P2r/B9Ob4ik9
MxvG3zP4i4BT/ztDo4WnBT/pzf/+8r+0TdqMyG1y5t+7gmOg8IEHfwB8ILtuETQ8xYxRMLTa
/osCz5r+PcGfNdbDzvHezIfgRFPPcHZLceR0nm1D8ynGWFc+kh2zOBaVj1UD2xU+Lip8VWms
C5+Jj2XFP5Q5Zg28o/hzoMniSAiviZqs0lhRHEmZB9FYVHhC+fDsjVGN4VNS8dMsLJ9HOn5a
4ERT1vzdlzYF82+L45vS0JAxaC2fY2hsezT+0P5uLZs6x6zRBbvWFeXzurfWNxF5WpYxskYe
LA05vFHE89gzY5zKGH1diyelsa/yUjN2xsKPFT5QeNNbBycrj8Jn5lNW+ZQz1tbScOHN0+ll
Tedwq2vVVnnIG2rsGN+8OXaUxnXtf6rwgoxPPDiJyFNOedn0eFnVMRaVxoZHQ0/HWPD4NFD4
lsJv1DY0zU+ifCL4SkSefJl0Y9zrPKoiLzTPpNK4rXqZN3BrOza9tTyd0LuC6F0VkpVTnXHr
0FJ5qsGGOV5vKQ1Dhd/rGOvmpxbHrsIvPHlpKNzZyL7ib4g8EnxZ+6c8PhEvV5XXD55uPyqv
HQ1bHh9zaiPdGI5PNZWFkq5V3uBy9ulU1yGpPDiK6N2ht94N5XXW2wtyY7aBaBh683zUtXJ7
iZOXS4/PfaWxr/CK6DXLUw47GuPY88bIKa+dzHc83e3qGG6/WomxTw1vHe60/6Xi9+1XRfWO
baDTm6ry8jbWBjr7dKNjnOta1D2d2Nf+1ypPNaGxpzrlj8/y1BB5oTZtxXGlvK55a+nsU0Ln
6Y9Rm/ALsl7/vMg075ePY/atB0vly9OT0uD7Lm4eCZWnukdDV/tnPHnsK7zh6YzD31P8bi97
9PwCojOt87jWNkcTut2LyNMwZj/Me3vFkvZveH5BbWIto37DcYRPKY+XQ22zqGMse/BGDB8X
PR9uGGMjRx4NVU/3XX+fT1Wz9rbNZow8NIXXNMbdhDzRWnWUxrr2X1B4TWXe2hbekx2NWdXL
xTF5cmtRjPGF055eOhy1CftDc0yrX7Hk+U9OHg+VRuefjSL7nbOjtC7WNmR1P6t5Nq7n6aXb
K7I6xrqO8eTZ+d6Y3hG8pzyoeTzIR/Y7p5vOXy6Izx+dZ9PTiX1vLR2NhzqHBYU/KJ9bnu53
PL/A9598O300YRuIxo76oW5PdXxsejbycsIP5ZcnLfzbhI3MRvzUrQif0mqn2956tzy9cXwa
5wPLg9P9YYxv458JnH1z++VzRO9quh9ZGxbdz7LqBxZkX+dzSW7s/DaI6OW5t2c7H/DY29NP
x+RtgFOl72c+eTbS+U8Zz39ye3Iv5tzy4OltJ+bc8uz1dz7eqbdOjxE/0/mqVzHylBWZp3kc
q14OPd+jGLOXpLzznTsfZrX/s8pbXe0jybwvT0/axufTSOFXSuO6d+4YTexXJG+7MX7ova7D
uoff6Yw9D7Bf4PuJhxP+U0+4zfO4UBwNQ8OpwDt61v6mfLjXs1dNz/IF2L8tOTNwvKFnfkKx
Ht8+VQ1FhKNofq1jHnSC3pGz1TWiTzwGWagCcFD8oWNGol5J07+FvaKDbF3P/N4y1qaL2B3V
8m+ZEz1p/DWsRhb47gHPGdsxMhg6WMF1M4ei8KlkKD5GZDRvaCGrSm02zZgXGGPdcPFOaKDc
3RZoOEMforFi7O3QwNPmfyeGU0XAe4hwFGEjHwxXu1ifA1BM+HfMT9aBn3B0Zfwz0ER2cEN2
4mu0KZs+FcyDV5DnkTZ/jjAG4diQMfjMYMcYoX8eVebMJ/IBmE97sDNFyErH0Mb9r/GzDUjo
g5mx5VMWvOjK6fSbwdGAzGdkrerIcXfw2iu9C8vwqqFiCfCmWbMr4WPaSAbDK+bXNTwBkokR
4LRWm+b/Degf+SAFsY/H0r8j9olx0BlzD23o7LSBNnSOLYi8dM3oI8DJ+tawVjnTi2x1AzLb
RX+S6TTW8gES0JW1XjF4ltB/3ZxXi9L/GV5IQ/hIssD2qWSgN2iTNXtqW8a4MtLEYzQMLUfC
p1UzQhJjXJvxjjBGBS+2Mw0jWP0W9nQ6ffH5ro0YE9v5O4OB9zuKltM6VxEZZb3dBU3Xond7
ONHnoTc3xm+yencjtqGI/GceMnlpxmcc54Yjdq+oGw6zfbozcujTwFJxgCxUFhmrG8H/zVDT
lxjcNeCWT0+Gn9yGcHIb2mdHMs+uWVeGd6HbHBvaMWvAsUSKutrY0K7sVQ3oM9v5R7Vvdaxb
DVi3ze+8nDRaMsd70LQhNFyavy/Ej6Rdju3sM/S5CpneEhwVxMYZvmXmtyV2/FlirjS/ZYU3
1U6fYw5ZvPyalDk+wWbVwMdN4LfxgqKsBfmiDWlDb3FnJD60Bb0h+Aqin+z9PgkfmmbMG6Gh
BK+UfbQzkQXyzwYCr8P+8V71pPtpB/LEa000rcs8KXe4LbZ+YPAyDfuwazVZ4a7I28DM2cZF
qkJDxcyhqeeWU1mLE/C3KlmmktCQFDhriD0XbUB2mE+0Q52IX3CANhwrzIlM0+8TwfHDwPvq
qy4IfAj7Qvv+AeA12Q+XRB6rAif/qyI0Vg18QdYyDb1mv4NoqshaHBvaF0ReerIn5g1lFZGn
S0T77NnnUGi8VTjF+B81Nm37DwC38U6G0+5yqPFxC1/BPuD8p10zP17vtMFt45E5sR+0ugcq
8xa+rvCykcYDPUeXNf70KHpbEzjJ9IXCN7V/CXsN05gXO55UXo7UX94XHPsKJ1/1WuRlV+AF
w9myrFVT+rNndyC2YUXhRaGB4+MH6q+XRRZov7xWeaoZPuzLWqQVx5K06amd5ritxXEsNPK5
ZF/Wqq1rOcJtL9aJVemfM/O1/fc1X0Pn7D3hU0L41Be9cjRsKY49he8qn8jTsnPYUB+trWO0
JSc0gN5aOJ1rLjTPsKd+Zllt8CngNt8yVBw1tLHnlgv1Ay18W+EWB58J9oRPeR0jJ3Nka2vh
1wo/h3TloR0Nj0brF9REty8ER09w5IRGexa3OBwf7rX/hdJYET5YebR8tHyqGJ7vie6vKvxI
xrfyVFQ6T3SMlvKJpMzOc1txlHWMssB7iIza/tvaP6tzyHnr0JU5srztiSxkIvHMgo5R0rXK
GcocHyyfCjIHN88a1upU4WmV2XOFN4QPrJcWvqPwOznr23OLyyG6fEtb51FTmSxAHooaQzsV
G5hVPu3pGA96bmkYjbfnmpzy+U7OTmz/dlVnfD5VdJ51L66yr/CMxixyQgPvd5bGgs6hBS11
emdjR3Ytq8KDAaTIzuHMi49zzHNXYwoWR1NpzKk8ZUVe7BnR+jZJL75uaTzW819D8zG8T1j8
OY3LNDQvdhCJFzxPnBF7OAO6nLTFQXuRzW2d6hjLupYNyWNy/NydxW3/qkdjVfEnx+Spqrx2
53mXd2roWuQhs0WxL24ODYWvaP9DgfNeZeGXCr/R/hXBz3Pw5WnoxQpdG8eHAx0jr3MgT8DC
zxVe8Wis6ByOlI8lQ+9k/77AmU9VQ4+lwcUzHY6apxdlhbd1LSoaD8iJN1aN0Lju0ZDS/mcq
bzVvrXMRPrncfVl4be1LUX08q7tuLQ+1/443h12Fd2L4VPX4fDCxDuw/FRRHzvy2OLoeH3o6
Dydv+179wZbKfEvhDQ9+qHBn3w48WXE0rkf45HKAZS9n/E1x1GP4lIPvMs6nqsaGsiLzURry
YjsGOPvb/vWIPFU8G7YZsU/2DOr4dObZn5yudU/X6kDh257Mp2P4uK1zKAifBxpXsW32lE95
j9cDhVc9vXsY4yP3f1QaHZ8vlcaeziGvNGS9vWzP4xPHJCyvF3SM7sR6E1bHpw2FZxWe9dai
5s3xQeF32r+s/Uve+L0In4rKy7xHg6vb2VA+lVQeeK/hMX4on1wuN+fZ0KY3BxdrXPL46O93
JS+uu+nVQJwKDTmVt5zsNTWp64nmQgaw3m4tLQ1Or2knd7bH+RXOb9iN8OlIach6653wdL+r
vB4ofEPhiQkae4iROVlwMt3Q/kXlQdOL+2Zh2SwOF/9emaihov1wR+O+x55Muzm0Yux8Xvtb
WeBzS07X2tVxPEfi4w2Vl5y3J18oPKc0FD0bO/LscE7lZVXHSOocdifkkSXL0jj08uZOL6yP
ZX2HyfqmvDkTuNyZq8vJevLgdMbqXVtz1lnPxpZUForqN5Dl9f0nv84irTiOFb7s5WxcnuB8
ohak5+XesjjnFqXGy+W9hpoHfVR4I2KffJm8itTLHWlmM7pncv7O0tD28krrE3tRFusSlelo
7szK02Ai3+JqWlwuNevJ5NNEvYqrkYjmzV2+hTTY+ftd9UNdTY7LS1Uj9qnl5c1dvrboyexA
51Hwzl4uz3no1VFYeVuK1dsTxX/tzcHJSidin568/JobI+XlrVw+92GsRoL98ZzCXc76ZKI+
s4cIqNWZJa+eLxfJc1bHclv2zGDzb47XCxO1HkTDYUyOsOTJ03gNqp874xj/D7V/vjydKi99
3X+YqK/seTWBvm+TVTvt6sRs/2ietObVR9W8XK1f1+Pn7260jZOXulfr0Z+oUchC9vxzrvW3
cxM1qESvO8PmYmrZjiJ8WvZyoYOYOopHr37J5Uq3vVxtbiLvnvfqE5Zi61xLXj7Zl6eyVyfh
cs77nh13Mr3gyayjweXmk169XVxdz6JXO+nqEl298UGETyOVuaraQL/e7SnWjjvdznh6uapr
taP2bWUCv6szs7nYIy/+9BAj0w9ebXZRZbqgY1x7dRSdsdqiWqQuuqL1ML48Oj7WPfh2hE99
r814zUx0DN/+lCfqdbOa047WX955efehV8M+XvNnzy1uLS4n6lCdDRxE5GHorVU6pvbxzqsr
fIjZi1JefcKW6lRqTJ5c7U8/ppZj0cPxoHvBD28/dPXnTrddndmZzqGqNjJnuD8+R+aTX8N5
rm0uvLrD1Zg6eScPFa/W4zamFrft9c94fHyc2Cf8+wjR+qeSV/PSnajrie5nLW9PdfUqwzE+
sX2Kq3Pd0f43kXrfqtYO+TUxl94YyZgaUlf/va58sP64XyvraicHuIPlbPDpWB0+13j59XRD
T7fj6lRvvfsIDzrGo1f37OpcV8dqvGpenVgPGT+L/0ek9tuvE4uzw4sTtUEDrfUfl4fs2Fr7
9ZvZSP1Te4JPdLdn8uYO39Cku/qHuJUzlK8ZfsTdnqR3t6cMeScLm4OX+GwgtIflDdUZ8ehH
2LFppkeoTuEz1xbgVHuRl/5ZfDNgCH+lhrvSfNq/BZx86FWjrw+A0ylsFTaJal8sflqPbRmj
g9zsitRUZqRNEjnqJLi6jqgceRtP5n/3Msa9jlGTMRpY1zvsOORDMI0UNTnDHIgH16CRV5PH
v0QtSkZjJaTr93L6uoANIMwt047nUTCnmzY8noHZSZmPD2aeG5gD8SGnfP6hfLZ8LEOWLbwj
cxxgxjwHyjHxHJhPpLMPgLSFD2XELXgeu6jVSGIeedgx4lMBd8cewKcl4dO++flQ1zKna/Xk
rVVV51jDHGlmz8bn4HVaxzo5PmXApxwsMdNIZ/tLWcucrGUO+wKvxT7yhZYPe6CBxkjJGJfw
ETOwST3cZOY5NmWOm+BzRuTpUmQlC5r28fXYLCyE4+UWeEk4WoJjhDs7lg8tpeFcaGgY3Dvo
X4AvfC9zuJQ5sMe/KnPcVlloyloS7S0jfcwnqgM7xjyivLQy768lye6myEtJaHTzzMl9DF7r
rPCB5lBRmW6LTD/g5yuQBcoptCBPA6mRY5l0ekMyW1B5uFB5Ifs7bhuShm4rsyTTq0JDU/sP
pX/D9HM6k1dZ+CZ85HiYlacmbK6d57bSSHX9qxF5ycFWbgp83dP9Pta6gMqo8zE+NIS/D1Kl
YfnUUr2lXfXek6cj1CWxzDZ0Lc6Exp4Z5TbGfl0on64gh6xXzkZu6hzautZF3DllmV8VmSff
dFP42II82rtiVDN/J/FkK3Mj8MGu1RFoID48Cx9oX6db7tx/hEpcGmNTxhjBv7e2g+XFpyFp
MFbVjpcjdrzu7RWHqtunolckQysStV3H3fdxebrUOTRkDmW04bXYNb1ulY+7Kk93Yp+ygA9k
DgO1426tsjjRnEuEqubtR/kJPlGUraa6f6E01MV20FpZnbB7FfVPqQ1tibxytUdLbA/HSqyd
LqGmkfWmq/LQUnnIyl7RxLnc8qkv8rSPnAL33zQUWtvRNzQk4eeTN/QNvVKw8z3UFJDOLMNj
7Rn8CfEd29DBNnrWofvfZP/PiR2i7550zE9u4GMXTSu69b8M33CE+sF9cPAA+2ERX/GmergM
orNUpVnEtz9WzEo1zP82TYs9wwWqdbs2mpFHhUIeX6Uhmm7MTDaM9tygirYIqVlGrSTh6KHO
rgs/9RT1vJcGemDm0zGeFnk/KazCAeqYlnCKWzKYugIvG/gWaneWTattqUO8Qq0h3ZN/kMr+
lvELH/AFaKJpE5W9VdCwjIp4brMu1XPPhtpDRAbXcf74JjQcGY6MYLUvzah5zJn652UOKZzz
i4K/K/i5fn8TEvGIOuJnaPwPwJfEjhfhHbcMTzqo4aU2DeBdR41FAtbzwEjqHepCLw23WuY3
8yFj1prgKXkjjSrOzk1Pqv9aMb2oHnkL8A1U/xXwtaAF1BY/G3y0Htz/yEjzntSmNvE9iDo0
IoVz9ZbU3N6hhvXAyEoBdXb0BsEu1mJdvgRREngC9bP0zsGuwcw1u1l89YHgP/DlmA6+EENZ
jT5oWIe3QZXu92bMAWikW/NcI9cHp09x7irIzfpV0+bc0HSPqATBa6idoHneGOiD8OEQNZU0
BtVqLGGMW+QBOuAdVV/yHE7MvE+x23ZQX9NByxvz8z6+oVNF5pDPIil89SKBNtfm5zQGf2en
AF1IYdWXBMceTk91aOMzag1TqDUvA35jOLkBvdzHF2iWAL8Vy0L9V8wIWxEaUmjXBXxguEw0
2TE6Bts22gxRidzB13rofY4t1Mn1ITucNXk23OVau0fU8JYxjxrOv7Sid6gVPDAYv6HmleDb
iOPlsAtdQt4ODP48rFIJ++Iict3s05XxvZkOLPiF+ZPbkHdwAatWMTJZEXgbfCT4omnRBJxy
3bZ/BqdEzpA9yvsgebPWDcBPTQuyoxXM5t5QmQW2A9S2NhHPJpqWUffdQVXytrSpo86XfZgn
7KF0EhxC5shHqWGtm4gBUC00wRM4ixOcbpBdSP9l+MAFnAyuzcpz/33U+TZxvj4T+AmqsdhX
GZifbRsedwwmupN7BL+vB0+2CV+tbPh0CDjFvKkOmeAriJlm8ZrANmIZDG9J/4yhoim+XhI2
siZ1qknxN7ugYQD/YlfgNpa7JT4GnxkHuBtNtfNF3R8y2KUSRtsSaHVvxm4DN0ntJuDHZl4N
hZd1r3rGimaxgtw/i92wDf4emD8ZvmHgVdnvOgZK7x60cf/jwKwV07Bv+M44Wga+qDRcQN/o
/LKEryJ2UJd+oPArGeMbpCKBMxLVsDONB/BtMvAs6cuvBG/gG30MZ9+3L23K+EZqAvy5wzzT
0MIT7MnkDVyZmSTA4zv4/GmcqY8EnjFw6k9e2x7GoDsEO9iNv2FVrjAHrlo7BDwL/Ay/MNQO
1C8gHH3FsSdjjHBjJYGV34NdSkMvOoJjweA4BJzqrhIC3zFrcC5j9M1PLA0nQsOO0RU7hzPM
kcffVh4QTeQ5MB/OBQfF966UDy3lU19wrBscNR2DJIb5cA55YhrvvTnwOpxhh2X4Hs763H9d
xicaGxH/6VZ5mZMxqE1WaNhF3INprAuN9NUx5hPlBa8VXpUxRuKjMf6e8qEg+BdQ5Z2AX0/f
rWIfbwSa6HyVhvRRLfk3mWdd55HVteoJH4jGPLIYNHIKkW1aqx7WkGmsqyxQFmlVvsbbAH5a
hw30p91xCTWapKEnhsZvmkNZhG3voU1ygsaSwdEAjhxwnAN+i+93fZN5Puo8F0x/68smwYea
gY8Az2MOz9p/VftnI3xaNLy2bbJoQzQeog3xYVVwrMCrtf50Qsd4kP51M4ekjJHCuYTHSAmc
fIie9F/EOZn7X3s0Oj7l8UUYS8OT8GEFpwJLw7Xy8dnD0dcx7hR+5/GR+9dM/wul0c6BPJ2G
wpd1fKLpXtaTfDOeZ8lQ4PhwqTj2zN+W1zmFOz7umTW2fGp7NNg5Hkp/lnRLw5ni38e5xp7v
rlXu97G7M427xsbZeTwKH/Zh4yx8VeFHSuON8mlP5cXymeB9hdv+eZz57Phsn55FHg5EXohP
LcVxqjTuiTzU8OUoy4ehyuO+wMvw0+wcDpUPu8KnJuyU5VNPxk8Zm/igfKrjpR0+i48MBQWx
AmciDzTPauSMaPnUkDGupcKC4Mc6Bp3rLB92dQ6OhkuhsRbBTzR1hQ80twedZ93j9bPyuip8
HGDPZXhP+u+YMXpKY1fH2Ff7sytzpP4p1YmezJH6D5VPJbxMYnE0pY2bB8EXFb7nwbd0jCeh
kawbn+VJLne1/4auZVPmuKM8oLVcUTjHC2wbH8eu0rAl8yR9bigNq4pj31tLR6OLB3SUD3Yt
HR8L0Ck3fpRPHY8Pz7qWboyCx0emcYTcS0bmOVD4trcWRe3f8+Zg1/pCaRznU1fbnHnr7dYi
o2txJvaLcDiZbOta9rEXcf/7CdtCZzKWxzoicBy32Te+S0F1IunZJ0uDz6cd8/+04tiXmOk+
/mdpcGOc6hiOTz2VR59PXcE/Qk4zExmfeEA0LUn8aAff5LRjDHSMjuKow4NheErhBU/md5WP
zgbXvbXMKnxPaeyM8dHK00D2XM6APAuNl7Lvl/A9bAtfEDjx+kHn0NAYWFrW2vGR+g89Gs91
rQYq88UInxaETyN4I5aXt9omITSM8K2UjIxRj9GJM49PLe1/LnG6ESKqmYgs+HMY4byUUTu+
gb2C16Lq6VVfY4kPiuNZ+XDq6WVL16IqazVCrZSd47nSOBQepODrfYvIguVTX+fRlrxSExVd
lg8VHcPJ0wZ8esbxqHrZk7Uuww8cz4WMUFtn+Xzr6fW59o/KU1HnWfRo6CuOFcXRV3nrebp/
583hWfmUHsuDRmlse/gbEXlaUXlZl3nUEdezOJLePG2O8NS0HR8jKfrm7/tEY01keoTYdiZi
5/M4tVs+nUIenX0aaptbjS2XPJkcKg23GpvOe/K2q/KY9/YKp3ePiv9G8Zc1lzIQP9TacV8m
+5oHOJMYvK8XFK+x+RiXi90R+C6i5qsReB7ZD9u/7s3hRuPvR946DSN6l9R5llTv6sLrKu43
2LzTpeQB/LXsQd54jLrHx+KY7kf7t0VWSBYWI3rX83RzS3XzPkYmm14+puDZjvH9kua47vHB
5ZQelMZTxX81Js/2fOfyZ7TeLsdo83c2p+PnUmmth5q3amqOcFnrC9Y1d9bzcowp5VPd06mi
5kGJphMvL9XXNg2dZ3csX+vLA8/zXCJNu2Ib6nhtwtKQ1jypraEoo2ZjMpebw1q7vPmF8MHl
c53Mu5yyn8/dxx1XC79Qme8In12NBNGwoHMsav1BVvS6jPO6hXOM1fKhKXwow4+3efEnyVm7
3FYTORubWxsh88o09lUvd5TGulcD4fLuT8qna+VTAXy0376y+bMcvjxyKzRYG0h59Q3kSqO6
n/d0PzWRi43uRR1dy3vN/9n+Lk9KPCCazoQPA0SxVyVfm1YaWt48kjrGheZBHZ+svPj1CUnU
1Fi/YCj54FPoDOPfUngN9s/q3amMkUeGaHMsd+/qUfxcrKujcHnMHPZhy+eG6J2vly7vvouY
tZW3c5GnnuSlboVPeakPKCJzw2vZMOvN+VyOG61IXU9P8t5J4OOamobm5q39Yj6N7yVZnOts
TruuuX2uybH7XUFksiByMBQ+FXUtklorsiE0Nky7nbGcddSO57Se5VRqiwi+qWtV15z2qdZp
7Mq3QOwYVamTKOBeoq2p2Rc+Opl0fPT37BHu2mWk/6PaFlvj5WqLiIY9peFIxrfyOK53WcQa
NiVvbuVhHe8y8FplQc8wUjPjxsihUma8vomr8qxenqttqIjOZLE73GEtd3UPTsrXDlJKg9WL
BvTSzsPVUZyp3lgb6GqTnF9B8A2BdyATK5E9PYfZP2utSVrrMJqIkralPqAkvNzEl1CsX3AN
HNHaopbyqYczA9vYjMBH+C5gZkLejjw+FdU2lLU+inOvtr6gIjT4/tOuweNk2vFxS/hElc+3
UoNVEtvg22Di863at1Wd447Ko9VLW2ti61VIgu/GbKBbS1f/RGM8yxiXyHRlInU9/lq6up8C
vjN5L3UYPd2TK16d2b3aP/62zK3IdNPDUVI+bQoNriZmXb7gw3tFX+ubqrLnriMjbWu80rqW
Na2d3FT/y9VO7oOGjN5Zycp60xg3Moar84rK7JHu+9Z2lOE13UvNnpUn8lj7OoeBpxOu1qSv
dT/1SL1KV9cip3WFz6hvYD5cKa/Lnv9TmKiv3IVnuBqRBb9mMLrWrkaroPWZeXw1apxP/2N+
8dsls6pno6+A2xcp6J7rPr6mz280LeKVw2W86MHvE6yMvQY+2TMO7wa+2HKhb4tkvFcUMlMw
+n3oHQX77sAZ3jE7AKSLVyR68uKAffXhpZaMjV8jmNZm2cM2u+UaYsKzR2Rcu3NQtvvieEv6
IsLuHLQlpr7s8bqX9lI/4Z2QnNRlv+elEIvjrW+F/KyXQpLvehskfszPewsk+YqXP5LveO0j
9Qu89vFr/XLeQqAp0BRoCjQFmgJNgaZAU6Ap0BRoCjQFmgJNgaZAU6Ap0BRoCjQFmgJNgaZA
U6Ap0BRoCjQFmgJNgaZAU6Ap0BRoCjQFmgJNgaZAU6Ap0BRoCjQFmgJNgaZAU6Ap0PTzf/35
r32Euz2BpkBToCnQFGgKNAWaAk2BpkBToCnQFGgKNAWaAk2BpkBToCnQFGgKNAWaAk2BpkBT
oCnQFGgKNAWaAk2BpkBToCnQFGgKNAWaAk2BpkBToCnQFGgKNAWaAk2BpkAT/Xr/q2PJd78u
thBeE/sLvCa2/FPeE+uav5tzvRrWhWSGN8PCm2Efc6+wYXj040sHL1ffGq4l8R5j2ditU7wH
2zBcYnjOjF82+OkN0Ssz22vA6SXYPbzTSS/V2v4PpvcR3nxsCX56/bEIOPW/MzRaeFrwk+TT
XmDbpM2I3CZn/r0rOAYKH3jwB8DpDdAuaCQanmLGKBhabf9FgfPbvIyf3s60c7w38yE4v9Be
N1JjceR0nm1D8ynGWFc+0vueFsei8rFqYLvCx0WFryqNdeEz8bGs+IcyR3pxtKP4c6DJ4kgI
r7N4Q9PSWFEcSZkH0VhUeEL58OyNUY3hU1Lx0ywsn0c6flrgvI/nDQd3BUdecXxTGhoyBq3l
cwyNbY/GH9rfrWVT50ivp9q1riif1721vonI07KMQa/ZWhpyRpLtPPbMGKcyRl/X4klp7Ku8
1IwlsfBjhQ8U3vTWwcnKo/DZ+jt9lYclpeHCm6fTy5rO4VbXqq3ykDfU2DG+eXPsKI3r2v9U
4QUZn3hwEpGnnPKy6fGyqmMsKo0Nj4aejrHg8Wmg8C2F36htaJqfRPlE8JWIPPky6ca413lU
RV56eLHY0ritepk3cGs7Nr21PJ3Qu4LoXRWSlVOdcevQUnmqwYY5Xm8pDUOF3+sY6+anFseu
wi88eWko3NnIvuJviDwO8EK17Z/y+ES8XFVeP3i6/ai8djRseXzMqY10Yzg+1VQWSrpWeYPL
2adTXYek8uAooneH3no3lNdZby/IjdkGomHozfNR18rtJU5eLj0+95XGvsIrotcsTznsaIxj
zxsjp7x2Mt/xdLerY7j9aiXGPjW8dbjT/peK37dfFdU7toFOb6rKy9tYG+js042Oca5rUfd0
Yl/7X6s81YTGnuqUPz7LU0Pkhd9/tjiulNc1by2dfUroPP0xahN+QdbrnxeZ5v3yccy+9WCp
fHl6Uhp838XNI6HyVPdo6Gr/jCePfYU3PJ1x+HuK3+1lj55fQHSmdR7X2uZoQrd7EXkaxuyH
eW+vWNL+Dc8vqE2sZdRvOI7wKeXxcqhtFnWMZQ/eiOHjoufDDWNs5Mijoerpvuvv86lq1t62
2YyRh6bwmsa4m5AnWquO0ljX/gsKr6nMW9vCe7KjMat6uTgmT24tijG+cNrTS4ejNmF/aI5p
9SuWPP/JyeOh0uj8s1Fkv3N2lNbF2oas7mc1z8b1PL10e0VWx1jXMZ48O98b0zuC95QHNY8H
+ch+53TT+csF8fmj82x6OrHvraWj8VDnsKDwB+Vzy9P9jucX+P6Tb6ePJmwD0dhRP9TtqY6P
Tc9GXk74oYTf2advEzYyG/FTtyJ8Squdbnvr3fL0xvFpnA8sD073hzG+jX8mcPbN7ZfPEb2r
6X5kbVh0P8uqH1iQfZ3PJbmx89sgopfn3p7tfMBjb08/HZO3AU6Vvp/55NlI5z9lPP/J7cm9
mHPLg6e3nZhzy7PX3/l4p946PUb8TOerXsXIU1ZknuZxrHo59HyPYsxekvLOd+58mNX+zypv
dbWPJPO+PD1pG59PI4VfKY3r3rljNLFfkbztxvih97oO6x5+pzP2PMB+ge8nHk74Tz3hNs/j
QnE0DA2nAu/oWfub8uFez141PcsXYP+25MzA8Yae+QlFc3z7VDUUEY6i+bWOedAJekfOVtdG
ouwYZKEKwEHxh44ZiXolTf8W9oqO0cKigRfNqCuIyRUQTdwyJ3rS+GtYjSzw3QOeM7ZjZDB0
sILrZg5F4VPJUEwxSKJmB1aV2myaMS8wxrrh4p3QsGRkcQs0nKEP0Vgx9nZo4GnzvxPDqSLg
PUQ4irCRD4arXazPASgm/DvmJ+vATzi6Mv4ZaCI7uCE78TXalE2fCubBK8jzSJs/RxiDcGzI
GHxmsGOM0J/W41T4RD4A82kPdqYIWekY2rj/NX62AQl9MDO2fMqCF105nX4zOBqQ+YysVd30
uQGfSHfPBF41VCwB3jRrdiV8TBvJYHjF/LqGJ0AyMQKc1mrT/L8B/SMfpCD28Vj6d8Q+MQ46
Y+6hDZ2dNtCGzrEFkZeuGX0EOFnfGtYqZ3qRrW5AZrvoTzKdxlo+QAK6stYrBs8S+q+b82pR
+j/DC2kIH0kW2D6VDPQGbbJmT23LGFdGmniMhqHlSPi0akZIYoxrM94Rxqggi8A0jGD1W9jT
6fTF57s2Ykxs5+8MBt7vKK5N61xFNJT1dhc0XYve7eFEn4fe3Bi/yerdjdiGovEzMoAXzAo8
CI5zwxG7V9QNh9k+3Rk59GlgqSAZ4j33GDwg/N8MNX2JwV0Dbvn0ZPjJbQgnt6F9diTz7Jp1
ZXgXus2xoR2zBhxLpKirjQ3tyl7VgD6znX9U+1bHutWAddv8zstJoyVzvAdNG0LDpfn7QvxI
2uXYzj5Dn6uQ6S3BUUH0m+FbZn5bYsefJeZK81tWeFPt9DnmQBwZQFdpjk+wWTXwcRP4bbyg
KGtBvmhD2twaajMSH9qC3hB8BdFP9n6fhA9NM+aN0FCCV8o+2pnIAvlnA4HXYf94r3rS/bQD
eeK1JprWZZ49g2NbbP3A4GUa9mHXarLCXZG3gZmzjYtUhYaKmUNTzy2nshYn4G8V0dkz8CEr
sU17ZqjouWgDssN8oh3qRPyCA7ThWGFOZJp+nwiOHwbeV191QeBD2Bfa9w8Ar8l+uCTyWBU4
+V8VobFq4AuylmnoNfsdRFNF1uLY0L4g8tKTPTFvKKuIPF0i2mfPPodC463CKcb/qLFp238A
uI13Mpx2l0ONj1v4CvYB5z/tmvnxeqcNbhuPzIn9oNU9UJm38HWFl400Hug5uqzxp0fR25rA
SaYvFL6p/UvYa5jGvNjxpPJypP7yvuDYVzj5qtciL7sCLxjOlmWtmtKfPbsDsQ0rCi8KDRwf
P1B/vSyyQPvltcpTzfBhX9YirTiWpE1P7TTHbS2OY6GRzyX7slZtXUs6Q45EJ1alf87M1/bf
13wNnbP3hE8J4VNf9MrRsKU49hS+q3wiT8vOYUN9tLaO0Zac0AB6a+F0rrnQPMOe+plltcGn
gNt8y1Bx1NDGnlsu1A+08G2FWxx8JtgTPuV1jJzMka2thV8r/BzSlYd2NDwarV9QE92+EBw9
wZETGu1Z3OJwfLjX/hdKY0X4YOXR8tHyqWJ4vie6v6rwIxnfylNR6TzRMVrKJ5IyO89txVHW
McoC7yEyavtva/+sziHnrUNX5sjytieykInEMws6RknXKmcoc3ywfCrIHNw8a1irU4WnVWbP
Fd4QPrBeWviOwu/krG/PLS6H6PItbZ1HTWWyAHkoagztVGxgVvm0p2M86LmlYTTenmtyyuc7
OTux/dtVnfH5VNF51r24yr7CMxqzyAkNvN9ZGgs6hxa01OmdjR3ZtawKDwaQIjuHMy8+zjHP
XY0pWBxNpTGn8pQVebFnROvbJL34uqXxWM9/Dc3H8D5h8ec0LtPQvNhBJF7wPHFG7OEM6HLS
FgftRTa3dapjLOtaNiSPyfFzdxa3/asejVXFnxyTp6ry2p3nXd6poWuRh8wWxb64OTQUvqL9
DwXOe5WFXyr8RvtXBD/PwZenoRcrdG0cHw50jLzOgTwBCz9XeMWjsaJzOFI+lgy9k/37Amc+
VQ09lgYXz3Q4ap5elBXe1rWoaDwgJ95YNULjukdDSvufqbzVvLXORfjkcvdl4bW1L0X18azu
urU81P473hx2Fd6J4VPV4/PBxDqw/1RQHDnz2+Loenzo6TycvO179QdbKvMthTc8+KHCnX07
8GTF0bge4ZPLAZa9nPE3xVGP4VMOvss4n6oaG8qKzEdpyIvtGODsb/vXI/JU8WzYZsQ+2TOo
49OZZ39yutY9XasDhW97Mp+O4eO2zqEgfB5oXMW22VM+5T1eDxRe9fTuYYyP3P9RaXR8vlQa
ezqHvNKQ9fayPY9PHJOwvF7QMboT691DhaLFsaHwrMKz3lrUvDk+KPxO+5e1f8kbvxfhU1F5
mfdocHU7G8qnksoD7zU8xg/lk8vl5jwb2vTm4GKNSx4f/f2u5MV1N70aiFOhIafylpO9piZ1
PdFcyADW262lpcHpNe3kzvY4v8L5DbsRPh0pDVlvvROe7neV1wOFbyg8MUFjDzEyJwtOphva
v6g8aHpx3ywsm8Xh4t8rEzVUtB/uaNz32JNpN4dWjJ3Pa38rC3xuyelauzqO50h8vKHykvP2
5AuF55SGomdjR54dzqm8rOoYSZ3D7oQ8smRZGode3tzphfWxrO8wWd+UN2cClztzdTlZTx6c
zli9a2vOOuvZ2JLKQlH9BrK8vv/k11mkFcexwpe9nI3LE5xP1IL0vNxbFufcotR4ubzXUPOg
jwpvROyTL5NXkXq5I81sRvdMzt9ZGtpeXml9Yi/KYl2iMh3NnVl5GkzkW1xNi8ulZj2ZfJqo
V3E1EtG8ucu3kAY7f7+rfqiryXF5qWrEPrW8vLnL1xY9mR3oPAre2cvlOQ+9Ogorb0uxenui
+K+9OThZ6UTs05OXX3NjpLy8lcvnPozVSLA/nlO4y1mfTNRn9hABtTqz5NXz5SJ5zupYbsue
GWz+zfF6YaLWg2g4jMkRljx5Gq9B9XNnHOP/ofbPl6dT5aWv+w8T9ZU9rybQ922yaqddnZjt
H82T1rz6qJqXq/Xrevz83Y22cfJS92o9+hM1ClnInn/Otf52bqIGleh1Z9hcTC3bUYRPy14u
dBBTR/Ho1S+5XOm2l6vNTeTd8159wlJsnWvJyyf78lT26iRcznnfs+NOphc8mXU0uNx80qu3
i6vrWfRqJ11doqs3PojwaaQyV1Ub6Ne7PcXacafbGU8vV3WtdtS+rUzgd3VmNhd75MWfHmJk
+sGrzS6qTBd0jGuvjqIzVltUi9RFV7QexpdHx8e6B9+O8KnvtRmvmYmO4duf8kS9blZz2tH6
yzsv7z70atjHa/7sucWtxeVEHaqzgYOIPAy9tUrH1D7eeXWFDzF7UcqrT9hSnUqNyZOr/enH
1HIsejgedC/44e2Hrv7c6barMzvTOVTVRuYM98fnyHzyazjPtc2FV3e4GlMn7+Sh4tV63MbU
4ra9/hmPj48T+4R/HyFa/1Tyal66E3U90f2s5e2prl5lOMYntk9xda472v8mUu9b1dohvybm
0hsjGVND6uq/15UP1h/3a2Vd7SThP/Zs8OlYHT7XePn1dENPt+PqVG+9+wgPOsajV/fs6lxX
x2q8al6dWA8ZP4v/R6T2268Ti7PDixO1QQOt9R+Xh+zYWvv1m9lI/VN7gk+f+2ZYuNsT7vaE
uz3hbk+42xPu9oS7PeFuT7jbE+72hLs94W5PuNsT7vaEuz3hbk+42xPu9oS7PeFuT7jbE+72
hLs94W5PuNsT7vaEuz3hbk+42xPu9oS7PeFuT7jbE+72hLs94W5PuNsT7vaEuz3hbk+42xPu
9oS7PeFuT7jbE+72hLs94W5PuNsT7vb83nd7wpth4c0w+2ZYAtpEb1cdmj/p5aloG17PbQO5
AJ4epCYhb4Ldmfa3snr2pwmcGH0ahvLOVdX8lMa6NtjOpI+FlDFaPJxhRNsR3ppyKz8JWUPE
aICbYTzHkfn5nbyhNQ5zramSY99o73BKDx++ZnRwH/zhl86YlujP1rTHpunP3DszM2tAR/rC
qZfb0Itg+zhF30JrbycojG/heu7gTt4VONoD7ERWJdp/st2awXkl0nCIczlxbRs1YQ9jMhil
6TX9Zo+ShVyemf3yNWNEe/HrabNlbAs5lgvRA+IjnTiP8a+e+ZNeNovv6WSKWlGvaTLn4GvY
famu5wlv41GFycDgpPwWyfMBVoig46s1fz+2whcYuwE+3QFaBe3HMquRYIjS/Lqelr9v4x/1
bGGlboX6LmzMHfSB6tyugfXMcOIMO4Q/8vSeBC1A1q4h4U/eC4P+y3VfDa4T8+e1avhX8/+B
aUHvH7I9i8di78NeA88oAiONHoGqLazdrWdB3B4c13MN0mt35w1wk3XyD9hmshBDcPK79/9/
fvkvzPq/cbuJfvZfqAb87y//Mu1K5if8Kp9rdyI/89tFX/BzbYfez/32BcShHM83RIpIBu7k
FUPbys6fJYoovANH7Wr+01j1f4n0TZs/adudQI9h84/Ufv3OXPsewxe2Pa/n1lqEtk25y213
uXhYtI/1ORw8NdF3so17CXOcnsRUSAn73SVwRWH/+eX/mt//KVRPb7eGCjPS9DPl6RAUL5iz
4Yr5vWp88yXzv4x4UHGt15BVzmMPtzbQ2qio/Z7eLo6SWVYi8cr2L7eOvgSaeEOP2db4bbba
WdKv6EN/M2WHH2CdLSb2Yf197fe00tP5EezzW/j1q1vm9Dss87X5M/Hl/5le77XR34Od/svb
aTr/Hsk5/OsLdjXY7GCzg80ONpttNv0ZbPZn+9ZZaMn+B9hnH9PvZ43Ho2SkHcEOv45Tf2cL
/KvY3WX8O9jdz7C7TcTALf/eYm2jGH4/K+vmnwfvD0M0+cO4FqxvsL5/Z+vrt/uqMtyTFfwq
3KT1fat19kew+KNY/w4W+1eyrlng2kfN7cCM9CQ2z/afzD0zvBG7VlYW/hr2cMFYk0VjVZb/
4lm2YBN/XZtI0d0DZN8+2iZeml806+gIwT4G+/hR9nH1T7eLwRr+ta1hHmt3ayT7/XFRi4s5
T1rwe8dHNzA/qjXNSn3wE+pBh2pNopWNDUjusZ5Vb8fqA8MZ/7X8Daf7n326pz+D7f4c2/1e
ex2sc7DOwTr/na0z3acKFQfvtc6Jd97c2MJ3JXwZ3Jc7QbP7xfeZDpkt95Ot1n7DbLu7mzJp
z38XC+73mR4NieNiSvnobme93WZvAOdI7ArdU7qSO4X/kJuz01t8VGQhXkf88eZtN8tTs1L3
VV8MfKvP5u5ROjyzrOdH3Fb5iKh4y2CznOe719H9ZRL+cbGjI7WI/O/ptnF8Pd+36nQz+Nn8
66vRmj44+683r3sJWtjzbpAz7vetf/rD1v/7X0AGFj5BBvgez3evTvw75MFVp/7rXfG2t1WH
/w5SMc8NiSO1gX+uVHBNCt0M/1mSYfGzVBzjixhBWt4vLYufIC2b5ueX2EcOJyLsX+G5vq+a
mbG/PXof9hgnH+lPkI//ozf7XWX6e/zLW7USUXy/igz8+lZi6ROkoGXa8/cX7j3bPnyzJMzC
93ZJWH2nJPzq+r/8CSv/Z+UBfm0773/V5Wev8sqnrLL9ihjv+w38z/fjvnqewj8Njn+9QyL8
sSZHsuP81XeFP1NmVj9BZlzcqWL+dYY3A0dvlopxHMFWzLPumU9d9x3T4gjfEH5vxDGKKaz9
fBGnz4k7NvEFGWuv37ry/pcN6STg7tREcQdZWJ5LFj4j/tgwevtVcHAP5y3805wc3+4jTObP
drz9IW7E4C28RlreFpdMzJ3Rsrm1lvdN0SxeeD4WuogTfhauFfn6aBYjHONLmvv6DUo3YjTn
/7rWr818z5MTT/3WOfFQ7fQzc+Uvc/fn5ss/Jlv+cnTrz8mW23+95/6NlWQf118pavURe828
0crP8FFLWIvLD8mNb2AlbvFl9n1Yj7b5+2yO+6d/lsfxmfHqhV80M+5LwPBDVv/vEpX6uLVf
+kXz33Sa/AjNL2JeQevfpvWLn7jyw3evetD2t2h7+lOqXX6FO4a/Q5XCPLexPis/HbKUH6nt
L9/r+Kxs9O9UjfKr16F8Tp7a3pPpIRP9kVXQUdyhBtpJBPkev2oW2knAEVowRw4iuYgz/Jn/
sv3uvES8jBDmICfzy0nmk/xEVwf9XlvhRwFD7fNHyMTnZLPf/426+b9H93NvS/3q3sJbM9R/
95xj4s03ePlFNI5QjgDntyGn94mu+Ov7823jgpHHK8yO4NNe8xv/aRmacYeMW8Kb+TzYEjNe
vbRaYudxp+82nuGO/BDv5x1pO8qB3Uy8/Ti77VrkpTub04j+bA0vgJK03SKH6Ljm8nFDrZiO
b8mw+Pnk8a8RotolvM94YSilV/buJULNVuJ/vvzHl/qX4pd/f8kZHJtGsv7DtLkCrfd6M32I
dmnzm3Skh7ew3a/X/Z91P546fpfSvaiZUEt4L29M8jeYR1JHYn9qv9cQbRntaV9Y7aE13Sje
wSh9I7n86uK4xL+2d5TrVej7pc6iiheRj/FeS8v0j3tnMr7NWuSVlxbkgL8FF33/pWb+fNJX
UePbR3GNv0zb1fzvHWZ3rPbwUCic1ZttpctRT/7kry6bCc3vR/83VK9hH1VqA2AgCzXUffgQ
eOdrcwxL+qTZsHiY38dVwf0BD25xrJ8PH8c4jaKqOadMh06uvqsrGH/X1P18sl9yyhvJDZHY
JWnRUAnm15jZB0wqlH/mvoLyh5yy3P/jx/moeSz8f+7ebDm1nWnTXcc7Yt9EnfrAYGMbH9Jj
Wg96ODNgwAZ39PZ91f2V9GZKSjHkJvaOqKqY8cf3r7Xm1ABpkKlMpfLJ/EfWcfGPrOPyH1lH
6h9Zx9U/so7r/8/ruPi/ah03/8g60v+IXN3+M3bw37HoyX9mJRf/zEou/5mVpP6Zlfzfbdv9
M/b/v9PI9+v4bgX/k8+V//vWkPwH1nDxD6zh8h9YQ+ofWMPVP7CG639gDTf/wBrS/8Aabv8J
G/dvWOrkP7GKi39iFZf/xCpS/8Qq/s/Z7PNf7j3oXu4JT/ijnuwN5qu9k5/GVn76t2ZNeXCy
7v68LW5827hLfD9Z99+eMLfrW85oMKyC+azv/jb+HFG4a7yvCXIqdpz//or3Gf683576/Xt6
+JMtZ9H99XtOn6Ksld9+u/MffnnN9Ez+W+J7v7+r1LkHyR9uKm/U/6XVGrSM/w8QJJn/yv8N
/4vUjIdqXKT+7vhfEf99p+Zx919JWey1+vSjGplVe21X/W1f/ffqv4b6tx7+F6lxOfW3+tuS
auYVNXah9gLNBEd8u5lTn3ynxizU37fsnWdT/f1GfUaL70L/3//+H/zzRe2HOfxtTn1KpOb4
oL45qcZl1T9X6k/c3JZq/JtaScnep96pT2z8d1CzHPJ3aoa4pFZ+r54oqnFL9bllNaKu/lY/
od9DTf03fc6BPyf730iN1XOK1Lsp8Gcd8Hs/K806x5vSz5TtirLqm5PqT/d4K3p8Qs1Ya8Mz
9D/D4yM7vqxGRCCUaXxKvdEa/neuPuXA7+dgv0G/Gz0nej959c+5+uej/fsCZDv335l6Zq5W
U1a/3VD9+U59ex27jh4/E+OX6o3mlCzNMV7P4lHNcqHGXqk/pfFzMT5S89F7V8TjW2ptJcxJ
18i7Vk/RMwvvmXf1p8+49dbPLNQ6vtSvslejC+pvDpC4jJWWsZL2O/V3WoK0PD2p/xl5yvK/
V9W/5cRTTfXJCfWnY/WnGbXmZ8yp9N8HKnCc47ejZ+r2mXv1ay3VNwz5maUaf62+O6nGa+2r
qj89qH+fq7e3VPNN4Z8ddDLUa1zaT8or7dDVZa/5PVbUe/lU39lQa0xB4vT4lZVxeqaPd3/N
v1VFjb9Qv82dmldKrYfeSyX4Xrq8lqH92wavZcRreVW//buS+LKa/zPWosdP7Pi6kiz9KUOW
J/3Mmxp9pWY8VM9s1P+nZ+bimbT6vSrqPdP4d8zqgF1/qr6dxru3UoP8V9QqaPwHagl8KUlp
q3ku1d9rjX6z4yvqkw5qtkvMKau+WetLVcxgpz4jUr9NGpL6hH4cumfhVD37xfpVFfqyhaTu
8N70+IN66221Sv1eI9b5msjDeIE+6hnQ+IT6+7b6k6Iar+eU4DnVrA5noEER5IyeSanRbTVG
f0eRdbh9osOkv2WWi534jVeQo0uWCb0vDdX70tb7A+99jv3FjKffbgL96rLs1ZEPpnfVgpqr
kdWD+I5PfMfGjo9Q72GF3bXN449i/AfktMH6W8ceusPe8YrxWk7rJ3NysjqHXOSFrlbUfLW1
OrBcfGF3KCpN0Nk2aR7vPrGqNEK/8wqP1+/hC+y0Hn/H4yPx+TlI44DHJzEnvVteID+vi51C
P9MVz2wwp3N+5gKScgG976u/I1lNBGQ1x3agIeRUS4HeH8gGaf1rqvV01Lor6r9J7vScGuJ3
malV6j0iwc/M1X+X1ds4qmee8B159VQTY1tqPgs1M93nw7wv9+13iGxX1GfQWq6gtc/q2XNk
t9H4pVjLCO/3QuwF1+pPRmp2H9g7E7z+VHD9pBNNMYNXeAYvsNR6LdoGr5RVmqn/JXn9TbH2
RyVX2maY8drOvqjPeFXj9Zw6/I7vha4+wwKvWFefsddojyyvnjnj77gXUjFT69Of8sbjta3V
3WgHavRAPaf1tBPU0xrrxNmJjOdgC3esR/fql3qAJOt91ejqudAj7UlpPSXdjmBrdTartrWk
dy2xvqz6ZbfY4+c8vqXkQP8mM/XrnPP47MmcytgLCvY7tK0dqpXNYL1IV6OgTSH7WBB6eqfe
rdaJNWRipN5sSX269vTP4VHQeKenZfXGtA1K8fgC2+ArdE3RHs2Gn4nEd+whnUN+pqg+pYIT
2rmauZlTV3zHHb75lsdrH2cE/dRy2oWc9uDTncppnmVIz6klZHWsZq09lDrkYsl5hxXI0Ss/
I30w/f70nn3g8XP1bnV295ca/8Tj2+J3nGC9H/bzl7CMI6UHFfj7Zk5t8VYGkPhX9juXakxW
PTNXT1Rggzaw3vOArDZZLqpCjgbY74ssR23M/KhmW0BtGBpf87xYPV7PacrPdOBh3Km3rvd8
0nltd1MYX4AFy0LfaD0dsf4Rdsgd+8RLtqk99XkVyDuNd2tvqb/R41M8nuxpFfZUz2nFNrUb
1NV7Xk9TrKeNOXyyz9oRNnUNndDj78X4ovptcpylWYLsTeDnLpWUmPcbeXqXUbN8h4ZH/AzZ
1FvsSUa3pXafw1da2e8gm6pt2wqWSutpN6CnWfZ9i0JP9YlH79CPrBMd3guelW7oukxjeEX6
mbrnlWtteeNnurCpJbXyNvYYGh8Jb3UNPe3w+B5meYkM8DHboKKYcRHzr7E9HSkbSja4rZ55
Q8QgzbraDehqgfWoJ2S8pf5E72d0VlqxTR2od6L16MDjD8K7v4XeTXi8tqd38FQr1rfUc+qL
X6WDNRu907ZFW7G6OjmfqR2MvqPvyeon5pTm8fp8q0mrtRp/z+fbXlBPjUw8CLnrQU7J9yU5
6is9rWKN52oOl/zMWDxDPneH9/uB+q8m3vZMPbPl8ROxwlt44wuWuwGqomn/8V7ZlFsePxWf
X1IroDkVeC8YqKf7ag4HtXPfqGdJVgdBWa2zXKTE35bg+VdZLmbICK7AT/9gX7Go3qeT0xr+
N+Pxc/W32p7QOfgcz+m97oj9kc5pl4jS0y8x9/b6jPoVW9gL6X0NhU29wXdEOJ9qa0g2RMvT
F3/OwtPfFX7niD9H29kR5jSBfW7xexkG30uEdZaEDhv9WvA6n4WtnbOtLQn9zcOrq8LjyOA0
VVIjO+r/n0F/aHwk4ioZyK72Lo0Or9T+UFBzulbPaH2gZ7riO7qw/xUe/6LGj5V81dT4iXqC
9HcZ0F8TGxl5p8ceNELv6yTjL7C1ffWbfKnVdFm/RkKHK+r7IvzGdxivbW1WyeqrGv/E4x/E
r3Kn5DBSsyjw+CVs6ZrtZobHS+8jwpw2Yk5vsJhf6lMqkOoNol4hHe6zXHyIGXzAdg5ZvvS+
VEG0qAtPgcavxfgI4w88fgw7O1ffnlBrTPI+rp/ZeKfUK9iaDD8TQcYTeOaGx2891uAKu3vE
4+fql1jAE13CT9VyOg7K6YRlQuqvnlMFOvzCcrFH/O9eSYW2BQl+Ji1msEYcYMPjD+rvU4ix
tJWMpTC+LKRO73VdkFg0/ohdI6/+rY1TFY0vnMyphjkd+Rkdu+qrZ3ScqW39wkNAVkssFxPx
G+uVR4jHaTl6xT42VP9fy9Et246J+DTNz0TwZGm8PjPoOQ2VnGQRB5jz+e0M/oj2t57Ud7fU
nw15PZH4dlrLF68lCc+7AOvZYdtcFnqagcabOMsIZ9e++pMB/Kw7XnvC2wvk+klXp976k4iD
bHg92tYO4RdWcLag8QfhleuY55pt7Sts7VB9r46b3PD4RzHfgvqd9Pt6s3r3ClvbV6OzSr/M
nB49D2QMGxHxd2hbO1B/uocEkZ4Ognr6wDpxLWaQg06csQ49qvncCfl3encjdvwbtSNrz4F0
dQb7Zp6Z8ngp9WV41/d2fAu2+A1sV4/H34rP/4LO5VhPZ0r+evjcvZrRGc9J6+osqKsblouU
mEEb+/eA5YK4oUg908IeRePljLewNAWMf4AX9wm9PapV0F5w5+mpntMDpC/Fz5DHcFR/dws5
oGcKQrI22CGKPF5rttbLGzX+GTKT9TwyJ6dl1tO5/Y31jqP9ryH7hG+4fyOf7lOtMoXoKT0j
ZfUFsvrGz+j3MVDzuVT/N2C5W5zQWtqmRDy+q97EAJ9wac+UCyunek4PkOQEjx+q31DPaQAL
fYl9Q8vqUMi2k1WSozZ2JSMX1+rzs/jVtVws1Nu9UnMeq+9acIy+LfbPc8iIvq8hf+0JkYQC
oi9PSn/o7NbFnLTmtHB+K0KzG6yrT97q08IGv8GmDpU06b3ggt/vk1j/DWKrI/aJ32BPh/BM
tSSZtYf09NHqXVucX7UkJdXTW9aLJ9jUhdKKBCSPxtfE+ATq4d3x+3qGTX3Cmld8P9EWnpT2
IRd4RxGPp0hLBWexo5hTQzzTVk9k1Ts1z2ib+gTr9GJj989BPU2zTqS8c4e2HB+sE/fCnk7Z
nt5ZPc0redBzSuMu6Y6fidimdtUzRT4jVrxfsc4EN41vQfP0PZjeIwo8vmC/4wynuTLboAec
V/qwJdqmpFlPZcxVz8no6h3LxVLo6hY2pcc28p1t6hRxgKodfxCntxTGL3l8hDu9GeSuwzZ4
JU57e/iXY46zvOPGi2zwE6T7kWV7JWT1E1I1ZF19h43T428RcyVZHQX1dMEy0Rcy0cDvu+f9
XscprtS4W3xni8cPvDugM/Wb33LEUz/zghOa1vAEJImeGYrxW/UtWXh3NL4lZOySx4+8U8qR
T5M0fqFWNEEkeAHZOSAKKufkZDXHsfWKvaPJq19+hHvgKsvFGLurue/Z8PiNGD/F+DGP19Ew
nX2kf98VdEGf3chuF+wdW5v3J1rPRKy/g9O7iWW9ejY1yeOnYvwD9NTcV74KmzrBee+AKHNo
7XVeS8qu5Ybvg5e4jaH1zGBTtR+iY05pfiYt7gUj6NeKx89hUyN4tXW2wVVhU68RlyvzOfBB
/dPZ03e2p1WhpynM6Qz28YmfeRI2dWVt6jxgU419fBN6+og5j9j3/YBNzcI+psT4gxifh707
8PiI/Sd9X6BtcIGfeRe6ukCkrMP3Ix+eTa2xTX0XevoFz3/Cdv4D+wbZ0wvsMVpPH4J6umKZ
eDnRuzvIxZjl4l3Y1CeOzbSFXNyqd9mDNSO5+1D/fqtG30KOjM1+E5/fhd7ds55+YH9+QrTr
xerp+8mc9FvXn3vgZ+aQrTs8U2RZ/QjKqpGjNyEXNcjpjGVijbeiI+sUe6PxGyGnE5zbn+wd
0AP+9kJ9zjv2/AI/cxARiGec07I8fgvvr4YTlzmnVO2dmR6v80/KHHN8UF5HFvkkj9D3N5bT
zTf3wRXev9dCVueQi4jPHR/q8/W58xw2wpzT1kJWl/gl2myD1vAGn9Wbr6j/nvEZrYh5+Wc0
OnPWvOgL3Uvpd1bi9dA5tQLvYMbvqyZ09VqNTeA2gcbTGbWKGG2E/TMLPYqv39jHjVj7ADH1
R/bL1tivyN6tELtIsB5txPp19yItZRN+hmzqK+zdLb/frdDTZ7yvR3gOWZzi67j3P9ozbQEW
1Ix/wUqG7PutYU9pTh+w82W2qeOgrr6zXlwIvUtB7+asp1vYVB2xSyCjisZfivFJ6HWHx+/w
Z0/q0xPqe254fMrTu1uccZy/uBM2NY+zk37mSox/xb3bhPeCnWdT31hPd0E9fWOZeBN69w4d
Wgq9uxE2tcE2tSZ0NYm4XBEZUnp8GmdyMz7B452efrHeHXm8zoPSVuhJSX6DY4s1oacXasZL
xEjdnM4QyU7g5u3L+n/poKySHO2FrEaIxXfYpqzVc331xFGtneJ3NP4gxu8wPoPxG0TxKrDU
BW8vkNH+B9zjjdkObdTf6lNHGWeuHevCQchqFZbG+H460jHieMIFYiEb/KqZgJxuIBMdviMy
d0BpPJFF5sQcmWRHfOcAJ/kCP5MXckT7fZ5l9Qi/boLxj2xT9P2Gu2Ojs9o1v6+jWHsR8ZQB
6+kG9pTOnGRTzf35Uax/CIvZ5v1jI2zqpT2nTYJ6uuW1uDPqjXprI3EeOnr29JPHlz29S+Om
L4vcPf3Mp2dTb/mZOzH+Bt9x4Pf7yTb1Hb7yO4+viPFTvNMrntMn29NH3GGesZ5+fuv7Ulyy
LnT1E3eGBeTt6HvjGt6Kzg5o4waPxjs9Pao5aL/slsfXYU/1bVIbb5bGH8Tn1/H5t1bvxvyG
6uo9ar/+jZ9JiO84wzNFHt+EXtbVv7XhbdYQza4H9NTkPH5ZPW2qzzpCh4xOGHt6xee7MsvR
l9DVCmJ/A97zt2xTb5GbYvIzE0JW63z/leHx2hYP1T+LyAI48Hgnp2VkKE15TlvcR+h8VXMf
/Mj3bNOgrh5YLtpCVi9x3n9iOUqoMe+QI303n+bxHTF+AxuUZDlKIk6mT4c6PjDm8d2TvaCC
X+6dZTuJjKoneMMrpcH0TE/Iag6xxXs7fq7+9wR+9cXeBycDcppnP6NhT4k6O3sPKb1nmRjw
3euLGrmGrC75mYmQozqkyMj2EHaAfJmWPac9i3PaO+7tjd4NxVruYE9f+H1dwFrqPsplnCpo
/OhkL3jFOzbn4AuceyhH9Fmth9Z/EVz/Ha/F6ekBUkXR1wx2oYKwRRsevxHjyY97E3onz6nv
7C83hK4e+H3VePxU2NR7tqkNoadf6ldIqBFnPP5R2NMk29OBsDe+71tnvbgU68jC8+1bvUjD
l9T5zwXYZRrv9DTD8RQ6c+3Ypm5x7/jJep0SeqqjB3p8isdLe6rndGGfcbqaQxR/wjZl59nU
FdvUx6CeJlgunoTeLRBPuWc5Snn2dMnjn0/0juzoM+vRlWdTjU1Ziu94hHRmeS+4QqaP/h3v
cbah8Sshp0+wQR07fqF+vYn6Pc/VN3RYTq++yYXMs1w0ha5ucZNVsHKh83bX8JTPEHem8U5P
94imF+1+/wafuqM+/Qy/OY2fCzlNwAZd8Xhz5izB8rfhGdAzS7F/dKEPKX5Gnzn72DfayH8n
WQ3l7Tb4THAtbMoVfl/jm+zgPY0QA6C4ksnDuLay2gRNoPPU0/zMAbd/Q+z5dTyTx62NyYWk
c1rTrv8g1tLDWs55LXRG7eOE12Yb3xR6umYb/yz2Ajqn9mFTu3b9m+D6SU9vxPqv4amP2d7t
rE3VcaKaHe/WnuT4EOn13rOnek4bfmdpkfuegBfZ5vdF95AjxLsryB+g8ZEdv4NFeuQ57bFj
65yeFceAN8gYDOmp2b8/PRm/VmuaIluL9CINm7rCKfSV7707yNB29i6LCBHp6S1s6optk/GV
E0JPC7CPj7wX3MKeauvbxZmexidP5nQGXS3aZ7RNXSFTfYlYodbV26BNIft4L/T0Xf0KS2RQ
5ThnUNtTnRGrz/pm/ETI0SXifk0en2IbfIEztIvB3Atd1XrfxS0mPXMFTdfSP7Wxv3uhp2uc
csqc5ztGzi7F/c6QNU9yGsrZbYr8pzMhq2uczCPe8/fI2zVPl1hWz4SsLnHX0+Ez1x47kbtn
I/twLuT0A17BlO+V98jZHeAklrI5I5TX42RV9wvV31HnZ1LINqJzzYzPKbNgLuANy4XL271W
373gbOk5zjpHcB8vyDh75vHnYvwn/Dg6S5FsU3aA9s10Rveez2kPWEFF3KVd8/vKiPW/wpeN
2D7OhU294P27ILipptIYOjcveby0p3TfQjZ1HtTVNOcg54Qe5XFGHfP6M8KmPrHeReKMeg3P
Pwt/f45IX5aZpD2IGhpfONG7Kd5Z3j7TUt9CMfcH6M8cRIX7jj7s9IcdL23qF/S0L/KcpZ5S
rCMj9HSDnbPEMcYhnznL3LHzDDmA9MxE6HYb7FeZn7lT/5bEO75FZfAq+wfuOyLkTRR5fAXa
McA5cMj35Bmhpx/q/7SefvD4KttgbVOmuEOKoKtDj5EwumpyanNCT98gQz3WiTnbVJ1hQKex
N+aqzPgDnuizXs/ZnuqMtQp4DqN3eSGrG+Thuu9IIDdrhe+442fyQlY/EU+Z2vEp3J29IBbb
YD2dB/XUcGlNIaf6m7J8R01yoeVpDI3Q564+P3Mv5OgM8lnl/b4AruAe/NUzcmPneGvyO1q4
Nc3weMqWv4PNMhybiwVeqRUXeU5HnpM+V6xw47vErRXJaiEgqwW+k3UZFFqOZojL1VkutP+o
eYRr3GHVeXxdyOkO1tHIXRdEi2Hd2vCX6Jy2j53TNryernhfbd4L6H0VYVP1jWKCqcA5fn/3
vnLwnh557UXY0xf47kvsnXrtxW983wKfU7NCV7VeON90iJ3tBTmZei1m/U5PX9WfaPt4wePp
jDpA1HnCNjgr9PQDJETRMnEjzmN10d0JP+N09QWxzxL2zgxiZAVEYarw0FOsp8OAnkasEyWh
pwvs9yPLv0p72hQcUEno6hNuvmZsIxeeTb2PMadN3CNoua4L5tTY1IYd7/SUeIQe3wEsPHv6
ynqq57QI6GorwJxeKZ2s4JPmgjldKnlJIAZ1ypxeq2/TcpQQzOkEWRd15DmeMqdX6vMWrHdj
+4zOxp0gs3KC39dnTq+Qk5hFXqRhTlccox9j7zggmyGkp9EJW5pH/lsXXIphS0ucJ03+U9U+
UxeyN8N7l2yp9jdLuG0y/Gpkx79Bs8uc8zhEbm6R4wPXbINyVnvzuM0o2LunIXJze9B8Padb
xHNIVkP5uS2Wi4qQ1SGi40PLMVIl+CXIIcNpVIScznDz0+U8qifk5vbxfi9wc6rPaGXEI9vM
3BhmrWnX43R1hUhGCXJm2NKS+mWvOcfCZ0vzOOl1cdvm2NK+Gl/GuS7Na38Lrt3Zu6pYfwdn
zo5lRcmmvnu5I1Wx/jkyuAZ2/WRTDzj13FpO1OlpH3mhkf18sqd7nAMvxZxqQlensNsTjy0d
4WxVgR++QUQ7pKdxtvSa4+3mDFVje3qO3f42xpZeqc/aWhucsWyps6lnMbb0in2/BtuIOrRy
qf65tPkski294nvyDc+pDnuq/Rg9/pL1tB7TUz2nK1hfny3VetGArk0FW6pzYNa4w96csKVa
7i4RlysJtjSJm+Q2srd9tjSPivJLkE6GLc2jbv0b2+Ae26G80NVXaKGJRxJb2sMu0saORrIa
YkvbMba0CVojwunesaU603mKPKoDjz8INqkJSdWyehBsaU/9fj3k8Bl+MyO+Y4K9wLCSLjf3
wub8NYWcDiGnI8u7ytzca44nPH9T56GFXCItFy4/N4UTQRYnMS0XTZGfm+WYeyRyc6+w92WV
JTwwi+n8pqy9S5uKMxrdpUUi/nQv1j9HdHXA5zRiS7MgCVKIzftsaRPWVOtpQrClW8RfU8i8
ofWH9DTOll4hSylrY2KGLR0ietVVz1zG2NIr9Ktx928RbOoD37KVYmypvoE4Ip/lYNlSZ0+v
YmzplXpjR56T41GdTZ1ZXY2CNvWULc2jFk3X5jkRW6pr1byoNTTZnhaEnr4ouSvYO+8R/Kwk
zpXG3iVO2NI86mrovWAi2FJjUzcxtjQP5nSJTCfHlpJN1XfeZE9HQba0YznRuad3XbyREcfZ
iC3VTJy+UXthOWoJm6J1zOVFLT3exTBubc+mPOC3Gwq2dIA874q9AzBcqZnTPbLhepZfpfzc
NnI6amxTloH83FaALb3C01nkHBu2tMJ5TuZuTLKlV+jflIVkzrluCLGlz9g5V8hX0s/UPd0e
4f7NsKgRaMwp8qIyPL4hxg85om94zzl22w9YICOnnaCcpvlsnhV3IXncLieQ9UZyIfNzR1bu
0mL8J2TVMG4yN5f4TX1G07zZmuuKZHBGS8XY0hQyVLNcX8WxpQucaBOca+yzpfqbKtj1IsuW
rpiqfMG5Tq8/xJYWY2xpXj03hl96sGxpDjZ2wPauzzH0otDVBXuzK8GWXqhnrvG+6idsaR7e
x9LejRFbWoJVaePW3GdL87hBTUCTDVuqeRftkdKcxqj/k8U3x3W1G2NLm2o1j7Bwc8GWatuu
7eOU9agn9LQCn39qWVTiXRLIuxrz+L7HBzdxQ6vPTXeCLTU29cw+42xKA3vZxGNLjU3NsU1d
BfU0zpam2KZkWE+JkZA29SbGlqa45lKK5Wjg2dTbGFtKVSayuLs3bKnJzV1wbq5kS1Oc21UU
e8FA5OfOOD+3H2RLizG2NA87nYCldWyp7ny5w95VOGFL87irTcATdmzpJzIMjtgJzV5QEhED
4gjKqP6gn5H5uUn2/Uoi52+JG4qyZeVkbu6Cc3NHwdzcHsvEUMhplX2VCG+WGEcdeza8S9Y+
42S1ibsec057wV2Uyc1N2HPa2cld2j3vBSWhpwtkmpWYDxqJMyrZ4DPL/nXFb7LHXtgRDKmx
qUlrU5fB9Z8ypE3cplF9srsTfjSFfU7yo0bvCrhNmLKNfBHn1EtkjPkMaRN8bARr6xjSEerf
VGCrfYZU07A3wh9/YXt6ztwf5aa8fOv7xhnSFOpGZZHn6hjSJc5EK+RC+AxpSr3FW9jUSDCk
S5zdX+H7+PxoSs1whDik2wuIIV1ita/WX9yKZ0awQ03LnM5hr98xvst6Og7q6SlDquWoCR0a
fMuPGr1Li2da4q7LMaRdMKSZGEM6Q9yzaPWUcnNbGD/kc2NZ6OmC9fTL40e1n2FqVdGcRsH8
3H6MIW3izObueoghHaFmDHHFPkOq2ZEVRncFQ6q9zSziD3NmLp2clvkc7HLvX3G3OEL9igo0
nZ5xskq+35Dt3Cvyc0cg6iuI2WhZfQ3k/LU4xtYSOTgpNd+F8P2myM1dclylAItFz1yKZ9Kc
DRQxd5mB7S/AX+zwOW2OO78rcZfW4ff1KOqd3SCrc8Rxz1fPnpbseOn7NsAcRziNf8+QvgZt
apwhTalPz3LkK8SQnvKjl6jfSF690bsZV1vRd45DW9Mn7eldVnAEvzGkl7hDztq7yplnT89Z
T2dBPd1YvSsLXZ3Dwy1Axx1DeqNm3cJe6TOkevwZbMSLx5DqWO8RueanDOmMbcrjt/wozenO
09Ue5nT3A0P6EGRIBzGGtAG+Uu/3b4IhNbxLNsaPNtT6Fqx3Pcud/syQNtSfDoXe/caQNjj3
x9x5v3m5uYYffTvRU1MXshVgSC/VvpYUjONvDKm+OWhAtiPLkJrc3Bn7fm3xO15yHM/UzHnC
mWfJfuYSlV3pmYr4jjmiPJ/2mTlOnsRdbllWn4KymmI5cjl/U2TblfGclgnKzdX31G08R+M3
wgbnkfvVtfm5D5yf28EzHaYuPtXfn9Z//IwxpCnc9bh4yjPb00880YvxoynkzTobr+f0zDY1
hfu0I6//Obj+U4ZU69EbfN/ZHxnSR9xsFZBHJ/nRMu7C61bvKkJXp7h/NPdvhiFtI8YwZZsq
GdKp+jXcOc0wpG3kvzxyXYIHjyE1ejqM8aMN9a17a+8SgiEdIR+hAo/IZ0gb4Foi6JdjSEfI
BarYnMeVsKl5zGdkP5/saQWfb+IpK6Gnt8wsO6bonW1qBWfHNOvqe9CmxhlSXU+pAS8jEgzp
Evud48YG3vh3YU9f2J7qOTURHxnHGNJL9V8LnPgcQ2ryc4ccg5AM6QVqEEpGNc6Q9vHNp3Ja
8vhRqXdV+FrHPzKkj7j5KUN+DEN6EDVGafxB3Op+4W6oy+OnOGP2kCFg6m1UvHoYeWRSFmD9
6RmZn7vge9+HYH6uyVl/FbK6g+9n4gnvyM2twXIUsJ/QeCen19gx+6I2zgcieTX1DQPkB9I5
7Q7+/1Kc0yq8t1U9m0o2O/lHhvQRe3TBcnlxfpTm9BA8p45iDGlDfcsCOnH4E0OqdftF5Ih+
ePZ0ZnlQp6cZvm9x9+S/MaQN9Rvccj7HKUN6iT1D6+lHUE8dQyrPXEe2/JIfpbNUmCG9VDPI
IpITWYbU1GV45jsQyZBeolJ31tZd/WCbOmNZMwyp3Au2nP/g+FHaC7qI/V2wrn4EdTXOkD6q
97MUckQMaZvzM5YxhnSG7ymACXD8aBdxvCHHa+gGVe4FB/h/I48h7aAiZp/zpSVDOkSs1dyr
G4a0ixqBA86jegjm5o5i/GgDMe8InozTO8m8nLMcrYWsbnHe71nuUubnTiynKc8pC8izYd8o
N7cKG1HivWAj5HSP3XyMeAXNac35uTXYlCrL6jqQ89fiM1db5OfqE9sK1p18jQ3uj40cJXj8
l5CjHN/9zJm51Lm5S+w3S44/0TntOZbzeMvr34r1P2F1Q8uckk2twgZXLXPq1r9GhHbMvvWa
7WmN88giXvt3vm+cIb0Em+/ygLdsUx9Rm/EqxpBe4HyRxW7hGNIlvI5X61unxPga7OmK7eOO
7SnlapdxK3rKkF7wXfytZU7jDGk/yJCWAgzpA3b7kq3V8T0/Ku3dDWxq548M6QPb1M8/MqSa
hl5C2r7nRx/gU4VqUj3EGFJ9Q1TAOW0pGNI6zi8FZCD7DGkDe3+E2x/HkOoZnnMei8+Par0u
WeaU9G7j5efuWLYPnq4uEKM//MCQboJ6GmdIL5Bv4vJmD+Bjx8joXFg+2GdIk6ihrxnH+bcM
aUfcWF6gliRZchrvcnOnXAu2I3L4LkByZiGPNN7l5j6q39HUpOp79cKdrCaYVxwKuVhCjjKc
s14Wubk19hfrIudvqGbmasGNvdzcL3y+PqPpX/md8x0pFq3PaesYQ3qhvr8IKxoJhpRq2i5R
P8NnSC/AKWdtzeZPtqkP2AvMGe0zuHbJjzq9e8BbcVxAjW3qNdfqOmVIR8ymZT2GtItMQnOu
lQzpCHxrEX6i40e7iHs+8B1I/cT3ncCnLHCs1DCkVLl2zPGUcZAhHccY0gYsQ4SscJ8hnYqa
AV9CT9fwoh6F3hmGNI0btrllQp2uPsAbGlnmlGxqHUzRwDKnTk+/EH+Zss3esj2lenZjtinb
oJ4ehN61hVzsEXM/Yz1KsE194fPnKUN6CfZaZ8LNBUO6hDew4ni7ZEgv1OorvAM7flTHE5bI
N3Zz6olnVlz7QDKkS9yJrayshhjScoAhHSG/rsDnoTHn5ur8pjZmesqPDjhntIvVSIaU4gNt
9i8bIudvjPzcAt+Tj73cClNvriFy/h4QEzZ3aWPIs+Fd7jiPauzl5sqaVBOWvQvPpnzhDGHk
QubnmhryF0JWJ4g5t63c6dzcASq4X+A8p89oFcSFZf0Qk6fWOPF9R8zZ9f/IkPaZFXwMMKQr
PqOOg2fUSYwf1fauaXlQo3dkU7XlKCBbzGdI9W8xFTUDiCGto9J0AbVUfYa0ASIuQpTtlCF1
eWQpoadLaG0H8ReaU5gh3QV1Nc6QJpE55XJBUsKmPlnO7FmMn+MEYurnn/KjTu+W4pkO9oKW
fUba1G2MIdVzGuHeZB5jSMeWIbgK6mmcHx0y95qA7jiG1NjUBtsUyZB21cyWtnYcMaTGpibZ
ZkuGdICOMwXLk1Nubgf1JfsBfpRqd71iL3g/YUhL2AsOLKuh/NxpjCFt4GTpat0YhrSOM8SU
5fRayOmUazBuBD+q50S1yyocTymI25kGrJ3+DsNHU35uGzYlybJ9I2S1xvUaDzyecnO7qBGb
ZpuyC+b8XbJM7DwGPqnmeytq3dwI3mUJ73CO2LQbP2R24cDMJeXm6ky4J2bZ6upbXY1H+ucL
v6+0WPsMEcdH7Gukd4YhpTPy0jKnbv1tRDLG7I8bhrSJM+oLn1H3QT2NM6RJzi/M2LWQPX3H
veBU6N2XeIbusV89hnSpRixB8ZwypEn1TpKohDsXDOkS0Z8Xvt+TDOkFx+jzdjzZ0xTe4aPw
fW+DuhpnSLuoa1zgXGPDkLYRLeqznkqGtI8dschxzzG6ql0gNutymSU/OuT8JxfH/J0hHSCf
xeRVhhnScZAhNXfSZ0JPW/CmBnzmIn5UynicIW2oz3mEHKUFQ2ps6p7HnwtZJbkzNQbCDOm5
kNMZ9HTG/ijxo7I2zszKakhX4wxpErVK3NmdGNJP9GdqWZty7sVfGoJLI370gBxU06/Cr9Ou
v6MBO3RuOU2Xnztm/YlEfm5SrWSByslm/EJYqHfI6cCrfuzk9MC84p2Qu2ucB1qiH5DMzzW8
S0bk/I3Qy87kPA5Ffu4tdjA6p83EXdo7vqEaY0iTuOWmbI5TfvSR64mdMqQ6BqNttem/lvVs
6ievPxtcf5wh7YNQKbKfOfTOqCF+tM+9wRLwbP7GkPaRa1O2zGmFbWoZnvImxpD2sBeaO5Ah
3mcfZzq6P6pBqu6+8X1nMYa0oZ46w55/8BhS2u/feb/PCT3toTbQA8fPDUPaw35v6r3mhZ7W
oWFd9v2IHyUb3IbdPrfPOF0dwMK27ZykTS2wTT0E9TTOkCZRJThr+758x49KvUsoPUribsxn
SJOoCBHFGNIkdxPJstwVmHdJifs6yZAmuJbzhcePLlEn6pXv0gb8nuKyehdgSLuwk2Xb95Dy
c9vYeYesp5Ih7SB2UcL9gWNIO+q9Ub0oGu9y/tqIDBa4dyE9Q/m5HdRtHHM8Mity/npYU9ky
MpSfq/2dNnY+ktVQbu6c9++i5/s1xR3uAlHSET6DZNz4JkUhqy2cRoa2r+YcPncFcjfnXmpV
0UvtGRHZAuudZEg7zKX1LEPq7Onavq/lyTk4wqhzwZAam1pnmzoJMqTzGEOq8zA6oqYiMaQD
3JBc2Lyoklh7CfksM9Y74kelPMUZ0gbO+hFOfX9hSPWMZpDr9A8M6TGgp23Bj/p6d4P9+9xj
SL8QE3N9Tmdi/BV4lwvbU1S/UV0RpA5ZPmVIE+oXe+fbp1N+dMjx+YjzetwzdDP+/gNDOggy
pHcBhrSNekJl9rMkQxrmR7tcC2Qt9G4pbOq5ZSgjIatXsNubPzKk9/Cz3F4gc3MNPzoJ5uZS
rOeUIW0gB97Vgnvy8nMLLNsVIasVvCvDxzx5ubmm91rVk9O8iLc/cW5u3e4F77YHqJPVEWI2
Y/vMG/Ir7mAfTC7VZyDnr81xuUjclyaQsUenYy0TVc7NTeIMYXjItcfAJ9TqF6IGdQ2zWiGG
sOT7p7qauavzSHdpH7yWmlh/CedtwxA82TPqLSpGZU56k+rzcRrvayL4UXMO1pxqk3MeP4O6
GmdIE+qTVrhLO/yJIdV63WKLIvlRsqcHy4/6ereErr6cMKSXiEZGMYY0wXz4gx1PNvUKEewx
62k9qKdxfrTL9UPSQu++hE19YF3Nezb1gHNdXzCkF7h3aOObThlSHVHvYkdxDKmxp1O2p3nP
nj5z3WQ3pwu2qa/IpeqyroYY0qcYQ9pANWdX4/uZbWoVftYb62lD6OkAn9LxepOOMNr05Muc
MKQNSFeEnJm/MKQN7kE+tIxqiCH9CuppnB8lvTvzcmd/Y0gTyGykSunfMaSRiJroKrxbUbfm
HuSWrm+naxYa//LWm1MSEVvXy+Je5Oc+cn7uQJCoUlYNu5wScjeGn9VkmTgH+3IP8qbGMf28
yPlrgc4pWhaF5qTf6h0yQuksqM9pa8GmdRHD7scY0gQq7rtae78xpAn1i1L/i4zlR5f2/Zoz
avSt7xtnSFuIKBdsD7S8sKn1AEPawn5ZsDn+8owa4kfb8OykDfYZ0rR9xulqhB7SZdv3sASb
r3nIM2Tz1iBLIYb0+YQhJd+vBB1KCX7U2FOqC3nKkDbQE46oA8eQGpu6j/UnbeCEFsEbdQzp
CN2WK6gvJRlSimS8wVfMCH50hCzaivULNnhHIV2NM6QJ3Py4+ttttqnUA20QY0gTqKjn4nId
tqdN2KBijB+lvWDGjMxBMKQr8MFLruElGdKEmm8W8ZSDYEhXeFsrPhcPggyp6ccs+dE2eoA4
Lu3exli/Z0g1j1vALeZ3DGlWxD/ysDRd2wNixLm5HdQNfrSsXEH4fhPIqRnfZhnvsx2acS7V
NJifa85cXSGrJcTlWrbfZp1znG75ORrv5LSIXdDUIFxxbm4NtS2SnO9ILInrmUb1Q+5j/Um1
blOkc+gxpB01ro2Y/ilDGnH9kKnHkHZwyzuDF5UFYRz2fZcxhrSBE2WE/uWOIR1BJio4KfoM
aQN92yOcVB1DqsdvMT7yGFIan0BsZBPgR6kOzSlDamzwxHKtIYY0GdTTOEOaUL/olbjn+o0f
JXv3gR3jTvQn/Ykh1Z2broQN/o0hTaAnsctPCfGjAxH59GtSVQIMKVWaLlu9m0FvNUfQsrlX
kiHtcGSrIBjSLzXqCzfuKWbfMkJON/AVj5YfpfpPJj93xT6pZEjpNF+2Pa9DDOk0mJu7ijGk
De4MMfP4UZObeyXqYQy9c9oUulr4liEtiIzxBiTJ5Wq9eLm5N5brdOeUM1i/tmU0ZW5uV9Sk
ugjk57YtB/Ui5OIVvpnJYRx5vIuR7Vcxfs5slunbKXkXUz9kE8t3NLUqfYa0wR09RicMaRW6
/RVjSLXNLmMvKAiGdISKUxWsagPqIqSncX6U7N2K4+GRx5AecCZ6jzGkCa6xkPIY0hUyhVbM
7kiGVPtyK9GHacz2tIhIYTbGj9JecI+YzcL2Op1zxVkTj9W6GmJIKwGG9B6SV4TtlgzpJecs
VU/40TZqEDlu+8A22DAvpt+TZEgjznhdeAxpB9ZoxnfxkiFtIROoZPucfrI9HUAaEqynIX70
RejdROhqk/3qN48hreBOOhFjSOuoMBaBZJIMKT2T4vFT0RHuBpkRPdu3lHJz67DBskf2VMhq
nnvf3nkMaR33BjnOz7gM6mmcIf1CfNHFEwxD+ox4eDPGjybUn91yPYzFCUP6BK03/exT4jvK
0O285TQl7zLk8VfiO2pc49uMd7m5c87NHQgS1a9JVWEbURb5ufew3SXr/8n83Irt27nxxndB
xNF4mZtbsXdpl+IujWo9bmL8qJ6TzrZtgAmN/sSQfnHtPMO1hhjSQZAhrcR6kObBKS+R5WL4
UTpzUjS0JfTO6WoDPUKLfK4lhvQLcegjqiaeMqRNZkgbAYb0ku/h7zzfdwUbnLD8KNngU4b0
MciQvsYYUh1nGwib+htDWocn4+xpmB8lGXc2pYx7ctfr1NnUC9y7+QxpHfYuQoXR7xnSVFBP
4/zoF3wJ0rsb0YdU10dugapexhhSfX5rwAZlvu1DKhnSBOcyv/NeYBjSFfR6HONHE0pDTW3m
yxOGdIQcjQ+W1aegrMYZ0ggxxpLtTStzcyOO490JPW0i18LUxnkQubmUhzGw3KnLz60j9lmE
v5xh2q8EbW+j1i6NTwhdeIR3afoBmtzcDueMkJzWg3JKfoZfd03v37ce7yzzc01ts2chq9ew
KV3LN0repcvntBrHiN0ZrWq5PKmnXbyvW8uPkj+u177FO473IW0ixlXgGl6OIU3jW8z6Q2fU
twBDWua1pz1+9A72LiXs3VKsP4VnHi0TSjaVbHA61oe0gW91Nc7frU01/c98hlTb4JXoyfZu
eZcrjukb3/cqqKtxhvRL/V5FkUu18niXUYwh/UJtDcdhG4Z0hvGzGD+q9TrLendr+4r+zJB+
Kr0oilo/IYZ0EGRIq4EepHVwHGXLLo/xRhPcI3tqa7tJhrQFzXRMaLwPqc+Q3qPeXMkyp98z
pGbvOHq9EF1urqlPl2ZZnQRl9ZQhraOzgKspSAxpA4RcQb2XwwlDWodldndvH5ybe46eaVu2
KW9eTaoGxztN7eAPr8fLi30mErL9Dl1Y8niZm9tj3+86kPPXtvbhyYsnZEW+o57Tm6hHP7fP
PAvZG+OuZ8qy/S7yc6ccT6ir2bj6IXSnlosxpHXkTLl4SpgfpTtFeZ/WZ7L/e4b0OqincYb0
C3WmXK/Cd2FPn21fa3lGLUPLiO2e/4kh/UIMiohayZCSTb2JMaSfIIJ0rb2Dx5D2cEZJs55+
fOP7VgMMaQM1EEqcC+IYUuoUmYoxpE3c25VsHQfDkFaxZ3VjPUhr8E2cXjt+1NSnizOkNayn
wLE/w5B2EIvtc37KY5AhfY8xpHX1VtbC9/u5BynpXR2Sop8Z/okhrasRNdiI6E8MaR1Z7hE4
jTvBj1YxpzLH52+8vUDKapwh/UIvsCzuGyRD+uCxyF9ifAm7S90ylz5DSuMTQu6SnJ/hasFt
OT/3Azbc7AVJ8UwC/mLZfgfl524wfseyug3aFNPPdShk4tmrn0G5uS3c+T6KWnA1kfdX5x7p
pmYA5ee20FN9Brul30T+pM5jZPU0Jdayw13a3vYUlT3T4vzoF/rdZTk+frAMqeuZ1uT174Lr
jzOkFe47Xf1jD9ImcscKfK4jfpTsKdm7V7apNU9XZ3jHPcGQGpta5L2j5vm+n9Dt5x8Y0sdg
D9KPE37U6N0evI+pp71mm/qKyJvpl7sXNvUGtKfjO7VNbWDPKVj7eBB6ekRM39QQ/7kHqZlT
Erra5b0gzJCmgzY1zpB+qid7sClhhvSUH/1U73SFnqWuDs1R9HiZW5atIJ759Pjw3xhSHU9I
iru0U4aU5PQYlFNXC04ypFX0FihbhvI3hrQG773IZ4gQQ0o7m/t84sxMjzXKzW3hzBHh7s3M
aSn2ArLQJu+e8nN1fQ7q9aRldRbs72Luhj6FTTnizGFibBvOzaW7oQLL9qeQU137x9SFNLwz
5edGONusOOexLnqmLfhOLRNjSDURkABRIxlSzWu00U/qtAdpEz5myXINTbanKbbBQ46nzILn
1HWMIa3DwkWw/vE+pPEepHWlW3SuG/6hB6nRuy/sBVO+WzcMKZ3rajGGtK7e4Q1+E58hpXNA
g/X0Nqin8R6kn+qzpqJeFMXsyaYORV0CyZB+8r338wlDuoC9e4wxpF9qL96KnHjDkL4hangb
40c1wdATdyAUsyeb+gGf0ZzTQgxpLcCQ1iCXJd6hDEPaQp+3KMCQ6lr0S9tnw/CjZE9b0GvS
O8mQ1pRcdEUPNJmf+2q5y6X4jg/MafIDQzoL5uZuYvyopqtuWe8eLBP6M0OqdXUhmMgQQ1oQ
Ee86TlkRuofSeFmL3rByl0JO17ZG7JhjPFsvP3fA55TbYM7fF8vFo5CLPXwzUzvuErm5l7jR
6PBdT0fEgz9xV+rqS6WQmZbkeObE5gDX1Uh3n0bntE2MIa0jk87lP//GkNI+HuH8+H0P0rNv
fd84Q/rF58wR68VvDOmn+vcVpC76Uw/ST/Qsy4JrMHr3G0Oqf6VbwYeH+pAOggxpLcCQVhAP
d3oa70FKetf0dHUDPfr8I0Nax+/reme/s03dWd32GdIqstBLdi/4YHuagz8+tzWpZkGGdBtj
SOvo/BehO5dkSO9go81+fy30dI18jontf0v29B55w++2b6eT0wX34dLf4TOkDditJ57TjZDV
ESxzn/1Fw5DeQytMHv1ZUE8dQ+rkiOqHmPOA4UfJHw8zpJ/cY7fCNiIt8nOfrN1y339UM9yK
+hlpzuJ7wuef8/ij+PwxfL+j/XzKzdVzeoFNiVhW00FZNbzinZC7d8jqnuWCcnNbiAy3LENZ
F+Op7/IHj6fcXKoL2eYaj1+gKCnWU4jlPHa8c2oKdnvl9SFd4jZrxfefHe+MSvGqo9eDdAl/
aYWbJ7322+Dal1bv7j1d7WA9U48hbaEmV4tt8L3n+94jh/HeY0hb6HnYDjCkd1yfZf4tP2rm
5HS1jDN9ic/OYYZ0FmRIdzGGtI491dXT/q0HqbanSda7rmWRf+5DqitXZUU9kN8YUn2WuLd1
wr7rQXp+oqemJlU7wJB+4mRGtyOOIU1hd+5wj0zJkOqMXOqZdhAM6QVOFiZXKxK+5xez5E92
POXmUs3hMEP6yb1O7wVDaniXB64d1w0ypLUAQ3oHX9QxlDI3987jR109jKqabxc3Ft8xpFnR
HTWPu7iu6J8oc3NTdrzL+StBT0t8Rht6/V3OmXchEjVUk8rkzmaFrH6gftwD+xpzLz/X3A1l
haxO4fn22ZeZe7m5Mz6jNQSXNkMGHPUpJL3LeOfUPGIwO48hJZvasZyqtKlj2NSWx5DqHHi6
e6P1h86o+xg/qm3XiPVuYNcvbWonxpDqM1Re2Me5PaM2kBc1P2FI6zgbOl/Z9CBt4vM3MX60
jlgAzenR9syVNnXPupoJ2tQ4Q3pUf1fh7My/9CA9Iu7r2GXDj9JZKsyQfnLO1MTrQ0rnupVl
01riOyif5fWEIV1iTu+sp6EepHWPH3V6V0KVmSLXlTEMKdlUI0eSIS2hq7zrVdhlm3qBO+xM
jCEtwxMqW72m3Fxilwcc9yN+1M2pjF3Z9cyl/Nw2zg8D7sEeBfNzDzGGtI5dx915G4a0aHvT
+vxoHVXHItRYMPUwDENaQk5ey3KXTlYfkEc/sQylzM/d2fHynJLECMNpytzcT773zQZy/jqc
r0Jy4bIOD+pdLYSNKIn83AzboEjk1x3RT8zFB8riN87Yu7Rk7Iy25bWUxdqXnNcT4c7xLwxp
HXc12gb/xJBmA3raCfQgPcLnz+LU5/jRK+79XEBE9pQhPaCDQRY+iGNIL6EtbT5zSYb0CL10
PNF3DKkb/4m9YHDCj9L9nWNIu0GGtB5gSAuIh7saA78xpEVE6YpWh77nR+VeQHqX+iNDWkYW
iImthhnSKMiQHmP8aB35YSZuQXr3Wx9SXQHyS9QM+I0hrcMWOM7MMKQl7AVt2+czEnvHCP7o
XMyJ8nPzsEMljinkgroaZ0iP6rmsqNltGNIZzhCrGEN6UL+u7NdS40pZtzhHzMVesBHfQfnP
e5bVmqhH/8J59JG4G/tUn97AOcV8B9WiJ+ayynJaC8rphGUiJWSC7vJdPHxo83MPuGNN8zNp
IdsTyGeCx8v+LvfcM+0LOcOU83iJKEPb9k88eO/rivcyyY+S79vlWng+Q3rkmrcP9hmyqc+4
58nx+uvB9ccZ0gqqt7l+8uaM2gDP3hX8qLR3Qzzz4TGkOvPX1QaSDGkJp72S7Sma5D9LcR3k
U4a0hPuJoteDtA+WqI3TN+lp4hvf9zPGkNZRM1zvwT5DWoAvF530ISU9vYbFrnsMaRH1Q3o8
vin09BEzmoiaVMSQmhHuGaerHUTsu8wUhRnSfFBP4wzpkfufvX/Djzq9uxGydwHZ24k+pKa/
y9j6l2nxHSOc027+yJDqDJGR6PN5yo+amlTdIENaDzCkRdz2lGBTHUP6hlyTppVtqad7eOEt
y5AWkUFWU3OrWkYzIz6fWJIubA89I/Nzn/k7CiLnr8S9rU2uvuzvsue7pFYwN/eL7UMk5PSB
67otmVfUf0LyRPm5R/uMk9We1zNs6eXnlu05zXFpcz6vDWMMaZb7gEe/8qNuLyjg1Gr61vt9
SJ8557EVZEi/YgxpHdldzs/0GdI4P1pHBcgIeWpG735jSOtqBn1xB2IY0iLuHgcxhrSOW3xX
b8QwpDnEVuvs+xWCetq0eicZUuPLXbFeGIZ0jDPRZYwh1Xr6Luxdh21qCndv6xhDeoQW082T
40fJnr5yPbFThvSAHSQLj9MxpMamfrCedoJ6GmdIM3yqezzpQXqJPMthjB/Nc5591/Zr+Z0h
zXOf6oLHkNL9m6klJBnSHPftHFqGlHJzi5jThuU0+qYmVSLGkGq56ItaHYYhLeBe1shRV8hq
C58/tsyp6e+y4Ig2MZdOTuuQuxGfA1ewRlQPg/hlUxux551TLuBfGk6V8nPv4C++cy5VMZDz
18H7myOO7OSoyTUGSCZ6nJvbRiz8g8cPPAb+wDW4De/SF/XoV/aclrLntK36synHGnyGtA4b
5PrFrTx7aupo9sXa68hyGUFPaS8ghnSDSlkp+GO0/pCuxhlS/cvLPkm/MaQHUFdZnAMNP+r6
pc2E3k3EMzvsBb0/MqRHRMNdrDTEkHaDPUgbAX40w1y+q7FlGNI1aqE4djltP++ce+yOPIZ0
qWz90cZWS56efsJeXv+xBynliT0hVnr9A0PaCjKkyRhDqk91e5Gf8lsP0jr3yzU9MIgfpRqM
ZFPvLROaEb5cWsQTfmdIq9BC0w8mzJCWgnrq+FFf7+65t9LhTwzpke9kPyxzKXmXKo9/8+Q0
yd1faTzl5o5QearG499P5tTGuc74pA+cn9sQ90ldoW9SVg0T+Sbkgs4Ehitec8+0W8Tmujx+
I3y/As5okaiHseGeaRe4hzDntNcYm5aKMaQHzgt79BjSJbzLV+Qa+wzpETWx3D352OuX1hK+
7zi4/jhDWkR03PWz/Y0hzXN/4e4fe5BmmQ/uinds+pDe4jsKMYY0j3NzwdZo+RQ2dWxtaogh
vYj1INV6OkAcU/KjZO8KXB8xijGkVL1/dNKHlHqmfdieohnhX26hz5HHkFIu1cH2LXV6muO8
+7TgR2lOZFOPbFPLQV2NM6RHcMdZy4BNhU19sXp3KeSO8ujPLN/p7OkLs28tzl1zz6ywF6RY
9n5jSPe40aMbju8Y0m6AIdVyGudH88iJ1zu807vfGNIs1mR4lBBDmgWN5HR7BBtkauPI3Nws
60JZ5PxlUZ+kKGrEjrz83HOOKbSC+bkX7GvMRN+3G0SJe7Y3bRp1WNOgk6/seBlP6IpzzRty
c/WJ9Znznz64Hn9TsGl0TitZLi8j7PYjM27f9SH1GdIss38j0YPUyGsV/YKz4oR06vteBhjS
GnRt8Mc+pHXEmcwdxe89SHWeHOU+dwU/Kusgx/uQ1iEBro5DmCG9C+ppnCHdq+e3kKL5j/yo
r3cVrwfabwzpnuurmjtsw5B+14P0AN/V1UkI9SDtqj8N16RqxBjSHLwpLUfjkz6k72K/lwxp
BvWEzB2u60G6EPkZjh/NIYaUwB250TvDkLY5P3keY0gzfHM68xjSDnp5tDlG3w7m5l6eMKRa
JsqIb/Qth2xyc00Nxi/7jJPVIrPIb98ypAVxR6D9xR2skOE0KTe3jO842vGRle1bnPxbtt8i
5eaWcQ6kOdE5pRLIz+1YfqUt5OjK412WnJvb5Lx/Gt8RclRDfKBv+3ZSbm4P43d8RruxNR5p
L0jh729sX1GnqxdYT4/1zjCkJdw3HGJ9SGtKfokh2HgMadlWe6G1h/TU8aNSxvecn9w/YUhr
sJH3MYb0gLt95ysbhrSF8e8xhnSP+oxZ1Pn/iR/153QO3X79oQ9pN8iQNgMMKWWGmL5Sv/cg
zcOjLXDPhr8xpER2ly1PLvu7mDxMyZDmUHe8bPsnhnqQtoP8qJ5TKsCQ5hCpMvFwYkjvUfOp
YPnoV9FLNQVrMLE8KNnUd3SDMPGXN6Gn1CHa1K358HJzKccvc8KQ1uHBu3hKmCGtBvU0zpAe
4Bc5OfqNH9VzOsBvcc+EGNK22I0OXOfQ9E98F7m5E74nbgvtPUBzXLzm3eNdOiyn79/UpGpa
XnEo9u8OZC/HciH7u1RYtqsi5y/DTGSBx8vc3CPXD/nCnuif0W4sP+rb4Af4sqOTPqS0F05i
DOlBvcee6G1NDOkz58xMeP0fQT2N86MZZIaUmO2WDGmLc0jiDGkOJ7UyztCOIW3jbqxt39dB
fMct7tL2HkPaxroijr9UPd93gN/jQcyJGFKqY9Dic1o7yJBeBRhS6kQ3sDrxE0NKvl9B1ALx
+VGqIRRnSKs4p/VP+pAWsAdt7fhI7AVpYbMNQ1qATd2zntaCehrnR/WctP93K+rqGIY0DxtR
jjGkRrezLHeGIa1w/5VThnSPuysin2g85eZGojaz5EdpTtQL+/qEIW2LevzdIEPaDDCkGTxb
sr4f5eZGuPcd2p6aE+HLpTH+0vKjek55xJsHsH/mO+bePUACWQP0jMzPNbXjaiLnLwPW23Gt
Mje3xLm57WBu7rWoh7HzzmkDUTt47eXnmnPdTtiUL0iV6+d68Pri0V3aveiZRjmPZl+rCd/3
FvGaMscw/tKHVL/jO9jgn/qQtoNn1OtYD1LtZ1W5mqvjR++5njLl9WROGNIa97MdeQxpEx5j
AX07TxnSDM7BUzv+5x6k2vcdwZ7OA/wo1cMgXa0HdTXOkO7hFbqeFgdhUxeWd8kLPc1xL9vo
Tz1ISe/6nn/9G0O6hzZkwSydMqQP3N+lG2RIm7EepDlkahdszQCTM/oTQ5pDxDmB2yfHkB5Q
Z+BMfcfbCUOaQ0WoJTK2JEN6j1xbx1AuxXjS66HlR8kGa/lqcm2gGnbPUH7uTYwhraGCrasr
YxjSLGzKa4whreFM7XJ5DT96B67BMKd0lsoIu9WCTUnwM5SfW8K548ZyndKmHEQvjw3n5pYR
K8xyfkY9mPO3Z5loCpl4gazpOZmapF+iHv3Syt69eGYH3+TAsprweJeIz2ln9pzmzminPUhr
yNCJ86MZvC/qfxfFGFK6HehaLo9sahY2dc162gjqaZwh1fq9xe51ED1In1EtYxXoQUp614S/
a2r9EEOqPQd9cmrGGFKdhfIOb8jvQ5rF+EWMIT3g7O56Zhh+tAAbf2Q9TX7j+97HGFKtq3tR
O88wpPfI1etbvtPp6Zka00VcUjKkdGMzZL1uCD1NMx+Us/yontNPDCnFeKguuGNIx6jiqfeC
FOtpiCFNxxjSGuKrESJU3/OjVPv0IOSIag1HgiE1z5h6pJIhzcFGDO14mZt7a8dLPV2J+EuY
H9VzagR1Nc6Q7tX3X+G0mBEM6S1ss6mNIxnSPaTK1QQnhvQGFGgLOYVz+JFufA82i/YC84zL
z53xvUFHRET1XlBBvrQZL3kXk5ubCtiUe9vz8k7IaQVngh7LhMvNpdrMJftMXciq/4zMz72x
57RzrNNxaW32ZSVDqknUInas+Z96kNJekMS5tsvrDzGk3SBDeh9jSHPKM8rCz0r8qQdpDivs
IhZs+FGywd8zpDnEeZa4OZcMaRN3aX2+f2sKPT1HRMJxacSQNpiZKrCehvjRW+H7XgtdTZ+w
xdqmDnFHUcGto8+Q1tQMOqJ+iGFI87DBKdtT1NmUT0RKRpZ1JntK9uEoasTeCF39hL84tD12
U5w51kNsiXS1GdTTOEO6U5+8YC9VMqRpxFv3MX50j+helu/v/saQ7qCtWfgsjiF9Btm9sj3b
j+I77vAdC48hfYYdWiFmoeU0/U1NqvsYQ6rl4g269uQxpE34WSY/917o6TWyngq2Rybl5jZx
3u9y3O/e/iI5SEzB3vmOOTf3nt9TGzsoPdMVdqiE7zD+H+Xn3oN3Nvm5nWB/lzOWo1shp1tY
gYHtqTmBrl4iqn1vx8uaVPqZtcgN2iM/d4hdsYI4yBtuiBybRr2ts5Y5lTaV6qf8rQepfl9N
+Ahpy4+SDT5lSDvBc+pZjCGtqTd+LnTiN4ZUr71le2F/x4/SXX5G2MiWqM38G0NaQ39f/R3p
HxjS+6CexvnRPSpb+XWQz9mm6nhHB/kDPkOqM4SvRO5whm3qDPvhc4wh1dlSC0SHoj/1IN1z
P2I9p2f7TJwh7QUZ0vsYQ6r1dATf7PJPPUi1HE0w/jzGjxIDH2dItR2awL/MBxjSNzsnqafE
vnV+YEi7wdzc8xN+1OjdJ04IE8s4/syQ1nDzano1hxnSgjjN67zsNfaCFI9fMi+gb4SKltGM
vDldQzIf+Fw3R37uEPmsVCd1AwkP5fyZHmhVIRd0Q7ljmcjhVvcZfveS5TQSkcQ96Gy6PTf1
MPKIijyjJqc5dzQQkzc90+45T/S0D2mNKaCZfV8J7LJpSPYT7wV5oadfsMwt2+c0hQxXsvFL
XjuxbiFdjTOkO9xOZm2t1N8YUr1b3SImefhTD1Lt+72fnIMLbFPbeMePMYZ0j0hoFlEjx5A+
Q9+WXOexF2RIM7EepFrvXkWNb8OP1rm3RRv+ks+Q5vBOurZvhmFI64jTR2xTs55NJZ4o4zGk
DcRW2/bzpZ524CvuPH60wXmHbZweSFdDDGkmxpBqnZhBT+8EQ6p1oog6wKc9SHWctM68oetB
OkQub8XuBSWvDo1+5h7PRH9iSGvwpJw/GmZIWwE9jXDe9fnRPSo7+TWpfmNI98qnvhX1Qsse
7zLj8ROhC1cYb+phlAXv8sT1SSKRXbaHv+wYSjojSOZlxrJaDspqneUiJc5cl9gBTJ9qys1N
4FzpZDst4n4t2JQDj6fc3K369CNiQCZOl0CU3u9tvYoxpHtQRK7fwW8MqX5fSRGvCfUg7QX4
UfJ9MzGGNAd+qGDrsf7GkOaway0hB3/pQarfVxXxl0GMHyUbHGdIc5zjVbJ7QYgh7QYZ0myM
IdV6eiv07md+1OjdB/RubPuWztHn817taynsLj5DWlMzLIicxye2qTvcWxzt+EjkEwxE3O+J
7ekHYoXPnJ/R9vwCqatxhnSHT3B3XcSQPqGG56vd79di/CfyM4we1diejnDmasT4Ub2vXIm6
B3pOxJA+w3Nfck6HZEh3Sh6oz/1cMKTPyA5YcuyvF2RIMzGGNAfPh/pw+vzoGc5Dri5kTujq
JffunHzLkGaFZ5BDjeilzYsacm5uDfXppjynvLWCWrZL2AtMn0/KzTXjl7YmVTeYn5tj2asL
WV3DNzF1ZZ6xX2m5GCFGb8Y7m/IOqRryOeUZftNQfcrR3uFqT+bMy3ckv6Bs1y91dYb3desx
pDWQPFPeO/NCT/X+v4S9kwypGd9lPU0E1+7zo0bvNoi69+36yaa+wzd7jvUh1ee0reiH+Mw2
9QNn1I9YD9Ia7pwjZDT83oPUzGkFvR792Ie0E7SpcYZ0z/1tPllPf+tBqm8nkpzNavTutz6k
e2ZIrwRD6niXXowh3ePGMouY0Hc9SHtBfjSDvCiS8bzQ1WtkG7o6A+dsUyfCpuaFnmq9S+CW
VDKkW2TH1ywTKfX0A/e+X9/yozSngtDVa/X7JrC7fc+Q9oIMaT7GkOozxLuo67v0cnPj/CjF
UkwNxvm3DGlBeOQ13DS4OgZLj3dxXKezKU8gRh4toypzcw1D2T3J+TM1qSLbJ6kkZI/OHSY/
tyV4lzn2ujnvI85GVLgjBjGXrmeaqXPYYIYxK+qHTE74UaN3R2Zu7wRDOgStH2JIdW3RFPbC
N8GQDtVbMfVbaf0hPY33INU0U0VweXRGIJs6FZydZEi1b7YScUxiSHWP7SXznT5Dukf0y915
E0P6pP68i2j5KT+6UzKsM8nOhQ0mhvQJdUBerf/XCerqKUNKcbYuzg8+QxruQar3+w7Gv3zL
jxqOOiPsdgp6d+YxpBXESs19XdHT0xVihTuPITXj31hPQ/1dCjF+lLqR+zWpVmxTnyCtzVgf
Uq3ba+GbrdimPqPWctfyoE5Pd7ChpncTMaRDeEQVG3/oCTk9MFfm7DYxpENwKxVYmw2yUqKA
rMYZ0j1k3PGKxJA+IY9qyXc9LZGbu8e3ZZFr4vhRymm/47xjekbm51JNqjXrQ1/k544tyzXy
7g1kf5e+x7vcsZz2A3Ka5buhImye8X217I1FnG3k5eeWOT+3aD1WPZ763/Z5/ERk1ZT5Li2B
nBS/Fv8sxo/u1coXIkeAGImfGVK9d25Fv4MQQ9oLMqTZGEOqvWBicSoeP/qFjkkN4fsWPd/3
Ce/r4DGkG1RCMr3DS+L7b5F9UrI8+eLHHqRar4ei13iIH6U59YIMaTHGkGrf9xPx8MQPfUiH
Qk8/YENNXO7Fs6dxflT7fnvWO/cdPzOkOvesIu7VJUN6gX1mA+8/pKfxHqQ7vvPOs04YflTP
6TuGdIdcclcbKNSHVDKkOi+vgjj+QTCkC8QKX62cutzcrfodk6KGFfGjC67Xo5/Js6w+BGX1
lCHNgSdexhjSMlYX2fEbIdtUP+To8aMVVOkw+Rkl/OpuL7jG3UqR68uPOD/3DnUOe1ZWE+I7
iKc2/DXl5t4h90rX2iWbsgnKKe33YyGnM3hdXcTnScZfvHr0ph7GWMjqAzJK23xOefXyc+t8
TmvB5i0Fl5blM6eMZV3gHqPMOQKGHy3jrnIGG09zKgtdvQDLVrb+NZ1Ty7DbkV1/6IxaijGk
NXjQribDK9vTEc6on/y+JmLtK6U/pHcTu36yqQ/w5QynMBW6OsI7nlhOlWzqBLX2zux46ftO
RR+mV7anNP6c7engW983zpDu1PvZijxgYkgXuMd9sb7fpRj/BN/s3fKdGeyDT/DLKrEepCb+
8nHCj+o5fceQmnjK9Ic+pL0gQ5qNMaQ5VB1xtfh/4kel3g08PfqZITX35CVbx+BnhpTiCdIf
lbm5e86j6sHGhWpSlQIM6ZprfEuG9B71Ggu2B/3My829w96d8RjSLbRpapnLzMmZYyLqYbx5
PV4eeS+YC1ldIHI2ZabmzcvPNX0jhoGcv8iyFTkhE1RP29zzzEUt+jlzQPRMXjxzwLljxc8s
RH+XZ87PaKDin18/5NX2FM2I+NMjfN9NrAdpiB/VNvuD94IO/yZhhnQYtKlxhnSHvogu53Hh
1WT4jPUg1Xp6FHXwDD9KOVlhhnSHemSuNvMT29QWch5LMYZ0xzVNPi1zSjY1h/yUBuvpU1BP
JT8q9W4Ne5fxGNIibrpGll2Wvu9G2EfDkJb5vBxnSK+ReVK2vQ2JH9V5UlRb3/Gjbk4p1Gt3
nCoxpCXEPmf4rbOoHBW3KeUYQ1pDn+YI432GVNvTS5ajZ6GnSe6ve2f17jeGtIZ+JVQj1DGk
+m7yFve4cYb0GTZlwPfwxJDqe8me6ME+CurpXOhdO3bX88Q2hRjSBc4dK/YXJUO6Q96Zu/cl
hnQBu73ivhRtcVu5U7NriRzJFXJzF+AKXviOmp7pec9MhWyvkJ+7QFzgBXewB/Rkj8tqzvZm
lTl/1JvV9F2m3Nw8+gR1WbYrXg69ntMjs1P0DOXnFpDn1OdblgTLSsHWeWxxPRTJkO5ww+by
Cn7rQbrDbYU7076AZijy3Ybun/jM638Jrv+UIc0hd3aJ095fGFJzRitYFkWeUWu2X+7h5Bw8
9Xjyn/uQ0h2IrGMgGVLTg7QfZEjvYvyo1qEz+LGR0DuyqQXYCNPTQjKkTzghddhfNAzpG3yJ
tuVBpe+3gy9XDzCkcX5U/1I16KnbC8IM6UNQV+MM6Q4+FmXYGIbU9UwrxBhSbR+3sAiZID/q
9G4pntlh3NIypz8zpDvY0Syi9t8xpD1xrpNyesqP5pgro565kz8xpDlElLqIHn7HkNJNnxtf
x+ebXn2Um5tDbm7Ljl+ezImycb74GcrPzXGPl4hlNZSfW2G5+xCy+swnTiNHlJtbxx2r6ef6
IeR0xjnxbzz+wDXzhsg+rXBP3jzmYti0R/hNBcuEHsR6iCdPeAyprtfXxsnEZ0hzyOYvgFyT
/GgBsamh1dPNN75vJcaQ1tBHxNVg/I0h1fUKzkWs47cepPp9Nez7Jb1bs02tYQ+6CzCkr2AZ
zZzWbFNryCOrse83DuppnCHdqU8rgu7LCH50jnobr1zr+5Qh3anPWomcFmJI5+i/suT4i2RI
NRnRQ8xdMqRz5A8sra+Y9OIvSXG/R/zoHPqrq0OamlS9IEOaizGkOeT9dRHdkAypzphpo4vh
KUN6xb1se14P0ix61s8sD+r0NMEMfNfm0f/GkOo5laDbox8Y0n4wN7fKcif50SGipK4Hp87N
lbx5iCGd4wZsZrnLOENaEFnp2m7VBL+y9nJzk3a8k9MJTi8T2483xTU9dUTmGfk8c5bVQ0BW
1ywXLj93wzl/r3wm2CM3Nw0L0LL1MM6FHFGe0znL9gHffA2rGDHv0uBYT/ycdjhhSGt8Kpta
Lu+nPqQZ7Gvvgj8P9yCdBPV0Y/VOMqRb5IC7/BHZh3TKucaSId2q3/Yoarv9xpBuuRbIQfCj
B+ym9/Cx3JyK3t36SvS6CvUh7QUZ0lyAIU0iM6LMvt9vPUiNvSNGpvOnPqQ5nGy7yNSXDKmm
zNv4m1OGNAXfumh7plF/lwxOekOuSTXw+FFZk6oWYEgfoEc9y2uSTS3gDJUIMKQPXJNqKRjS
Ier/VPALEQ+aEXJ3AZsyF/wo2eA7fEcxwJBO8F+R7Zeb4t7B7+jlkWFZDelpnCHdIruDoqGS
H6V+aX3Lj8r9aYe6xq6+vGFItVf0xL0pOiKescPu7eqNJJDhNwdR+MrxhI7IBNip2S+4oheN
n0OP2rBzY5bTxDc1qUwdwobI+UvCN3GySvm5Gfg2Jp7QEDl/l/D9ipaPodzcDGL0Y67xmGAu
Xp7RmkLvup6uapv65TGkc3iDr5yHKhnSLXwQ2uUdQ2reV8TrTwbXHudHU5x36OIdxJCu1Kze
RV3jhqer9L5mHkOq/66NugenDOkFdogyfJbfe5DmOBbdF/51uA/pIMiQ1gMM6Qx5YQ+WK94g
S07T6Rc2n+VC6OkOvt+Dx49KeYozpDVk8rmcx9/6kNYQzXY2O8yQToN66vhROactGMssZMEx
pDfqv7u47z5lSLeIJ7majSm2qQUQZ/0YQ6rfWhI7yjzGj445Pt/huzL3zDvXeZx/y5D2ggxp
PsCQXnFf61GMIQ3zoynbd9nUwwgxpFnRIYH8ywRmSuNlf5cLO77r3SXp3K4Vj5e5ubecmzsI
5uYSH0xydOX5f8/Yv01fTcm7JFiOroSs9vlcY5hLybsMmEvrxHqmFTj/penpKdmWgu2DQQxp
EVVC6G7wlCFNos6lyX8mhrSnfo8uYnddXn/ojNqI9SCtIUvL1T8gfpTyC85wd2XqsUqG9A4R
xMjrQzrk+q3pWB/SGjJHI2STOIZ0iKpFFZvzKPnRDsZPvR6k9J7y+I4r1tXHoK7GGdKt+pYi
Z+1IhvS7HqRb9Xc9kTf8HT/q690asdIt22BiSGec8RfvQ7pV8rMS/jgxpDPcir3YGH06qKdx
fvQCfneRc/wcQ6qjZcSELmMM6SWzbHPBkCbV+B3krh5jSJOILZq8KGJItZxWYbMKMX40yb0A
5V6g937dyeIezxibEsrPbQYY0gZsStf2vNS72gD5rBVkBEqGVI/vcU3wN8GP6h7E7+xn9ix3
KWN/SRvLy6IqoMvPNbG/MyGrLcToe7bPJ3lvbeSMRCyns2DO3zXLxLXHwG/VGlvC1zrzeJcx
P3Mj5Ij6QCQtc+l4lweWuwbqgpr6IXRGM/cTkh8d4CRm+ucQP0pnBLKpK37HkiHtoi5kx77j
EEM6C+ppnCHdKqm7FfUPztme7nBGnVh+1Ne7GXTbxCWJIdU1cOrYo08Z0i3nGt/anqI/M6Rb
0MLuHBjiR/teTMzX1ThD+okolant9lMfUhr/xTUDtn/qQar1+uWkHutvfUj1d1DefekHhnQY
ZEjvYz1I9f5NecD1AD+q5xRiSPs4p43YRsw93qVqe31mxHckPIZyiaj+BWKr1ROGlPaCtmCd
iR8dIMe7YjnqDXbDkK7GGdIt1wE2+RPEkFKNxxX3XpMM6RZ52ZR5Qsylzs3VUqfjJVkeXz/Z
CxLw/wb8HXncSsy4GvuAn2l4MX1ZRzKP3NwZomkvXDu47/EmTk7TLBMy54/6n5meYfe8F5h6
9D2+68mInL8k1zFI8jMmP7eMar51PqfdnNR57FjeR55RS9gHHz1+dMa5zyXLj576vgtR57HA
NvUJv8mY1x9iSAsBhvQLu2TB9gjtwJ7e4ta7FeBHE0oWEuANnd512W4+M995ypB+IQJf5Jro
xJAWEamTfUulng6RE3YlGNKeGn+G8RPW0+43vm8UYEjvoaszjyHVeqHjI/kAQ9qDFPbYRizY
piYQG6nFepDW0BEnQt3JOD9KdfziDGkDtnNk+3aGGNJFQE9bAYZ0q/58wW/9Lz1ISe8KuC15
sExovA+pZEg33IP+QzCkJjd3bnsbTmP+pcntl/zoA/JfD8iOC9ekKgQY0iTv3wuPId0hXltm
GyQZ0i9mSN88hvQVe1Sec7VyQk8S8H3Ltu7Bgllck5+7YNnOeTl/e6/HrszP3fIdzTCYm2uY
yDshp1PsnEPLQ8r+LrIOzZ2Q1QpieSPLOMr83HN7Tjs7qcVv3lfO832vRb2V33qQ6rXfQW+q
Yi8IMaTD4Dm1FWBIO8xhzwVDamxqge1jRay9gzvvyDKn8owqa8FVvRj9q6gl+cQ29Qv+dSHA
kLbgL448hnSAeHoF/PUGEbuQnsb5UdK7AWyqyYeosk0lvnMRY0i1r9yAvxgJhnSGu64Xy6Vt
hJ4uceaaWh6U7Cn1qb6O8aM0pya+o+D1IZ3hXbwgrn0AcRiyKXGG9Atvt8T1t4defxfTdzrn
6ekrzlz3lh8lG5xChwLNkKZiDOkF+ie6Pvc6TqBv1q6RC7SMMaRJ5NmYPHpiSLVNKcFmGZsS
ys1tC72re/e+U5E/QQzpALHHiq2NIxlSuqE1vhkxpAM171tRD6Qh5LSBk/yQbcozcnMH2NMq
kBkzp4aQ1Qj+ZZcZmWfk52q7lQWDQ/m5z4GcvxbnzkYiN9fs9+ZM0EBu7qNaW8LmuEciUrlF
L7cs27uIuUttSWa4lV1y/foGYipVxIoMm3bHeioZ0h5mOrLv6yeGVI9vojbKJNiDlOqJZXj9
IV2NM6Rbzk/pfdOH9JQhXWPHy3KFltKv/CjlIC9w/9j9Yx/SLSJnWeRmf8eQ9oMMaSHWgzSH
G6GCzXcc8plTv6E9fh/TV1QypEdwdgW2wYYhfcPbKXN8RPqen4hElyyX9nMP0hw6Ii/RC8Tw
o2SDTxnSUZAh7QQY0iayy2fsy/3OkDYQa39gOQrzo6beofMvU4gPpGIM6YXtjSoZ0hq+M7IM
peRd6nzvuwzqaZwf3aL2Keld948MqfH9Vj8wpC3hQW6QUUtEBY2PcGqhc901j694NsvUxjEx
iDb8r0f00DM1vvsib1PKaorl4k3IBdWtMZxVDatO48wVsS9XEDl/CeTEm7u0ETQxidgDMaZD
ZtOSyLP3e1u/xBjSDWy0q9nYYZv6AFt7jDGkG+T/UGc/14N0BnrxBdbvgE4w3/m+cYY0ibp7
Bdvz8zeG9Ig+AeZcO/LOqBnLvmXE5y9F3/CR7S9VxFzaYD5OGdIUqjm6fott2NQ0ftU229RR
kCHtBhhSuqGMbE9Rsqdb5CanhQ3uerr6LFjvFdvUPRiZXKwPqdkLWranKNnUI+4AqqzbPc+m
ZHGmmQt+dICoVAXSYWpSrYK6GmdIN0xRpVnvemxTL3DH/BVjSKnnYBanKseQPqpVdLFLnvKj
W8hcllm3g2VIM9YOXcYY0i36nGm6av4tQ9oPMqRFjyGVMbYy581KfpRiGCGG9Au1a0qWM4sz
pFlxOs/xacCxzjI39579y6LI+ftCvZEi+6MjkZtr6tOlWVYnQVk9cB12eU4Zi1zbFfdMO8cN
9BnL6kDI6RDM5YhzJ144N/cJNNCGz2hdvssh22Lu04q2H6Q8pw6gd+d/ZEiTyBopoR7xdz1I
R8Ezak/o3dC7o3iHpib+1Ie0hlohEaqa/40hbcLSPnr8qMkJk3OSDOk9bvG6rKvhPqQvQT2N
M6Q6I+Zd3En/1oN0izsZ3/f9rQ/phmvpjS0TSjaVemGfBxjSLGJoM/v5ZE838Mc7rKcP39Sk
KgYY0k/QJiXLFq9hU29whmrZ/rdOTw+IbDnWeQP7eYveKyOPITVymsMZLSX4UR33u7f1WIcx
hpTuAQqcM0MMaQ/VItuI+ZGsboKyGmdI7/nMdWCZkLm5W7YP45OaVDXInqk5EmJIC2KfqGH3
lOybPs0YG1Sx452cZpm5LPD4O9TZOCAWaXy/V69Gh5RVwyt+Cjmacb9ckqMJ8nMfUS/Tschf
4pySRlzO9FSfQrYekYXgzmidWL7jh9A7yZBWcaKLWLdf2aZSfKRm+5ZKPW0JPX1lm7qHFTZ5
ZK9BPY3zoxtEhrPcd3IuGNJH3Gq+2poJl54veyXyWR7ZpiaZSzplSDdcG8jcPT4Ke5rj+wnJ
j5p+DxR/+p4h7QcZ0mKAIf1CxNH1y/25Bynd0RREjQHHj5I8hRjSL1SVczz5bwzpEVkVpo9b
uAfpKNjfpX/Cjxq9y8KrnrJvZhjSHDxOEyt1d6xV5EdEkHPJkK5wJsmwbs+9GP0C5zrDvkne
5dEyp35NqhzXsZoLhtR84gfHU94C+bmtAEO6Ud98hVU6htT1TCvE+NEN8nHcPTHVHJbMi+E0
ZX5uBNl7tr0+Je/S4PFFsRdQHv2z5Tpdbu6Uc3P7gkSVcurqYdyJvL8DIqoFjuU9ePm5ZbYR
dyLnj6IGJcuvyNzcc3tG64gz2kLknbW9M2rN9iWJeD1PbFOTHndQEeunHsZJO55s6jts8IrX
/xRcf7wH6YG7aE8EP6rt6YrtXTvAkB5Rj79oeZ8629QZeqxFMYb0i325pGBISWsp19jvQUr2
VPJETWtPaU4PbFMfggzpIMCQZliPUicMKcXD5zGG9A739iPLg/7Ej5LeVdGfy/WuemebukOs
1PiLkiEtw782DNI729Q9YhIttinvQT2N9yDdIKru+lTrOS3Zpu7xvc0YQ7rBZ7mY+4ptKsnd
W4wh1XGho6gxRQypPtctbV2gtpebm8ecvkSNWGJIH5Fja3jnfpAhLQUY0iMzYCPBkOrbgUv4
foUYQ/oFvrHMZ64HzlK7QT2MNmwW7QUVkfe3V79j18YgHrz8XBP7q4icvwNi1WXbl03m5hY4
j+ohmJs7ZLl7EXJa5rwe13vv3atHv2PZfhE2JY393vhm7x7vsudzWi/WM63KNrvi6WkNd4nV
WA9SYuDjfUhzakYPXJn5e4b0IXhGHQYY0jvEGB+sThh+NMn6JvlRo3e3HO9InTCka+QvRDGG
tIFbqRafa39nSCuw2S3W6zA/+vGt7xtnSNdqNVPRn+y3PqT6LuXIZNZfepBucIrL2t42ek6/
MaQb3Odk4RV/x5D2gwxpKcCQHlAN3tzJhvhR0jvJkO5Ra6vIvAsxpKZnWp1lterpaRm6nRcM
aRF2qY2+Z6cM6QE+Volj9A+cm3uNmgQR7AnN6SGYnzsKMKREkz3aPpwbeNY71AAw/IpkSHPY
MbuWudS5uQPYTdevZS3kNMd9lt3d2AfeqsmNerOcpuslfw47N7Q8dQq1bSgHZMc25SOQ82f6
JLVFbq6uuTWFL0dyuubcXIo/JcBr0jN7IUcLxPU/WY42Ij93YeuH9GM5j33WU8mQZnAvaOKk
a2tPF6i5Mff4UbMXXIP36fP7WlubukXVKIqnrIM2Nc6QbpRMreD7SobU2NNdjB/Vv/87opVO
77binLqyvbAT4h2P4A1FHkP6iNPPimP6kiFdg4PIMs1mGFK606C6DwdUJwrp6dLqXc2zqdQz
90YwpMamdtimSoZ0ixzGIsdfiCFNst6ZvKiap6cv8BXvv+VHzZyWIsZzDzt08QND+hBkSB9i
DGlVjeuIelG/9SCtomepqcGY/hNDWkVXFNe76TeGtAp2IUIdaMeQmtzceyunh2BNqlaQIW15
ucaGIdX+UsfK0bmQI8q8+jphSIkGMv3PMmL8OSJhJk544NxcPacZ8m1T/ExWPJOC/rTtd7j8
3JHNzz0EZfXAvOKd8DNykIky56vL/i6Gd6njPODqYWxxd1Vg32zs5ede2XPaLHZOe4gxpPq3
uBX5LL/1IP1Qn7VlosTsBaE+pP0gQ1oKMKR7td8mcM/9N4Z0g5is64UY50dJ7yRDukMl5qLt
W1oRNrVnv2Mp9gJ/fFXY1Daf0cbBHqTjGD9atfUOXY3zjbWpR9Q+nccY0jKilA+2bynZ1AvE
Ma9jDGlVPeuzy2RPE4h6frKefgk9vWa9i5Bj7RhSbbdHqD9EuroJ2tQ4Q7pW7+8o7rB/60H6
gRirqxdl+FE9J9mHVDKkazXiCF3NCIb0EYSXqU0sGdI1ooWu3ggxpJQz8wI/5ICurXE5LXv8
qNO7HTJ/ihxTGHN+7g0Y0h77i5Ih3eP+rWh7plFu7g3yqEy8vSFy/g6wDyZeM+bc3BvYLNM7
u4GTq5zTQNSSHHN+Lt0TP3DO3ziYn2tqUCeFrJ7jhGDqHG45N3cD38/EH5KeTelYOSW923J+
7hbn/QnXeewLNo3qh2Q4PtLw9LQp/GtiSM287y2juxTjv5g7+I4fpTmNg+fUSYwhrap/74v+
b+E+pBdi/Rfo4mLY7d96kGrf74r1rvVHhlTb+RlyZpY/MKTboJ7Ge5Bq37fH9IbjR9Mcs+8i
inrKkGo9Iu5g7jGkOlu/w+c6yZBq/3KLu7HMjwyp+/yEV2vO8KPUS9wxpP0gQ1oOMKQUcy/w
HfPvDOkaZ2fX1/p7ftTp3Z57Va/+yJBucAdi7gF8hlT3QCY9DeXmTmP8aBV1OSP8XkbvfmNI
q4hNRfjFvmNICyLjrsZd7zpsU3acm7sFy/Zo+3xGwle8hFynxJwoP/cDdq7D57RdMOfPMJEf
Is5GdzcmD/Yav6vev3XHNMNmrYUcXcFXnNu+nZSbO8Fd2tBy+Q3w6+Y+jXpbDywTmhG+bNrW
/TIMqbGP57ZvqVv/HhZpyjmiO7anF8hlztu1f+f7xhnSNd616xP1G0O6gTVyfZV+60G6xinV
+cpptqfEJulaePE+pLpXi6zNbBjSHGJ3V6yn6aCexhnSDdf5ufb4Ud1tqo34seNHpd7NYIN3
HkN6o36NNvqVnDKkB/iXJVv3gBjStPpUfQNQjzGk2veTfUsvhD2dWHua+KYm1WOMIa2qX7YI
mzrxGNINzu6Lkz6kND4l6osahnQHX+7V9vnMCPuQgJwurd79xpBW0QXB9cLee/m5Hyyr+6Ce
xhnSNTobubP+KT/q6mHcCP/vGrr9ws+ce7yL8RfTXnygIXr1nXu8S4/H33pntIrIzzgXubn6
ftTUpOqLs6OU1Q3LRUr4GiXEq4yNOOd69EXkfxrZTgs5ukb83OTEU26uvu+nOih0RluL+iF0
p9hF3twpQ7pWc0/i1/xbH9I1znxZ3L9/x5AOgj1Iyx4/6vRuzT3ob/7IkG6ZZYsEQ6r58hLu
HjMxhnQDT71gOYXve5C6OW3QD9GcBcMM6STIkM5iDGlV/Tp1kUf1Ww9S7fslbRyP9O43hrSK
mcUZUrpLW9u+pU5Pk7D+pjeUYUjXbIMpRn8I6umZ1TvJkH6gOhHd/EmGNIM71kKMIV0ryzES
MXrDkM5xz1WKMaR6Zu+i1pzhR0eILa7FnBoxm/JkOVXKz33A2fGLZTUflNU4Q7pmLs0xpD/z
oxuuBefuh4Zej5eGZSIzYi8YIKa/5vEtkZs75XNNVuT87biPW4vHy9zcR87NnXi5ubIm1Zz3
74KQ1RvonKlXsbD5udQDbM7jnaw+I5N2ynK38HJzPzFen9HOTu7Sanbt0Un8qQMbPPUY0jSy
jmcBhnSNU2vR9jY0Z1Sqm5zi9YfOqPMYP1rFTmQYAtI7w5Du4LPueP1Fsf4DS2LXY0j3GP8V
Y0irag9Zif45Cy//v8HnwJLQ0y940GSzzZxCDOkxoKvtAEP6oZ4cQScyf2JI12r8CjtoJsiP
Or2biGeaOKdlWLd/Y0jXai23ok5YqAfpINiD9C7Aj+4wpwriIzmPIdXEWgt316cM6Q59okxt
oKHX38UwNZIh/UAkrMy5tkMvNzfEj1Kd9k98x/MPDOkkmJ+7iDGkVdx5RPD2HENqeJd3O17G
U8aQ7Y3gR03NvDFoH9O7U8b+PvE7FfgZybus7XgZo6+JHmtPHu9SYJvyGcj5a9saAy8eA7+G
zcvi2Tn6XEnepc3PvIrxNchRivf7qse7TPmMNhF3aXRGy8f40aqSiBfItLPBhiGlvS3J66+K
9e9w0plarpds6gZsw9quP6SncYZ0jXOk87MMP1qEPU0JvVsL3f7ke2yfIV3Bpl7HGNIPrjGw
t+PJpk4wfhhjSDeIJ7kzmuFHZ8hnebW+7yDIkN4FGNI17H0JNTv/wpBu2Zc7nvQg/Y4f3bPe
LdGBwWdIh3wDdcqQbuGvlG0fzk+2qUtYsC7raYghfYr1IK0ihyyC1jh+lGpS7XF+v2LZqwtd
/cQbnnA8xTCkB/hm52wjGp5NuRc96A1D+gm5q9jeoE5O3+CJdG2fU52bS3P6ZEqGch6/groa
Z0jX6A9PmTGSIb2BrL7GGFI9fopsA58fzcKXM/VDUid7QQ7nlKHlNCXvYuqHXAnZvsH4tB3v
cnOfOTd3IO4ZpJy+sUy8CV9uCD9rKBj4G75BPlNrebEM5UbI9lDUrx96/V2K9i7tMlY/ZBJj
SD9s798o2IPU7QW34pkddLXIe2eIIR0EGdK7AEO6w/mxLBhSsqcr8HPzGD+6Y3lagmCQDKmO
ex/RQ+CUId2ATiuwL+szpF/s+0qGdINzcMGybLIH6Tn7vlOPH5W+73OMIdV61PB6Xkre5SrG
kFaR5xEhKvWXHqR6L/gSNR6JH6X39F0fUu3/9UXuVbgPaSKop3GGdI1aI0Tm/MSP+np3B9k7
/pEhXXOtG9O7iRjSGbITlzaPvuLJqdwLDD+aQr7MM8tp+5uaVHcBhvQd+33BclCGIX3HHesh
xpC+4Z6kYHs3GYa0h7ifYU4PQu7O+cxh9oKRzc9NwW4ZrjMh/L97+PU5Hk/5uWeIFY7YpkyD
ubnPvN93hJwuYVO67MstvdxckzNKzzhZfUcUYMx5givOz02jI2yGa/HTOact6oc0LJeXEfsa
vd+u6EGq7ekG+S+bGD9Kvu8FdPfphCE94tb7jtcfYkiXMYZU6+mHiHuubE2GLCLvpz1Iq6jW
H0G+HD9KenfkfrbRCUNaVetogCnaeAwp1WVo276lTk9fEflpW1ZQ1mTosz1NBvXU8aNSxj+w
t7p4BzGkM9xuLm2vwoEY/4b436XHkBq9S8YY0g/kqmZx2v+pB6k/pwV80tEPfUgHQYa0EmBI
35E3XOR8xN97kL4xD/op9O43hvQD2VMFrjH1O0P6rn7lgq1pMvJycw0/Og3m5pr8cZ8hraJf
X4SIk2NI79Ub6/GdmM+QVpGX5Oo8Gob0iLuDV8tcZsTnN/D5XR4vc3OpDrJ5JhL7B/WHMpyq
zM8t8jnlIpDz14bOz9FXWcb9rvh0PIeH5HJzn/kOtyVyc+k++Jrvig13KXumRXxOm8XOaaYn
8Uis/xV7YZvPqL/1IK1Chl2clPjR/8XYmXWnEuva+gflIX1CHiGB0ARCE9o3+jaQnqz8+oWn
ZFkuO5Bxx7n33L2LlSqwSpY8P016F/g+pGfRWA0ZUrsvXfyRIX2F+sn5VP/mQerHXQvf14cw
oZRTi6jTsgFD+rq7mwwyw9RjSC9wvnfHcdqPxmnIj75CN3wv8wscQ5ri3ucmYEg3zJBuPIb0
CO/7kfwNF6craCTzfAZgGdKjXeyYmeibgB99Qc1pMpi7p0/OqWv8jTTHaowhXQUMaQkVZA21
b+EPHqQ0M8XVdT4/SjOEkgxpCVyAyUMnHkP6g7quz39j6J37LpDnLzyG9BR144z7fufROA35
UdK0H6GHbueHEEM6AZtltbaaIX3d3W+OK1DHkE4wwXnFWq260jm9wp0zA40XXW+0uRPsrp7F
g/3Uuyezkl5Ab1mucwqFYQvnxI+8VkfRtbpkXrEbvL8tE0na3BRydpPPkvJK8/cKl0VXc1DN
afS5KbBZLfzOaZzVJjWPi4AhNX3PEWbhTf/EkL5i6lYG34jlR013mfzSbJyOf9n7FiMM6Sv6
Q9bf5jBD+oa6Ni/zRg55kL4hG+a5X+AYUmJejvBGSjKkb8y+Lff4kI6iDOlz4EFagj6hBmW6
5kcfkSfoe9oGDOmc52t2PYZ0i/nU7+IpqnMKseGpPzCk5vpnVFR1uV7nU5rdRTnlIhqrIUP6
gt+RpkH8hSF9ZT1HS3jQ0INU86OUg7+x41v+kSF93a27uvJgjzGknShDateR5kdfOU6/hB81
97SfIX2D6slqOmIMaUZ1yM3f+FEayT5rc1O7/7SBmdh0/VL9+3X0OKw3VInXUwuqvwZY+Qe8
qWL6XKufmHt7v3/IKTVeF6TNPUWHbcXrbq7W6Qzrzvb9NqzNvcZ3aGs0mtExTszjv48wpG/o
MGTFP7HCOXWDs8FUwJBSL9Z5G9oa9VSdpY2jNSox8EmGtARlmqvTDjGkJqdWwJAO/8CQptnh
xPmfWX70FJpSyndJH1JTO96jR1/wGNIzVDafXKddRuM0ZEhfdldWeCfjPEgn+FZXwvo8JeJu
iDOKtseQTpDnn3kWnGZIX9n/1vZfVpxTW3g/fgQM6Rs6CqQYdR6kE/Qin7G/2uJELz6TqhRh
SN+hC3OeaR3OqSPE0TRgSN/YCzHtMaQ0s9H64Wh+9AXMXx7PTvyouaf9DOkLHOPz3E+IM6Tj
qDZ3EzCkZp9FZ7LLPfyouadnb61eIlZTiiE17rYmR3SE03Rr9QNvzrGsO827fPC7YK3WaRvX
13mv+OJpc/Pc96OZL9vIWl3wuhh7ew3yQKN1tGZ9Lqmin/j6iVrbKZz7dnidblibe4yelZ3F
Pw+4NDuvx2dIS5iAWQOJnWRIz5E9l/CAne7+ddJD1HB2VUuwpSVMCnMa5zhbepWIX6uFbETY
UlO/3qDrVfsTW2rqtx6rKv7Clr5iv+5mgVmulO4pzpaac7lTqHy3AVvax07BxPCL0oMf4b+7
wC4qyZau8Bvn4K+435tU6zAeEF+1P/qTvmKPdy+MG7GlN/jO+xF/0hWiLS8MHbGlpPMwfi8U
v9q3+273fKbmOAKrWkuwpSXMd3Kzvy1beoZc809YVBe/DTxdg/smli09wnvGzix+U+u3g+5d
D9dbX1zS7aZQj5UibGkRkWBrSsuW3nhzWp0XTXX33+Sxk3lknzPNlr6wG0cxwZZartT5c36p
dZTFWr0WHjNkSxvq/fGCnoLzFXznOfV9ZNoeX//t7TtPoUjZ8vWk2Z3gXfahzoPf1Vo1fY4j
rI0ys48F9V4nDtr6bZJuN4X910DYyrJad1nkpmO+/kTNqB8hb5jazZxuvEALac8Us6jCk2zp
CzPdj/x9fXCunXjsrqtfN6xznnFsf3CunaPPkuVn/1DPbrL5Ee6lqbxJXdw9M7NW8thSml88
jLClS76+6LGlN/CkGfJZh2ZLl+xlPzzoTeruyfySrn6Ls6VjqW3u4NJThXPqi7CiLk5ppl5X
GGXtpXbN+7VPL8++CjNufXEPsaUrRGHd8ye1HIzloDVbeg7Grc/vDroq6U16reLU9GOOsVsu
qLg7UnuwgTfP0bKln9iJjgK29B0TnTM4TdRsqTlTeRINctrzyakjTrceW2q5UqeLzqh9zBP6
tBn5TMiWdtS7wKh/11AmtXldaLb0nDW7mi21mt2sx5Zqb/pjpauIsaVUXdp1lMEuz/pDDDzd
7olc77SAR5yDjvl6rdm9Zs3uRKrgO9au9Xf/mZkabnOE09GVeVZVQ/wztW73Xa7fyvUFft9b
7lFzMFWeK9JDjlyq2i3NfRlSjbh8ZxiqE1RMmi29QadyzO8Cx5be7dZEDvvulMeWpuCB1eez
i4n8hnd4q5hfsS1eF//Us1+ge95QPvCWLb1A/ZrhuPunnn+L7uZEvEMppx6jHhvz9+W6i2Xs
QU08ND22lPJjK/Amrez+NfJIPFH3ZHPqJbIt7YtTKlZ/wB6WUbkm2dLTXQTMsPfb70/q2PcW
nrwh3qGag6mpuKup91MKUfclPCrl1AnO8SoBW3qOWjSDZ3FsKfm+LNn3RbuMmVm/b6jGjoTj
dL/xgs82mjj512zpDfZaY84Rji29Q09NryPr+3KO594m2NI7vKOycG/WbCl5+DV4bVckTu9Y
k/WKWE15bOkR18tLXqvuMyn8iltMwNwm2NIqzt/dbEbLllKf/JrX3alaEwOcyNq9InGl9D2d
YQ+QER7TvXNpJa6E39QczFg8QGvqHU0Tq7t8vdbszrl3f6Oe4Wt3V0eIbstA972+bw7nSrfi
n3SmdLt34j/mdLsFnCTessLFvEsy6je+4fptpeo3442Rlbkq56qTN0O186Zy8CG29A5zMsxf
vgjY0jPUlPT87jf53P3mR7urpsJnu9r1EXqxW3xes6UveLq1ijtXvzYQl7eSgw+xpcYFyOxw
7/hvHGJLTT/tEv/+NupN6va+F4rz/dn9n2usznKCLTWe8gu82a7/yJY+YPdbZA7osDfpROKu
KHF32J90ir/xtsefdKJy0NXuL1fBajhO1OWUU/RD1/y+J66Uzqh/Y0uNas9E1Yt8Zj9bmobO
03jcFjy29Bz5IS/X1+RbzyGTXXBcE1dK74JT5KEU12lHKlZf8Zu8YA5gki0t4P1+JxqJK9bt
LtGH/AnY0gecYN+B/XZs6RS/yrPMHnj33gVV7K/vZO1ds273Gn2tJ/7Mh4qFLf7GnHPQNXS7
xIc9oy+wRZ/ZrdPl7hsz/boXPqt9lFVsNCJGK1/hmS+0Lr7UnPonWUcp+cwLvq2KzB/YKg7m
gT2vz3Ae65+xvQRs6Xj3G5k5eS/iNUr59Bln4QX1LnB16hyd5TuZsWnZ0nf0aZf8/Cn1/BN0
3Y/gQ5FkS8c4SymzZtmypSbmGqgwk96kJ8ybNzHJwvcnpakfwwRbere78gtTeqseW2rupwHd
hs+WmjxfxW/y7LGlR7inDvROGVSx9vpLPnv9AotrNSI6H6VQ1Z4l2NJz7IDKcr37Xa6wO6sk
/EkvoCducNwdKcXuO84v7jmuiSuld8FvbKmpjs3fqMo9xdjSY/UMNJOjtVsxlwFbWkZHi/79
fd6kftzdQYfyJazofra0hvPSrOjxj5Xvy1z2l06z20G3ICs9Hs2WjkSz63uGmvs/xvN9B2xp
ZvefP2LHmf0TW2qmYfZx/dWvbGnGYzvrcKWoe95gWrf7xX8jrfSA9C5ocO++6+l235iDcfso
o0L+gsI/hd3qhuf+2l+xsvvl65iCSByj5mCIe03zZ7aqjjB3/sjraOrpds+lTnPM2hC6v4w8
i4vTZ5xM1YVX2+9Nmubzu0+czLX2sKU1VaeaHYvREr1LryOj9i1G6VzneQ2H2dIMPHzoJNx5
k1LcUU6dCCvqfuUanA+tR5VlS69wkjkI/ElpekpdfHQtW3oOFrXGcZpWcWru4gh36bxJ9Rov
I1/khEGzbOkPzsxqAVv6uFvjL/gdNFtKWpWl+HOWVVybvl1O5pDc8UlFCfzCt3Cl+p7M//+D
fbsdWzrFe3iJvsh297/dKVLuZvf/O8eE1YsEW5pB98LM9Bt4bGkN/pxt7hWmVZzmkKPb7F34
F7bUnPWSz8Wlx5YeIxYHwtFl5foSVLwdYehIs3uMOnDIfb+aioVzrKUR91XSAVtqaosW3oBd
jy29hs/tQq7fyvUXeMOPeG9m2dIUrl8Li+kqtJvdr1hX/pyk2T1GHUgckP1MTaqqLP7GmN8f
M9btHuM8+IT3fu59ZHKPOckybM2c14XTuzZx2pODsm6KtyBpdj+xTpt8fcc7e21hbeak93fP
ut0T8bmdIqu6uSJUp91znN6rCrGGuHP+p/vZ0hxinjTBzpuU9r4+W5pRsTrYPfcNCI6zgC1t
YeZbTuZfHmJL2+gG5qTfnld+3wNwn8SV6rhr7+LHMFW9P7Klbcz5pnljv/mTNhVberO7+gHK
oD7vyzIqTvvgQdvcL9Bs6Qk8JMucIzMqVgeoxtpcc1m29AMzagviz+nidLi7myV2AiFb+s2a
t1sVp0MmK+bqnmJsqSNdTLXxhHOpuswUdsqZHKiiOjq0f2FLzfVf+A3Sii21XCnpopNsaQ5v
t7r03OeebvdNPEPdWt0itmt8Rj/3OJgs9/1uVZz28A68231bj8KW6rjrYK3RWfFf2FIzH/4U
b5vf2dKaOvE2k756rM+k60mze4mzsTu+/sW7p/ZuHX3gnWT/xhSO8x/QbnR4rZbUWl1iT2+m
Hl7wutiotdqDSsKuuzechtPZ51iuf1fXP2Ne1g9fb2vOMzxpA4oEqtPWarZIGfMyCwFbarip
Ged5x5ZO0btcsRZUs6VtnEHl0AFybOkUUzNW+H63MnM4+fxTuCz7bGkGp1snKn/tZ0tNnL4i
tnN/YktN3BXx/WZV3H1jN2vetg28w322lPhus/ObKbaUnJMb2MU+8LQbHac17EceOE7LKk6/
d/dWR5bT3qRHyF3E3GwTbGkOp/d1zKvQbCnlu2thRV2cGmdHt18ktrQLZVhRuOmKitNT7Cye
WLdCbGkXPcQiexpT7+8uiNU66sMkW2p619+7661evsI59QJnn6OALe3s7mzFGV6zpSlc/yVs
qf8ueEfcfSi21LEw3YAtJc+BHHY8v7GlTXXOQOs0g7dFNsGWZhDfWXSvLVdK+if3O78n2FLz
mQrW3lyxpae7/1OFt3SKr996f+MEvgF0vfZ9qXAs3El/wOT7N9zTkK8/Ys9Qq9u95vMkR6na
tWreyAXeZ1XlGe7hulHH+RitC9LtVvHs53L9Vq43yr86WIECT58wmt1/eNsvuUaj87uP3d19
qvO0jDB7LlbnyBxNnmt7iC019/eI73er2NKa3NuS/Z3SiWcv7D5l7mnIcVdTz9/APdq5q4f8
Se/BIdbFP+kQW3oPvXMd7/WkNynpn0K2NI8ZzHWe7/WbP2k2iNMV+oxJtvQFuy/yzLRs6dXu
96rj3bIMvEnpnVmC5qUprOh+tvQKFVFO9BbElk6hAVly31OzpUOs+5ywSQ3Op2fIwT2O04Z3
Tzfc1X3DN+WzpRn0bbKoyBxb+oz/sf4Ymi3NIIecSK1PbKnZN3ehhbxIsKWm/3yEdXcvXCmd
t9xDxeNm12VVrH7iF2yJhv8R6lLSu/W4TtMup26q4gWviSe1Tq+x95uIL67W7Fqu1NzTk1qr
53gfWu/dGFuaVT2Q+92b9Jp3nnR9FtrwW/ZGq/H1NXX9CHxkiq8vQJ96hzl3T1yj0ftJP+GG
p1BbT76G6u7VsS4eeB01ods138GJYpSf1PUl7OXsfOAWzvdI8buUGf1vQY1GmvZ0gi29x/z5
OjToji3top9flPPNlnr+E/Tr6txPWXFOzeKsssc1Wk7F6TF6im9w6Ux6k5JnaAt72WGCLT1G
76IbsKUDdKhy6KM7tpROp5fcW9VsqekmfKi93G9sqX9PJTzFp/CoIVvaVM9xjM7FLaZobBNs
aQbuHCf4zv/ClmZwZ2bNnQlXSjmYcqqZ6ZNKsKVGJ/QJDe+TYkstB5Pnnk1Oxek7ev0tzsFx
trQu2q47/Io1xOmZ8qPuqFj9QE7tSNxRTi1hl2H1KR0Vp0Y7Ww/8ST/x7L2ALb2H715dsZWa
g2l7nqE19Zmy6sHE2dJ71Xk7RvZ7w5yDJFvah59GDt4gf2FL+5iulePzlt/Z0rrS5xpta4V9
o+h6x8EMeGZxXWlz+ziVI99uut5pc3uszW2qtX0MXQb5m39BZ0EsY1edjX2gTunxulhD0VGE
C5Odf3gv68Jcf4UcYecbaG3uDc8VMf3fZI32EHiT0v5piXXa89jSKfraK57FotlS43HU4vNQ
x5ZOoBlZIi+a5+97z2/jNJ1gS0kH3gThaLlSqu+e0UNxvc97Fasv2Be18NtYttTE7RXr3X22
NIN5EE2w/o4tvUfd1cDbyGdLM8wWtPgMpMezTCinvkJXWuNYfVexesmx+iOsqIvTFd6Ats92
iC01159ir5je401K+8y02pOe4j2fVWxpF7VZUfajQxWnK2SUjseWdrEOiqJPyXtxOuc4fQjY
0j7XXHTeslVs6RQk4Er2Zj/qM0/o/XU9tnSKKewribsTdf0D3q8XHKfEltJ58bPk+FN1/R0y
CK3xtGJLp7tnXIL/oLU6Umv1BivxS2ba5FWcbvB9toUVPcf5T5o50fcEW5oBWXoi/YQetLln
cBgjT7628JVT9Zka9nKn/JlLb8bokK9fqutvsVqtn6fW5t7K3u9CrdMzPFkK6hyzJsaeP6c5
E7zD3sf6tmoWxvKYY7VWR4jHnqwjrc1dc502ULwanaWVOWfnVZyak5YmzgMsV0p7ut/ZUvP8
Z9hfP+1hS+vqRJa65I+7X/I8YEvNs5wj7lIeW3oPKneuOKCJF6uv+EzTY0tf4HlUDfxJS+CP
6NT0L2ypURZ8s69tyJZarpT6KmnvZDaNuDsK2FKaJpHHN/8XttRkoxH6pDVhS/d5k5q7K/I9
vUXY0i7rMDVb2kVPKofv9Te2tKm0V6SzMWdmc+EYXZzOdn/XrKN14E1KnnwhW5phZqfN557E
llovNev7V1BxSkx7W3T6RayFDPw6bI1WUHE6hmamI56HJXQ809wvIH7vARnP/x2nmFhxweti
rnpC19CA18Sz9h1V5T3e91Z3P1d9vwv08ew8G2JLu5hYX5QaZeF58uWgs6uDkKDPnGC1PuAc
NyO8Z0319N94wjpdf4H3e5l7hdSjLyjNCK1TM6/B+jM9qnVaRI1ypvyAFsr7ZS1rr6o+k8U7
f8afWXq8i50r8hnMFcnzsyw9teWd6nu+cD7N8Txl9y5Yquf/h9OoofCrlFPz0Et/c04tBnG6
AvmWZEvN89+ofLfkfPqI3BV6k3ZQk1HcNYUVpZzaxPnjOmBL27vvYgXaRPuTTsHxrSVOW+r6
FOq6O7me8ukc1885TldBnNJ+3DLXRRWrRtl0gpMix5bavV+P82NRxekA1XqL5zsQW3oGZqWB
nazPlmYwkdzsSieBNyn5m4dsqfnMDF2A8h62tKHqJIrTwu6aJ/EadXG6Rs31JJyo5l3sfOBn
z5/TfOYVn/ndn1SzpaZ2aSOnpBRbarW5Fc5Ba7VONzj5s/N/Xjxtbp5zStG7J7tWJyDckmyp
mVY0UnoLy5ZW8F6/CtjSNtzZqWeh2dI+SBjLQ069f3+FswX3Lth4zEuXPzPzzpMqmIZh+dWZ
0qkWea1uEms1g/37lHlFp83twbO3Kf7KC+WllhW9ivlMWa0jWqsv/JmlmlOfEc3jsbBppHl8
khy8VM/yhHfhIsGQUj59D/hRc/2I3wV2znOMIW16bsnWlfORa86SitMeeoG2x7iPIaXruzgR
7/A5l/YmpRwc+pNmcCphejYlxZDew8mrgU6iz5BmUCkvMT/HMaRtKOIa2PFTnG4ScXqPfqvP
j9q4W0Cf0uA+2yvn1AI0jCmO1VeVU1dY30POqa+cU2vId4PAn9T0DC647+W8SbuYGeP6fm+e
P2cOO9+68t6lnFpF77PHvc9SkFPb0KkmGdI2a4favI7evHx6E/Cjxh3gAwRWTeLuEEPaxhTt
nPj+EUM6RUW6lJzy7V1/yvO2HEM6RWdgidmhW0w6TK7TKvfxrBdmQa2jJdbeVjGkz/juGvA8
9hlSs45aqNPOFENq/ve8OsN9UIrxLoilDp8B9KHNvQfT1UCnyt1TU31mgHuynp5nmIp/i3lY
DXjaZzwSldZqFhPtaR19qJwyQi9gxPuyN3RJu1AeujPcD7VOJ1xz1pHL6TNTzL8r4DPHPFtk
qNg08lIrC6eq45QmZt4rhtSpjIaKIbXXz/F9fQT8KL0L7iWnXiSe/w7OGUmGNLf7NRdKC3LI
nzTHvQ7ni7uPH3U5uKE0jIcYUnN9X53Fx/1JH4I4LUO/nuRH2/Aez4knDfUOKadm8Pu8BAyp
0UWtoNXy/UkrOFHpBAxpG7vZHNZLjCFN8qPmfPoSa8l59cYY0qb3jOT18ipsWlnFaZ93Ku2D
/qR27/eAq8e/8qPWn7OmPmMnlYYM6VI8U5vqejqty0YY0jfWZ2iXU1qn5l0R8qM5OL1T3NW4
P3KIISXFoOtBxBjSrOq85eDSXYdKga5fop4uIj/ccyz8U+v0nLl8t/97x/6ri/5HEXX+O+st
/LVqdA5rXhclVXdc4v19z+voH7S5UzDjS9HdP6ha/wb7shavox+8NUjHWlXaqMruW0mepxUC
htT0T6n/UlMMaRdvxyJyv8+QmlOhIU7/Nsqb1JzGfuA7m/Kzx/a+d9jrJRnS6u7ZelhVtT8x
pKZXWgGllPYYUqPLmfOza37U7DxNz+tBxd0J59Qv9EofA4b0Yff0M7jOaIZ0irW94pnKzUS2
KeAXfvb8Se056gjkaVbxo4YzeULuGkrcVVSsrsAddDhHEENK74cG5s77DGmGe70dnh9CDOk9
mGZ3BlBRcTrGbqotfqlt5NM77Gw7Mt83AzcZ/ZRf6LNVeV2cqlg9hWZh6PmTdnHmXZQ5NKcq
Tn+g+2/xOvrgfFrCmWxDeFAdp/Zd0Oe67hBDmoM+tI7+9O8MaSURp6aHXRA/6r7XG6nzTH/L
jxZ5Do1xleoKHz3wPjNSe7lzpc/t89nykzqFaGMWfk5m45wrbe6CtblPqt/eAYOdk3nk56zN
tbNxRuz90vSmXJr1fQx2ya4jzaa1URNYDoq0uV/Yy2TF51Vr/obYmxzx9aTNXe/+5xtK/hJ2
CGb3Y+eGuPO0esCQtsGu52Rm0iGGtI0J+jm8z2MMKT37RfDsc0yTsnGnGdIBznLbfDY28OrU
QsCQmusreP77PzGk5vpP1IHlCD/6rPa+jypW+5hpY89N4gzpk6p2KU5vMMVjm2BIc5iNWMe+
vPAHb9IcTqwo7rrclzvEkOawH3dx+sk5tYwc0ed7ulJx+o5Thh7vLz85nxbRW33kOH1MxCnN
wzDzHcoBQ2p+vxnWkfYnNfuvJiaGJhlSc5I0Ur3Ca86pHehTcsKQuuuvkIOr4v9Zw0ol/2CT
g18ChtR8ZsRZzjGkM7xh19gvmrV6HazVPCIyZEiXyEZfCX70HD3NruJHbQ42n3lEbHd+ZUgz
Ks9SbGehw6TrSZt7BzLf9harSvM3QB3Y4TpwwNrcLCqTAZ/5kupJa5DNWr3Gno3WUUqt1Q+c
fNR4HX0hZs06WoFestdvg+sLfH0N84Ee0Z9csZeamR5o9Y4DXH+r4q6qYpV6ny3hyU85p97g
eZoJhjSD7lsWrgeOIW1Dhd/AG52e/yQRp9fwuZ8m+FGz961y3D1xTfTFObWMfvhEPqOff+Q9
P+XUCr4vO7P5yGMIzhB3W8WQ6ozr86PEKdA9WQ1MnCGtBjn1DSd0SYa0g/1ZDu+pfQypi6EL
nI2VEt6kbj2FDGkHv0lOfGwO+ZN2sFpyilENGdKmqhspTo92maLi8aM67q6x1+p7DClpiTLy
GZ1T33DPPY8hfUZXuMzvgrQXp5RTNhF+9FiuzybuifLWcg9D2kwoHr92d7xBN8xnSM139anO
sH2GNORHzb2VkIO2yp8zZEiz6jlzUMJqTlPrcxdyfS1R1004dqYe75LifkLNc3K9ZZZP+wHd
q3VRQ06x6yKjeJcFe7/UlOKjwz3nG2EunTZ3JPNDTjAn4FKdpZ0E3qQ5aEZsDi4ohrQLJ6Mi
sozPkObYq68rnqmUU+nscco1ai2I0zn6xUlv0g4zdl8ePzrjWd9LTJVJMqRtrD+n+bzjnErz
41sBQ9rBzKIcVp1jSGdMZ10G3qQdnpzdkespn9K51JK1V1tUQn6s3mCOVsiQjsBVtyQmqmom
Q0tY5JR3fVNd/zs/6uLOsJhU1TqG9B47TvIbTTKko91/eqIYpAbn1CHPIKY4rSXi9ByTUacJ
ftT0iB+lh2m9MCmnPmIdfQYMqdmbfiOOaooh7WLeWlF0lTm1Vs9wutLmdTdjbW4d/EpKrtf9
lC/0X2rqnkifW4e+64jXaj2I1QFmECQZUjPvnXKKZkinu7/TZB90nyHtwAEkJzOI71mbe4N9
2ZN6F3TVZ9Z4F9SEOXX63L54PvfU9aSrvBTPUM27FHid3gfrdIGnpzWxUbU7+XM2pUff9fS5
d5xTMkrzN8Iv0hTPa+37cseax3PWxrqztBqu971JO9jbO61JnmcymHuiuQxnAUPagZ9pTmYq
x/xJW+rdaZ9/if1OkiEdIeaaEndUo76DXamIx28qEXf/0PvsegypOfH7xhs1yZCO0CvtsC7s
MEM6Qhe0KXEd40eb3nw6F6tj6Y9ohvQfzsa6rIs6zJB+I+6ePH/S371JSYddx307f85DDOkX
ckqf67Q4Q9oI4nS+y3D5gCFts+p+9Qs/6uJOM6TnyKn2TLqE3zmLeTMz1jD6DOkzrq/J9TW8
X25VjaYZ0jZUoKSxcfzoFGd1zzIjdosz1uT+b4IeVpIh7eE90oHm0zGkWXip1aIMaRlx+iAM
qTmRucf1Pc4pt0rz12f9k2bZSJ97D01Hh98ft0rz14fzXlM4zU9oc+9xcmveKLRW34M6pYKn
NmviQa3TDc7S6rImUtxjtfpcW6c9qLW6Ab9S537CwtPn0jmxYTk+E5rHCtdcmiHtQavWFq/R
b86n/9BbLSt+1L0Leug9tnmec1fqVJq9lOXn3yaeP4VcPA0Y0vXu96yjvnMMaRdvf5O7Qn50
hX1NA+cTFHcLzql1zAPJ8XesGdIV9tdNz5+0i1+wiL5IkiGl87onYU4pnzbxezQ4nz4FcXqG
Tp2LuzMVFzXWDmt/0hnO0pbCYp+r66vIqaeeP+kMuwnb09cMaRunIDm8l2P8qLunS/WZPmJ1
uYchbalzBttP+ZKa686L02NoOOfKm3QfP9pnbQidxP7mT+ozpHRy2xGv+UMMKU1ybsssoaMI
P9r0tLm0xqc4Fx1w3FW9Oo3mgWiG9BHx7zQdmiG9w5ms7elbhrSG72rI19eUNjeHveKrMKdZ
/u2sPvdROE2no28hts+EuyyofVOf12oz0PyZusLyjXrSTg5nPde8Tmse72KZyzsvBxte5Qb7
vylzl453mQubdq7O0qhOs+8CzZA2oBHtif+pzqchP3qPGLNxSu+CuD9pMxGr5rMD7mNqhrSH
qWhOj/ibP2nyLPFE+E6dT18l7jRD2sMUG9JhOoZ0hv3PUv5GUf2NI9zTtceQTlEnrbmf0lL6
A3uWRs7sSX6UvFIe8N1+eQxpDm/8FtdQmiFdwCexg3tzDGke+XEkf2Or/kYddWBReZPeg/5q
4G2U5EeXrLNvglvSDOk9mJoh+5O2EgzpFNd8Bv6kxmv4BDXXdA9D+uQxBDSHZqr4UdL73vBs
r3SCIS1A5VzH3AvNkLbYS22bYEhND7GBd4HPkLZxT2M+920FcZqFx7DlR3XcPaDnfo/V6BjS
GWZGLVl3X/f0uTl4z3SEuUyj31uFTt+yb+4JjVpvhEprytfX4FbaxfUpvr7l3ZM5t6hwr4I+
Y/Z+M9AJzzyPvpV4ygL2KK/indmVqqqH/k5fOCjS5mbhavjEe7+c54U5wOn6UnmDkT7XnMg0
cDdUpy2U5vEUp4uTgCEtYX5IXlR7bc/v+zxgSM2/YbiGK2FUfX7U7X3bwfNXd58aBgxpDTXU
UDizQwwp7eXGiiHd501qODCqg813dvQnf1JTRRt2aSxca4whbanfJM359Fy0EJof3UKvfyJc
cYrn1j7CgYS0jkmG9AdnXUfChFJOrSA/tTlHaIb0B3G6FT9T7fvirq8pNroJ3mWo+FE3k8ox
pO0gVg0P0oswpGmso6JiSF+Qfb6Ed9EMaRe9k7z4UfcU7zKUnL1MzKR6wUnoW4QhnbCeWTOk
Lfb6uNvDkLbU2rbrtAjH6yQ/aiYAmzUxVnGn9bk5+YxbFzRHY8Ja257S55pzYuu3OVUT9Uxv
eSI5hbS5OVS6XZ5pcq/01UPxHnH3RPrcLPzXWtxTaAX63DRmndO66yvfiB90ahay7kib28GZ
rF3bfRVvF9gDLbmGeGZt7hg1ip0VYOq0ceCllmddmGZIS8j3XfY7sAypIYka0MT7DCmpHk92
/7NS3qRt0IENdKPo2d+je98uupQ+Q1pAFaRZ7EMM6RS99SfWSMYZUs2PFjEVoSvMaZbfmV10
qh1TpBnSDO6pI16MlFO7OK/74rO0ThCnGcwZTTKkHagJc6JzGnI+JXblXvhRHXcdrqFOhO+k
nDrA7OTngCHtwHfZzQMZcU4lb+VcwJAaPcsKvIvmR2eY5bdm1tnqVZKxeotfO8mQDjDtoS1+
1MSQ5jCTqyvXD1UNRdzYzGNIc/Dw68v1mnfpo0KtqrjTHi8z4Vo173KHfsrpHoa0FWhzab5K
2mNISeN+hn3JVvGjlnexfq8+Q2q6n9+qnxJjSLOKHjH9gR7WqmWdtTY3x/vLieonzLHux9yL
XHvaXNJhbHmtbhM9hWNMRaR1ceTp4lvo0dPebAJt7hViviE5RWtzH1ifUWPm0mhzL+DGU+OZ
4BXMpqcazdyT9VP74bibquef8tyvvzGkOahl6r/4k1qGtJuI02Oc886FH/Xz3R364X3lT+py
6jJgSNtg6Vx/5JA/qdkNF7lu3MePJu+pp+ZCzryc+o9jdRb0U66gLEgypB34JDl+Jb/XmzSD
k+gmlCk27g75k2ZwcnOCc0PNkJo3nam5Qoa0zSxb2WNIc+AUuuyZ1k7wo1/wnKL9Uy1gSEfI
d11hQimn9vC+P4swpH1vHqtlSKc4k20JD+rW6RCn3m1hVEmbO5FZcDW+J82QDuBb0eC8bRnS
idf76wZxaqbxjwOG1FSDLZyU0DpdeJ5p7YAfpXmsL9zpS//KkOozAnP9t+oVLnHOPgObZOfN
NVTt0trdxSXmBtt/fwoXmlfc0xGv02ViX+DWaop5xYJaFxvooka8Lkifm8O7aChMZFldf403
5htfT9rce54LmeUazexc39Qs/ifxf2t6cdeC2wN5eTiGdIbPLvncRDOkLZy9u7PHFefUT+mt
bjFNIoxTq03W/GibZ/BcqLjrcE69Qn9kGDCkbeyK2uJVSDWqff6QIW3jV2oJo9rb602awaRQ
OjNx9xRjSNuJdy7FapdjQjOkXeQ7m1P3M6QuTsdyvfYmpXfBNmBI++DJR54/6T6GtIOejdWz
xP1Je9E4nQf8KMXdGjnik9fRmnNqAf2sRcCQtuDCkZNe6YZzahM71EbAkLZwRQ4sBF3vtLlj
WduzxD1NsVafOFY3Hu9i1+omulbLAUPaRkx0eO/X9/xdboW51HH6gFVzIfyouSenzz0XX82a
t1ZPREvV9/S5c85zJaX5a2PCX0t8dLU295K1ue1Am2vWaU/NoXnx1uqNmu326ulzl7yOXtRa
7SJHdMW3U2tz8zw/ZIJ+ZEPVaBWuuTQ/2sIZeZP7BZohvYdnx4TfnSUvVjPQwHQ8hjQHTmEk
z7+JPn/SgzSHaHGzTy0/OkB+pF5PyJB2Ude2EgzpAjlyE2FIzfmo/r4op87Q95zJ9TWV46+w
xrIePzqXOviZc2o/YNMyyo9aM6Rr5gi2f2JIy+BnjdPc9k8epBR3xK+UPR/SGSZ1LlmHqRlS
82YrYh+kfUhnmJO1AiOyTVTbVKP1RZ+h+dF3qBTbeOcQP0rr6Rk7iAY7A/gMaR+/hD33tgxp
Hvf0JMxpTe39/uH6F48hzcNTuyX31FTX59RcoD6/x+/QUyDNX4rX6knApj3KnF6fIW1Bt9T0
GNI+dFF2HoZmSEfYhQ/FI5O0uX1QJCU1D+NTrdU3nh9nuUutzz0VTtP5cK5RO/Y5Ft7wjjZE
l8lBP1ynDAIuzXBZdk1cqf7xFHUu9TPpnf/JzIvhXQbCzV+rXuEp2KwfXndfnmfaiOu0G3WW
RjXaifCgrp9Ces8tn0+8eX7f5p5OhTt1/ZRP9FaP5TMxhnQQxOkdumNJhrSPvW8euw3nQXq5
+z9LnLkl+VHy7b5B3DXFI5RyqlEAPLEPhmZITQdihvfX9E8MaR/+CHmZuxnjR1uJd4GN1TLe
akmG9BXdjRH32Q75kJp9yhr99umfPEjNb1BBb/VK+FGa6fm7D6md4TXZy5B2AobU9GStD/y3
6tFTZ+Rmrwepuadv1ft7Q2yfchwdYkgNy9HBGXbBY0iHyBFP/Df+qXV6A/rpiHuFlh/toe+X
574fzaebRtbqWcCQDvAL5OHC6xjSGTpRK+6fa4Z0AP1inv1rLEM6xy57zTnlSZ1W9lHR0btg
LdxpDecENdRd1oezoj5zhPfHQLjOKfZJLeS5Oa/VnyCnlPEupTXhNH8fyA9DYTGcNpf0T3VZ
Rym19q5wxmjXntXn5lEdl7lOu1aax1PUfJmAIR1Aa5MXX44TzqfHmCVUDfhRqhHOEatp8S01
OXUOJdazaB51tiGdUhlMVpIhXaJCGon/GdWoeTCk1l9Ye5D+oEbr8T52wDUn5dSt6pVW1FNm
4BUw5jrYMqQF6Jn7nIMr6oS1it9yLB5rxJAWwJAO+Hyi42k3qKf2T3Qg9B53a3yBjPXNcWcZ
0hFy6kB8S5234Rp6ig/xLaWcOsZebs5xeuZRvW8407hQ/KibMe9ysGNIC7tvuet9JsaQjtQz
0Fz+O1QuSYa0u7vjFXJH7U8epHXMCbvn9/j2Vx9SzZA+4CziXjiFQwzpPe6fZopqhlTzoy2P
H23IGi/j+/AZUnNOYtjlHvZwjiF9Bnd4K9e7uff/sAew2lzLkE7QFa5wzfGovt8ezwFu8fVO
m0vzx2+El3MeYOTTZOfHDTx97ous1alH1dBatZrHC/lvH/B9uFmhn542tyfXawb+AW+sOjoL
9Bmtz23yWdpEeabR/BCrTdY+pKfImm3x6T7kQXqKHlVL5kQ8cw62OfVDcupSPX+bzzmtHvFS
PX8PNWpbPD/3M6QP8Np02uQ4P2ruSbsL9rEDHDC/YxnSCXqrq4AhraBSdHMMLEM6xLvDzvkZ
q184i33rHfaTSX7UZI0K52B75kAM6TzhK/qm9uN1nKWVPYZ0zkr1y4AhPUek5dC/cwzpHB3H
JWounx+9wiS0HHvQphVDOsdkrqX06DVDStOKy6JNflSzTM+g42vy/Kd9DKlzQzRnuC8BP0o5
OGRIzftzjTX+4jGkBcTwUNi3rMopA3bp1gxpAdqrMWtz/VOmG9n7pT1+lOIug662yREpjyGd
QN/1ymvVMaTmr35iPkzTY0inOCff8rq7UXuyKf79tTCXpM2do/9wIYymnkll1lxena1/sT53
gf2i5V0mnodjg3OKZebP1De2hXrRetPesDb3COvUru1z9fb+gcbpn5pJdYTvcY4diJ1b+Ag2
qgTu39ZpxQhDOscsoaV4iuqZDKEHqblP8/0+C9Ma40dpRuxUfcufPHXuM2BIx3i33Ms87UMM
6Xz3F1vQkf3Ng3SNWWH0PV0Kd7qfITXrugXVfsiQ9uSM4tiLE4rTZeBBeof6rIn5zZoffRY+
+JZzZFXl1C7q6x7vzSxDOsGclMfAh/Ru9x7rQav2/CcP0jTWhtEynAX8KOVgy5D6Hfoex2op
YEjN7/iGen/5J4bUvA+LqKFSv3qQOn7UvguKWM/XHNuHGNIMaog6CI7fGdKpt4OmGq3AWgjN
j5p5cpfoDbiZVBnl8WLPfTVDmsJJ0L2cycYY0prn75Le/Y17+Ru3qHnmqB3WfA5f8yao0kSn
rJqNc4v91wy10zPibcs7B/eUF1ynFHhdbNQO9wcTwbO8LkibW8R7p8Y5Ja2y4AbnxEPx1CRt
bgkap47MpzOrLS912gX/v58BQ2r+9xz0ItqHdA5fthV6HD5D2oabaB6/pWNI59BerbB/3aKq
0Z4ZG9n7vkUY0muc6Qy59+kY0nPVl3QMqfGgf0BdO/6TB6mZGZRD3JU9frTAcddANe4zpLeo
6E+QTzRDWtzdFTEyFKc1NeP8lOPUzivPKh1ZAdz6iXhkUj6doUqzs/Oy3t63CN63DmczzZAu
UN/ccWzn1LvwCden5G9QTl2ha2h7pTmVU+7xvV/Iv0/59Bk5vsb5dObl4CryBOWU84AhfcRe
PS+8IjGkc0TvWnw4O95JPfkwpRVDOodOfSn+iV3l5PmCGu1axd296h+k5Z6chvETZyb3Mn8o
xpC21fvmmCsQMy2jnGBIb3ffzyn0btVf+VF6P2mGlHp5XVlHQ+Xv8iG+nVul/33E3s/GtvZ3
uWOWK6M6INdQynfFC1prcy/Rn6d76noeL32uU6wmz6m5jNtEk7WptC6Id2nh9CvL60hP0P/e
XVFHn5xYNqN4qyCfZFkjaN4Qn16NRjm4wM+j35NV+Mj0uOb0GdKZsIJZtYo2+H6HiiGtSbWy
5Didqmev87PfJfhRu8YnrInf/okhfQQLWIcWxjGkNqceCw/qZlVO2VdqG3iQnolOrejFnalE
Jp5vaYwhnSsvJtrPmz3za8CQbrE3y+FN+RcP0k/8AjlMLrRxp31I+1x3aYbUnHJ8YCVqhtTc
oanrFgFD+srr/Eaun+KJcthbX3CcllScfiHGysiENu5uVayS63Sbe3+WIS2Cmnni/aJjSG8x
+3KpeFBiSB9w/YDzw62qeHroTjbFt5S0uSX0CXvo19h7OpHPNDFjwc7vtwxpCY54fdZndJW/
yxH37f7Bv8FnSIuYi1OHmt0xpJZ3Gcn1W8kPP7v/1s6F3PzKkGbVzqDAs4nH/C5YMO+yZE/1
Gl/v+n5jUIg93o8uWJv7jDd3h8/SFirWr3eftvVdSTwv/ykehWZ8W16xDH3uHBqFpXhh/6g6
pQftxIbf9xVoc+c4Hbf+r49wt/fP0s4S/KjNwVlmSLseQ/qME71ewJCa2rii5mhahnSDvzbh
nLrw4nTAcfoS8KMvOF/O4f1k467COZW4sa+AIf3E6suho+MYUvKhXKE/4DOkZl1fsofxXzxI
U+y5o2eixxjStuo9Gv0PxeqC+5h36k3xiH3RQPZ+17yLPNrd9ydrR+7U3vcVfbmu50Hq86MU
d5ohbWPOZV+8rW9UTs0JH32iYruMc4DhHoa0q+rGY54T/A/9BJ8fraKfQHG3FM9cyqlF8C7j
gCHNIt/UMTPBMaRmUtIbFChJhrSA2YF1uIQ7hvR3frQEfpXu6Ui8QbU+94Zj1dfgFHmtDgKG
dIUTkDx+i30Mqat4ljjnsR5rdT65oDMgw7yM+DPaiegMdUpBvD4171Lh63Nq3eUxXzMrXKfT
5g7Z36Xt7R9z3E+Y8/uemCKnO8xgHY14rfY8fe6dMJFDz7/K/L5rvl5rc695fsgFzjqbSvPY
4PeU5kdvoVbPC0tu6xbaC7g6TTOkV7v7qjA76hjSOfajS5zvbTFBR7tzLvH8a3l+l0+vsH77
XHP1pEYlX2sXd1mVU8vYqXYTDOkDPmN1UZohXeAstccaUcuQPqDiGvG7QDOkWXxzPe6/WH70
AbqrMbTJdE89jyE94jOKH2FC3d53C437114f0id1xzP4Dk45hlZePg350TT6DxR3c+FOKaeu
kVOXgQ9pdbeyyuylqRnSDTLdM8epVq7aHn2B93Lag9SoDfTc+ybnU/JWNTliGTCkxjeV/BC1
D+kc2sBnzimaIU1BK5aTM2xiSE1v1/RGZsKQurV9j985K9cbbe6cWdwlzsBorba8OmHK+79U
giGlE8MsOEXNkBZx7tthDZ9mSD+geuqKZxppc4uIyS7rOXLeHJoMWM8TrFH6jNbn2t5fTmn+
ltj/dXmeXc/T5qZ579fzOn+vvE6nvCbaissaoA8ww7qjNb7y5tGPuU5ry1otsX7ijXPEyuNd
JlynzfCd6Vn8Fc7ZOTX5qI/KrS9xGnqQ0j3lPDbtFfvf4R6GtOcxpG1+/rJ4ik5V5JPDWlMx
pGYi7QrsQDrBj5pfuMNx9+35kBr/3GPlmdZV+5J/6LIvOU4PMaSm5r9CPtvnQfqcyKfubGMR
MKTmrad1S4d8SGeo5fK7tT/dy5C6LmIDurOJ8KCUT+0c5BhD+sL92KcIQzqCvmILTwDtbXji
6VMcQ3oLRvcEPexD/KiNu1u4Opqc+vGrD6lmSE0fj7RXdx5DSnmrx2fejiG9BcG3xJmy5keL
OE1qM0PZk36m3f+d81r9FCbU9f7amHXjWGTS577gjPUzYEhLqBnqmGOhGdItcvuDMJcuZ/dx
ivqt5kI+sz73EznC5qGB2v+1MT/OxQLpc7/g42Z19E7bX8WvSzWa9V3+VGuii09d8bobKG3u
M+c7+syX+gzt5X6Eu3T63ClrqR4xm9p6plGdZvUpQ/X8LXR0bd/TepBuUKN9cVwP1bN32A+o
jiyoGdJX1GmnXKetvX2cff6rgCF9wRlkHueijiGd8/yDSeBB+oLuUH73C08VPzrn8zuTI88D
hvQFE9DzkoNHnFPX6I+0A4bUUFIrKHuniiGdg4Zasz6lnfAgtXH6rvhRF3drnDINWZ9iGdIi
5jL0OAc7hvQWc7Sd5tEypOZ0twG1is+Qms5NFbqon4MepPpdUMBnWnsY0p7nQ0pxeiln0mMV
p3WoHo9kTez3IC1C1WrrJ4q7QwxpCe+XOnrtf2NIv8FQOk9erc21/Og6iNM85gC6uNMM6SXP
JN0qhvQCa7XB2iufIT3FXm7qMaTmjHqIPgLpedPe2dA3+g9Tvt5pc3vCS02hF3SfOUPPYiV/
w+lzu6zPbaszT7tWqV9JvGLBm6fdFP/bvufvYnmXgjeLnrjXpszv70Ofaz3TquyZdsFn63SW
1sRO/T7CkH6hu2D1LJohHXKNqj1I28hbOfT3ND9K3vSOIW0rRsg+fw8akCRDOsBZYpO76ocZ
0gGz25MIP/oljOo0mIO8FC9sy5CWME1oyLGqGdIBToObcn2Jc+oEfU86S+srTR/FKTkJTQN+
9BwOB3r+k2VIX6EFSQUMKc3LqaPm1AzpP5xu94UHdVq8Ms7GugkP0i9k7br4ltZEd5XB+2OM
HG/viXLqN87Turz/2wSxajivRcCQ5ndx2sPK3f6JITX11A3Wz9bjR837Y8azu5IM6QBnU/c4
c3IMKZ3jrsU/sa7UtHT+divXkzb3C73YGq/TZbBOn+AZ5vOjpitOHNAS37JmSEuIsRHXHUWl
26yhI9bj+aKWIS0hB02EoXRnsi+Y99/jmad91uaWsPerc+wUVeV6xz1WmidEnyF97gNPysry
Wm0Ga5V6oht0L12d8oB1kRJvVtLmrrE3OZPrt+pke433b5Ovn7JepYu9chFqGVOnzRWbNsXv
nxbmdKpcyaqouaaKIXWK12HAkN7DC3sirGCMH+17+wKXU29kZoBmSKkXcM410YuXUz/lejc/
ZYT+S4r7noc8SAuYgGOZAIq7Qwxpkec83ginGmNIXyJ734745Y5VjjdPmMfnHT96ARVtnec8
JBnSl933m1E+SRvOqV1Mep4HDOkLXBTy+CWSDGnMg3SDc+o89qExftTOpNKEoY3VB5xP+wzp
LXYBJzi7+gtDeovuuFlHfeVBuo8f3fB8uiym+oYM6T/5jONdmsjBY1nbmiF9YW1uX80Gsut0
hV498aDuVDgFFuVUeMUhzzX6nSG9g3KmjlXvGNIMKK8L8WV7Vf2PK/ToU6yJf2Vt7itmDGSF
0dTa+iZqFHtPG55rZM+TLrlOeVVnDbRWMzI/rqHuIA0VSl78XF9Zm/tPnSU1lDb3cvedGo27
5ZDfcHq9gE79mfsPj9zDSNZpi4AhLe8+e4Z+xdJjSL/xLpwlfEhNnC5Q7zyLb+kFc7sr7sXS
s2+DZ++z11ySIR1A0eo0n29eTj0LGNIqqAHiOv/CkKbRW7+XGV7vnE+3mDFwqu7pW7EbdE7+
6TGkc/ZMy3GcvgdxegdmP8mQPmPNtCQmfjif9pD3UwE/SvtM2i9+eQxpCSeJDfkb2t+lCybg
zmNIqUff5P2i70FK/rodz4P0AffU4hmPfal075hHoFi9R22TZEjn8Ccbiw8n5dQX5LI7jjvf
h/RRZgc7hvQV/fYH4UHTahbIBfZTS8WP0ruA9LnWG/VT1WmWj04phtTqc/usz31LxOkxmP1O
wJC2MPsqh5Ngy4+6vfFA+FF/HkYTff13/kyMIW0ofW6Ldfe2rvvyeJcWX3+jrr/HvA3HqDpt
7pDnkbbZ50av1XP835ecUx6U5q+JSUJtmTNA+twp+rr3rOF7UFxak2fdWBaFtLnme/+GpoVq
tLdgfshG4k4zpGYC8Cl7Lv6FITVTSGeqrosxpG31LnDPXuC40/xok882TjBD5G8+pPb5r//I
kDbBMDfFtzR3gB9tst9rU/jwOEM6UHyQyakTTBmys/K1D2kN7++OeGQe8iCtoe/Z8fhRirvf
fUhr7FKd9hjSN3AH7vqauv5deTdZhnTDOZhyynskThvCEJQScXeHWT9Ws/6Pc+opztKGAUPa
wg4khz6SY0gXzHdOAobUROIIvdip4kcX+OWeeR6r4Uf9e8qgHpkJczrF/J8qdJglXqs/kbVq
PdXLXpxusY4uEgwp1VDdgB99wvyDlpoLOfD0uUXx+kyrvzFDLFg/RNLn0jluR67Pqutv8e64
4+tJm/sA/XOXe/QDT5tr16m5pyW/80/UWq1Cs97mnvsH63Opn1CT691arYNlm4inJmlzP7if
YGu0kEu7CDxIKe76yKkrjyF9QA7uCqeqY/Uc33HPY0gfdnfbQI1Hz9+MPP8q4kFaRf+8xXFK
/CjtM99wRtGUz2zVZ1b4vgoeQ/qO84Muf1/ah7SKnG11VIc9SB9xVlmXf9/kUzeP1TGkH9FY
bQUMaRPOjs6D/hBD2oKnqpsL+Rs/quOuiVzgZmyds8fLGNnyLGBIWzxv7kWY05AhbSttl47T
0IO0iXNbPYPRMqQTdCFznIcqXqwesxO2ZkgNT/DNPI5mSDPguZvK/1Zrcx0rp+O0z+ew7p5i
DOnA0+e6tbpNMKQ5qHPruIPDDCm97188HlJrcynf1Zi71Gv1CfFgvT417zKQ62vq+gXu6YKv
19rcE+4nfCo9h1un1pv12WPgzTpasfberItLzzOtwZ9Ze+vog/8GMZeadxlxnVYOZvEvhAfV
+fRJ6Yw/5bzFvtuGnLevvFhdKr9Fy5C+4l1Ql+ePxWkvYEib+G9z0se0/GgKZ4ld4UeTcXfD
WgvHkC5QVSwRFz5D2mJVvfWuuuac2pRZeD5DesyedGPPg3QB1dMSTMkW77Lk3vcE93HD7/xH
pbrsMwd2k2BIyUvlJMGQ3uLJzJn06588SO+wU81i7oqLu2/OqZfoub8HPqRDqL86rE22DGkZ
+uchz3kcqO4H9VPo35wGHqQt7Kitztjyox84j6a9bzrwIa1BFz8QJpJy6ifPWk4ypDk+r6uJ
Dydpc7+xTv/J9XqdllAHNj1+lK6nOpj6KV+JWE3jnHIWMKQteMM4j4Yb1ub+YG/2EDCkbUws
d3Ft+VHy113x9Rfeu6C/W5EjfMf2M9ozzcbDpVKt1HAWP5frnTZ3Ltrco8i5r9X5VJXmb4p9
pptbQ2s8q/rbdh05zd8MepoJ6zMGnj43I5rH80DzWIswpG+YJfSiPEhtPp2Lx/2NF3drnHPn
wV385kPaVueb+vmTDOktOgdLmcVvGdIxzoZyfN5QVXFqvAUNM7aSuLMMaQea8TTXdWmPhF6i
75n7E0N6Cw8DU9UN9niQDtW7wPY9t9xXSTKkRaivzH628CeGtARlmtE/FP7AkBL79ozrswE/
eua9CzJKo5FGr/CH67o4Q7oN4vROeh2aId2goshLb+SQBynN6zlGB3qfD6lmSDccd2m5nrS5
xIN+BAzpGjWim/d/y9rcD+x7rrFOO0pfTfOi3Vq9SDCktzidznJH3jGk5toG1CI+Q3oLL5ks
TkQ1Q1pBXm7Kutuqf5+06tY/sMLnLfc4YzHdv3f+zIl6F1zjHMB6PZE+t4J5QU2uU4ZqX+3W
6jm/v++UPiOP/sCNrCOtzW2pmVR3SqPxCd/FC85DM0+fe8J12kJ5plGddidcXlo9SwdnaQuP
IS1jLpI9q9T8KHGMQ/G/cwxpGfP4J/L8tcjzX4inqHv+B3TtbnifOZOcamrUd2FOXZze4y6v
+Puy/OgX+ufmnk4CH9ISqoM6dtyaIf3mGQvpBENahAKzjlNmzZD+w5l3mvsp39E4nQX8qLmn
DXYoeZmzYBnSM8RR6EO63n1/OVw/9RjSazWTQTOkG55J9SS+pfs9SOmeCuBU13sY0o7HkNo4
feR+SsbLqT+IieGfPEhvcep+gpxj+VHKwb4PqWZIb5HzlliVf2FIb1FtLuXsLcaQZqDriK1T
N/8pr3LKMer9G4m7FOL+EnVHM2BIizg1qiM7aYZ0iDkOxxzbBaUHO0G//Yf77XOPd7lXc7IK
aq1eIB7+CXep9bmnvFb/RTR/dzJjYK7WURdnuM/8vi+oWfSWd6kpRckav0deZqITd+n0uRPO
KY+8/9Bnafbssaie/xj9l2OOu0MepIYx7+P6kB89kz3dO88pDp9/FTCka9ThefGoKKqZDDN5
/rUXp6dQtTgPUptPx5KzN4m4u/U0j5YhPUadNgsY0jW6NO580zKkJ6gdzzhOS9E47SY8SG/R
O2kyJ0Q9ZdpnPmN/ZPar2YAhnaDrNpY5A8SQPjJ3sA0Y0jH6mEPx1PzgfPqJHtYy4UFKOdjU
gXnhRykHk/a9gQxFsfoeidVLjjvNkJ4jJo49H9LfGVKzjmjeyMkefpTmPOi1eqP2f5Yh/UZd
dyfeoG6tfmGn/0+YU9Lm/qBOK3KN9hON003Aj653dz/juDvjd75lSI+QIz4DhnSN7zAPNa1j
SBd4Yy75HV5T2tw15hy5ucEV6JQW8Itdihf0qbr+EvnE3NM/+RumblmAO6Sz+C3egLG1umRe
0enoh6gh3XwL0uY+7P6dBpzQ6fqhWndf2PvZuTWkzS1z3Nm1ncYEMlunkeaxLnF3od6FU+yV
H/lZDjGka3SInG9VjB/tqL6jv/d9DBhSExf3eL8W/uRDeruL33OevfQXD9Jb9D/0LJAb9nLa
x5CO4bkzkbouxpAOPYbUxukVx2lV7f1K0I4ccZwuOJ+eQ8XWVHvfqorVb9Q9F3yeZhnSHggo
q5GsqTi9xCnwFeeIpce7PApzWlNa5hFyfHkPP0r7zFisvgcM6QYnGnmcAluG1OXUZcCQbpAn
3bqre7xLyI+anGHjriVMqNPnDni/qBnS9e4vfygtlWZIu6zN7SiNpF6nmiG1ez9yChgG/CjN
EwsZ0lvUCU1Mhf+NIc2o1W7+Rhs5qM3XkzaX6sA69wqzincZQTMy5Bqtx9pco0Okd8EY/o4Z
RFe4Vq957TVUTjlFnXIpLDJpc/9htpvVWzTUOr2C5vGI+3JL1uZeoVtNs+bu2H0wzdzGAxSf
ddRnPkN6i1rX1cGWIa1gxkJXfE51jZrBu6PoMaSUT3ucT0fRGvVa7X2fVKzmQBVfip/tfoa0
iKmzZhWWPYY0xd/4NsGQlpCNXL/G8qOki6qqHNxUOfUS3/EVvwtWklMvcb5H/ZTTaJxuA4bU
aKUuMedHe5Au2Nd6FPCja57ubufWOoZ0gRkaS/E6barPXCNWM+JbSjn1EXrZp4AhNZq7S0TG
VjGkC8zSWbFnRkddb+OU9ipVYUJ1rE7wzi95DKnhKhqYD+8zpLfYKZqc0vYYUvMeaEB54xhS
e/01rj9X/KiePZEXb9ClehcQI/OgGNIBHOaPwErRWu1G1mqK111bxekRaoIj4ZD38aN2HsYP
1vY/WXva4yUvvp1p9S64gOaxy9drbe6NcJ26n1BXM8FXnjb3XNbp1pvX49bqD68Lrc/dYl10
ea12oM89xzuyztqrutLmGlL/Bkyk9e3MoHKZoU9zxzVaQ87SPrlWy6p5rNpNNos5l6cRhtTp
yLoqp5Ki5crzIU0ypGfROD0J+FFSieZ59unfGNI1Zs64musQQ7re/bcV9DGnf/IgXWPmWZ75
lu2vDGknypBWeZ+lGdIxdE5DyY/7PUhv0ZEz+e478CClHBz6kJr94gT75SePIS0jCzW5t6oZ
0gGy/xhnj44hfUDfs846+pHsX3Wc2pjoezOpiuh/1XGCoBnSH+R3Owu477FpA8xsXHoM6RW0
A2fCg6ZVDjrHOq3x9Sd8fphBD3Xr8aP2nlLY6Z9xD8YypFegRE45Vs8iOvo74Rs/vb1cDz24
mseQ3qDvdxbwoxtopvJ4MjsPY6iYl6nw1FuvP1BROWIIfS7polaS5769uu4S72HLdZo6x5zA
n6ATQut0GF2nU2Hg80pHP4XP8JB77j3W55bRH2jyussrHf0MZ9gTWUekzS1jxlQbdaCp0arw
wluqGY9nAT+6gVMCxV3KY0gXu7/exJsmZEgfEavWD3HEObUFZqPOzz+KPv8y4UF6CxXKUs4C
LD9aZl0PebUlGVLam45kjoOtU4e4/iRgSEeoju0ZxSEP0lvwWk3m8nx+lN4FtxKrF5FYPeJY
HauceoZqYMt7ucMM6RXO0r45P+znR23cXXE/ZasYUuvxspLP6N7fGGvhYg9Deh6N0+uAH6X+
v9v7EbNMOZWYl3bAkK7Rw84jeh1Derq7hxTOb5MMqdn7tdTZmGZIR3wGoPnRNfSprkYz9xRj
SDsRhrSMitlnSG+R75bocP6FITXrboA4Xf7Kj9K7oKDm0c/QERux9qrv6XO34tvZVNd/oS48
5+u1NvecGcpxQptL69TOIJypGuVJZsGdiw+n1udanc/MW6tZ5RO08ebRH/P8kNUulo4wM816
pmXl+9I1KsXpucePllmr3QDx4DOkt9jTLaWuswxpGb6lTdZ8jqM16nHAkJrzhir2pSeeB+kJ
NEtzuV7vM0sgUlydahnSa/ArmYAhLUH9VIcCRTOkVzgbSwUMqfl+r3CmsfE8SK9RN2e473nx
6973OGBI15jvnsd5wF8YUtP3rCD/bP/kQbpBFelqNNLWUk6lHDkOGNINOIK85KAl59Qucsop
x+kyEqdp8eEsqJxyhPxw7PGjZUw26aDmorgrqlidQNE34qn1liEt7/6ngU6gz5DeglFe4v/W
DGmF/VqaCYb0Fl4LTv9i+dHK7qmNjqorM6nGAUNKp+21BENq+nh3WKsbjyH9xl5uEjCkRZwA
1fEvOobU9s+X4vOZVjVXlt8Fl7y/fPH0uY/i9al7fzXkrQu+XvMuDdbmXgZc2h2+IVoTfbUm
6ugf2xrlmbW5bs7DNX9moNYq+YwVxLczgwkZT9DgTvgd0wrqNOvLsfae/w175XflQWrz6Ycw
pzXvXXALjuBHnj/GkF5Gcmqaa0ifIe1jn1XxPEjPkQ3qwuJMgp7kj/Ii2HBONUqsJ+YCNENq
cupKze05zJBOsFeaRRjSEepmE6ebaJzWJO40QzrH1N6xeFsvVE7NRhjSMbrqY/ELXqqcavt+
JRWnI7DLI/HLXUGNY5jdI8SzuyedUyvI2409DOk4wpBu5X3/4p153yCGhn/yIDXv+w3H3cke
H1LNkJqezSX26E2PIaW89SLMaU3luSxylmZIreZxxDnlKhGndiZVWuZbvKp1RHNUracDMaSk
hV3L9W+ehs+sVau7twzpGd5ZGb7+3esn5LgGoOtJm2vu6V31FxtKn7uGpiWP9xN9hvS5X+gt
vvNafYuu1SGvI635e2UnG1oTVpu7RcxaL9eU936awDdkzHVK39Pn5rlnewmVu9U8Gp76CWvb
Z0g3mFuXxxmQY0gX6FetxYP+W13fQ5xWVA5+55w6xm+y5ed/jz7/NMGQ3uJ8Niveg32pUU/x
zt4mGNJbqEZMDI08frQCInSo4u7By6nU0T/zGNIK8vaY564/eDm1qM7fLENaQc6eyN73JBKn
t4EHaQm/OsWdnctgGdJ/2Mu9Bj6kJdyDidN3jyH9QU//U3hQvfebqX7Nm5dPQ360CF8Ouqcf
8UaNMaTX0ZxaChjSNTyo8uKX+xtD6tZRH72ODl//xfmUzjZMTj0OGNI13iOk4vkLQ2rfBX35
GyFD2lE9Hr1O3xU/6uJuhjMDN6+C9LlD9FxDhvQWDo5LiW3LkDYxsyjDZwBlpfkbYYc35Nk4
A0+b+8axU0bN5e5pinfuWLT6Wp+7Zn3uJKrPtZ4OW+8sqYp+wpB5xTJ2lP/AKPfk+q3qP1Qk
n1DcvXueaWXWPK5QRy1VnXbHmtKyitMpKlA7x+EQQ2q+rzM8ezXCj14jTumeJtE69S7wIS0i
d5vnKf+JITV75QnibvgnD1ITdz2Ou1PhVHVO/Q58SE2vtIhz9bLHkH7zPFba+6WicfoYeJA+
YxefR93o+NEF++I20UFKMqRr7mN1hO+knHoO5nQdMKQbnJnk0SnTDCnl05vAg3SN+t3p7i0/
SoyEyds9jtWfaKymEgzpLWb3nsBzKulDGvMgvcXcpyYcKQ/xoy7uBrtVYXJK32NIK9jdTfgc
oKL0uSPMY53wuYFlSCu7dUr1KsVpTJtrZ3WceHH6iXd3V+LOMqQ/qPd/5DO6R79BH+/CY0hP
cVp6Jb6deu93hrrOXk/a3DOsoFtep6eqRitidtsJ9n72nkife46/cs/nSTcRzV9aeOe2WkcP
qLmmvC5Ocba2wNyWtfAuHa/mKKr5omfQ5lJvYM2aB6rTukrzSGxaI/AhLaFDa/ay3T0+pGfq
+TN4FzpfVO3rfS3P/tvetxEwpMZn5ANxlP4TQ2omj5o3ZlV5kNoatS+s91BdTzrjToIfNff0
G0O6xv4rLzNKYgxpJ8GQnvDEsnKCITX59Bxx+uPxowN0++/len/vO0K/Y8ge8ZYhbcK52+bU
R8/PK4+93L8IQxp6kN6iq2rquuc9/OjEm0+nYzUX+JCauv5K6ZY+vZw6CxhSoxseo+9ZizCk
IT9aQjTU8Z6wcXeIITX7t5KaRxpnSI+icdoKGNIXOBjkZa5bkh918zDW3l7OrD3rBxhjSJ9U
vb/m8zfrgXaFd/QCpzJ2dtyTp8195xmpllGdYm0V8W0VZSZVR+1h9Vq1vpoblSOO8P5u8rog
f5cKZgDU+Szt0eNdnvArWC7tneejvbPOh2q0NfgqmvFIGpol9rxJhnSD95Q7r7QM6Q/OEi8C
htSoGluqV2oZ0gucvT3ys19Hn32o+FEXd3P0Zce89z3kQ2ri6MrLd/sZUlMHVvB9jTx+lNid
Bt9TNbH3nWPS30j2y8SQmhlRDZCNFKvbSE69T/iQUu9iifzlM6QnOF+2fdKUitNj9Emv1AxG
y5CecVadJhhSkyGPEXdNjyG9wN6vmvAhpe/oW3ncW4b0Ev/6E8fpcTROeyruztS6yGNddD2G
dME+SemAIV1DNe3O0o44pzaxl3sKGNINapw81luMH3X3dOnluW/krfSvDGknypBmIgzpBHNu
RsI6Xx/gR0fsL7XEG/M3hjSjlK4mp3TxNxp8/Q3e+63dWjiSWQlVT0d/rzQjA0+be87a3Imn
zXUzqbboQ26YS3H7vwfFo3yxPtfUu1mp94/VWj3hOsXyjaTNfURllOEa7Vl5ppHe8V4Yu3Si
DqbnqUcY0mPOqWmPTbtFbGf2MKS1aI2aD/hR2wu/Qj6luDvEkBaxAzV7uc2fGNIiTovrqDn/
4kFq9s+X6Oln1T3FGNJ0NFZjDOkLevSrPzKkpp9yozTuhh9NwdPX7FVeJe40Q7rGOUQec+kc
Q7oAIea8noreGciN0sDcck59RE69QZw2lb5ax2nIj05ZQ2Pi6J/HkD5C8dbisy7NkM6xCx/z
bCDLkNawex7yu0AzpFPoOSbif0va3Oru32mgc5jkRxc8/8lpQCxDWgUjM2Btci2qz81HGNIC
NEtWa+sY0kulo9L86BF099fikZlmDY3PkGaVyryEyrSO6pA+Q/rcC5zjtoXTrKl7+lB9vxlr
c68w73XMPfpMRPOXBpdv1kTDY+A3UGTk8ZkpfFVIn9tBjjjlzzyp66voJxzx9TnW5k6xl+lz
jTZQZ2n0/w4CD9ISTnbN3tfVwTPJqS/sKZ9kSK+Za/UZ0ks+30zz88fiNGRIDYdNk0M1P7rA
6l3y/KckQ7qBCiUvcy7vOaf20E/JBwyp1UgeCQ+6nyHdwOnCcQpJftTufZtRhvQ2ypC+Ye93
/UeGdIq+3ER40OEBfnTK81ib2GU7htTm1AfOqRkvp17inPw8wpC+8N6vFmVIC8KD6h79vfI/
I36UZjNv0F99Et/SrVp7z6jTfB/SMqqUkCEtofo353XlPQxpwTtLO0Hfb6n4UR13DY7V22is
xhjSBdZFk9/fhxjSDSZPuTnAMX7U+Pz58zA+8TfSwpw6fe5Y5hKsvL3fjerRFz3PtCdep8Xo
OrVerl2PQ86i++cYeK3PzfDavlWavymUMmPWdHQ9f5dLnh9yCVf2N8WlPbF+UTOkGzAU7qyy
xPl0ih7mQr0LXtRnPvD8x/IZyqkt5OBLfv5S9PlDhnSMisL2z60H6SOq8C7nx1tvdoq5pyvs
fR88hrQGzWNN/obe+xaUnsUypFWcjY2FUT3x+i9NmT1kPUhrqNEmrKOqefyo3vsWIwxpCnFh
faoPMaQlnEObOLr4kwdpafcsV4o5WMiezuSIU55f7jOkJXDjbn+5kJxKs4Qop9xF4zRkSDdg
kfLozTt+dIG90kr8dX8SOXiNHPwiTCjl1AV0UYUIQ7pFHfggvqWkzX2D7mYdMKQ2xxf5niw/
+oZ+wiuv00p0JlUZJz9JhnSOSTRjngNsGdLK7t+yWmOfIZ1BSTFi3sUypNQ/74hv51Tt5XrI
WU31Lrj0fJyH/Jmlmn1Q8eYYaH+XR9bm1qLa3BKvu0eVU+7RT7B6vIWnzaV95pY/o8/Tqtj/
bfkzWp/bYc3jmrU8bhZ/WRjVrXqWrZcfD3mQUg7+xmcu9jCktShDWoowpPfMkA49hnTNDGnS
g7QERxbNsaXZQ83wRgOu53yGtISdl8vBhxnSB/RffvZ6kGajcer4UT/ujrE3q/zRh3QDpXAe
Ufc3hvQMZwAb4UHjHqT+PVW9e4r5kDajDOltlCFNo99+/ScPUhOnz8hBbYk7YkiJeTmCtivJ
kC4xv3/MHruWIa1gdlxHfDiX6p7W2F/2PYa0gt5iiz3Y61FtLu0zkwxpCSrUOk62NUN6hb7c
q1y/VTXUF87GsoohNcqYFvuZbXjP6Oq6U+WzsWRt7hFqDtL+W07T7f9e0LO5lLVN+txjaEZu
ee+XjWr+vnhdPKo1QVoIOy/qyeNdrIa+mphJ9ej5ATY93sWyaWM5S7N1Wl48RbU+5VX6I44h
vcRv/Rp4kJozjR98vxvFj1IOvkbv85v7KblorIYM6QbEo/NAswzpGPmrFmFISSF/meBHKZ9u
hB/1426Iv5EV31LKqS84V08HDOlm9zZ+gQeJz5B+8IkOxWkrEqd3EX50gTgd8SxdzZBWoCXr
ChOqY3WMOPJ9SCmn9jjuNEM6w+5nJJ5s2t8lxo/OoZKasA7jdx/SepQhLUcY0hRrjZd/YEip
hpp7607zozRDKMmQ2rOxG2GXtT53xGu149VpQ/QjT/YwpLlonIb8KMXdNfcBtoohPUM/pS5e
2BNvvscLeu41xZCeYFdfYw1IXWlzN4iGPL7nKU/tcp5pXb5+lpiN08a57yfHQ9fjXdq8VrvR
tWp5Ra2jJ84sw2tCa3PTcn1ZrSM60bQ8JNWcbh79j9Rpx+o87QW5vxnxIb1FDp4mfEh/Y0g3
iP08eklJfrSHM4AtXKHje9+7CEM6YX6nqBjSN2SOI3QAkgyp4cFOFMd3yIOU5hmP2GtOM6QV
zDjv8vvj3pvLkMZnxh5DWkbN25ScGmNIKwmGlGLoVumALT96jnxKPlzTgCG9wAxXW6dZhvQI
OdXO7Rl4OSUt5wCOIb3GXILLwIPUzGit4p5OPH40hX+fOEXa/91HYzXGkN4iP9o5wIcZ0i76
7Ve8jmIepJofpXfBN+JulGBIm5j0k4swpBPUdW3xOSVtbg/3NOS1OoyuU8srFlTt/oB9WUP4
UVpPlnlpiQ+n1udSThknGNIb7OW6fL3W/C1Uj74n2ty+nJNn0EFwa7uMfo2daXLGMxgt89Ln
86R6VJ9ra4KRWqsVXkeWV9S8S4fX3cjT5p6q+VJr1ubSPIw+zw+hd+ajaB7pPK3Mmpa8F6vv
eFOPD/qQ2uvr+E3+7fEgrUdrVHNPjwFDWkIHyWkYDzOk19CFOS/b/R6kJu66WNfNCD9q7ilk
SO2sny2fb8YZ0nw0TmMM6Rh9ubbnQXoKl68n7nVofpTiroR+R95jSM15awoMW5Ih3UAL4PQm
SR/SJEO62X0vFeT43z1Imypn+zOp7iIM6QjK2DF7OhxmSKeo9YfCN2p/l1PhQbWGvo04rQs/
Svsnq8+dyj01Vd5eoDYs7GFIG1FtbjVgSIv4ZU3tvo8fNfc0887TpkqTt/E8016Fu0yrnsUX
YttymkvpcZJfy4Y9od09nao6cOPNor/kdUpzIWP63CNeFyVvZsC30kXNeR79JerfV75ea3Op
/zDhdbpQs+ifeUbHI3R2V/g3bI1m54+HDOmXmttoGdJTPM+an3/h6VPeEWsXHkNK+pdPzqeF
aJyG/Ci9M49Y5/Q3H9INskQeDMXfGNIR9nJdz4N0gY7Yius6zY/SPdWxv954PqQL9CNJ175l
9Uwyp2YjDOkMFcVQ/G+JIX3Y/erEFZcS/OgMp15jYVFsP/OMZwG35W/onDpVPX3LkNJeriPM
aVNdTzxRzmNIjTc3+cFQnMb40ZqaQ7NKMC9uroxlSD95omI6wZCWoGFxfTzLkJL/bZvX3bNa
pxm8iY7EU1Nrcz/UnKxn79z73PNGjTGkxUicZqIMaQ78ynWCIf2dHx3LHJoRx+pa0R+3Mpdg
GHBmc7nezaOfin+g1ub+IAd9izeo0+Z2sb/YciciNpMqy3uToqfP7aEfbNmsCZ9NHWNP887X
+5o/s1e65utJm/sIz7R7nh9yhf7bi/K1fuJ9bCOR79Z49+Wxrv7CkJqdy4diipI+pPT8m2ic
1gIP0ilUeiOeH9Ln87v9DOkciqGRsNj7fUjN35h73r/7PUhvmeebiK/1M+fgJEPaiDKk9QhD
egS/Gsu7HGJIzb7sDvk0tYcfpflPadVzL2C/OPQY0m/klFHAkJYwr8v1Si1D+onzvQbn1FI0
TmP86DXilOYgpz2GtIR3SjVgSDe7K2+4DtIM6StycD1gSDc8w+skwZBO0MdbB/zoBkRLXvq+
miFd4xcu8Vp9i67VkCFd8Dr6TjCk5zhj7SqG1NZotLavA36U5mHkhWVLq7V9qWZ291mfS7OB
+sJQah39rTrf67M2twJf6wH7uzSi2twG54d3byZVCRWCZihJn/uFOs325d69efTnWHeWiSRt
Ls0BXvGefcN1gnmfzfHr5jmufX70FN/XjfCjVHPegzpqYJJnkiEd85Ts7wRDmsb1J/z8J9Hn
DxnSJ9RcV8JqUj79wj5rrPLdh6dPLmBvWvYYUvK/tXXapzeX4FPNUD/EkJZw4lHH3vt3ftSe
t4SxGjKkxkda57vDDOklqsC68iB1MxlCftTE9QvH3cOfGdJj9Apfxbc0ZEibUYY06zGk9pzr
AjVa1+NH2/w91aGkTDKkc2YiOx5DatT53zxnwGdIFzhJsb1FnyG95nP1sorTJbRqQ2EonTbX
3JPJW6TReIrqc58iDGkJO5Uz8cjU2tx6wJCWUJG7mYXvnjZ3LYxmOjEbh1g2y0Rqj5cn8Qat
qTz3gDxnmUutzX3nnFKOaP4yfMb65Glz31CjjdU8jG+lz52zPvfJ0+fWWEe/Ze7S8S5DmcW/
VJrHEs6Bvzm2/6l8+oi4O+UzkHfJpy8qrmnWt2bzekrf9i459ZI91uj5Y3EaMqQb7CXyYFU1
Q0p+n9mAH7Xn0db/TjOkH9CIHgcM6RoKs7y6nnLqCuca84Ah3eDs1c3aswzpK/79c47Tn1/3
viFDOsPZwZBrosMM6VjmQvkMqanRCsKypROz4KzH/UD8Xbacg4fymay6pxPk1F6CIX3g+S4U
pzGGtBkwpEWcGmkelPLpFu+VTcKD1M2hOUdOSXkM6Q97oNUChvTG0xpbhvQEeetKfD5riTrw
h9ep5UfPUDfavl/Fm42j12qMIf3E2rPnVpYhvcfe7zxgSDeYQeNyimVIC/DLvePru0H/5Z96
F5wpfW5P2Kye+kyH54hv+W9o3qXAa/UsklNywhVv1Jr4QU6x3JTW5laRg0gXXfF09HM1u2bg
6XOrfJZ2xfPrXJ1WY02pZkjN2fY39spTYUhdPj0N+NENOjB50T/9xpA2owxpLsqQLvAsM48h
beP9mRbf0pTqk+aQH589fvSRZ+x/w0UpyZBOMdd5iHfh3xhS4hoKiiF1/Yklx+k0EqetBD9q
466M2RO2P3LIh7QElVgdmi3HkNqZDPZdcKni9Jqvv/iDB6m9J5oV8Y/3i3GG9DGaU0OGdIMz
8rzsyw55kG5QDTp2hXSshxjSIXKKY0JJn1tFnTYJGFKzH/1W7w7LkGbV7LhmlB/NYd1R3D16
sfqIOm2QYEi7qNNSEYZ0jnX0lmBI6+jjWeZUa3MvcK5s/XVJm/uIPl7Lu6cTNaPkRs18HbA+
9xF1TZvn0T9F/V1anCOuvdlxn4qb+vR4F9vTv/b0jnYOzZlwl1qf+8512svuWeycR5qUWYow
pGPMhRrJ81uGtIGaqpnwICWNq1npa48frTC30UAfhZ4/Vqe2IwzpNd6AN+IRSjn1H2rUS/Et
1VwaseEpz4P0BDVqhv/9m8Q81gu8C7a8X/6SuQwz9Jm3AUNahgr/mPXSXzKTIQN/BNKRVaNx
2ovwo9fY+204JqhG0HMZ3gKGdLOLlVPFu1iGtIqcehwwpPbM22rij1Q/Ps0z1J88f5dznk/i
cnCMIW1GGdJchCGdM4v8/EeGdMzMWP5XfpTirup5phXRo+/+mSH9RJ5/jTCka+ZdnqLa3HaE
H61wvnP9AcuQ9tCbtZqOY493uUWOGCqG1OyAF5xLNurkmvLDiYrrqce7HMn1up8w4nu6EV5O
63M/uE6pRTR/GegBpnxKYtfdHOvInuGmlTZ3LrzLnbdX/IDmr8bMZUZ6GHVU/lveC6zVeRrV
acWID2ke/mT2jOIQQ2p5oiPxm4zxo7Vf974xhpRy5A/H6mGGtIUaqsnXH/Yg7WOv/KLeBZYh
bWLH2IwwpEe4p/MEQ5rDu2CAOG1FGdJchCFd4PR4xJ4Zlh+lmQxPiGuKu7THvDSgYXzwGNLq
rrJsgKYLGdItOo+ZBEOaxtlY6EFq3wW9BD8643/fzqRqRhnSToQhfeSztMIeH9I7FadVaOJT
vO5iHqQ+P1pg/2A349sypGfQ51rNTNbrJ/jMKfEuF6jTWrxW69E4dQypntFbV2e+lh+leRhm
HW0ChvSZ9cxfwl2SPreNHv235HZXp2S9WTc51uaOwFzW+XqtzT3n2UNTvp60uTR/3HKqZq3m
Imv1nvt4GU+fO0LtnuV10eF59FfoJyz5eu3D9A87nRZfb7W5WexLmlyjmVMGc0/Epl3iFKLB
/RHfh5TmgZTFt1Tn1POAIX0BNZoXD/qYB2kryo/eo0alNZ7xYvUJcTf9I0M6wHm148YOMaQF
aB5G4hcc8qP2njTvTXMJxnsY0maUIe0GDGlxd8cF5RdsPUjbULvb/KA9SJ+511OHr5ZjSMu7
33HCvZekD+kVznhTwr5p3uWe/0ZBxek9ehmXXNfFPUgbiTi1M6kyEYbU7Ne0bqng5dRlhCF9
QE//RHmQ0rvhCzoay5Dq/DBTnILlRym3/MaQdvEusHkoxpC2ogzpfYQhnSK+bY9+Hz/q5mGM
mXf+9ytDmmGSxu4vyTNswtdrbW5TGMqlpxHMMu+Thr4oLfoMOzuOTrZjM6l6nCNK3v7v0fO/
tfrcF7zHa3z9VtUQHTUrfs7a3GOc4Z5zjfaquLQFumBlaMIo7jRDukAF6p7fMqQVnI1NA4Z0
ibrOedZ/qpw6lDiN1ai9gB8twVHKxt0ywZBeYgZALWBIHzHf40g8Qg8xpI88G+jd8yA9R103
CDxIS5j7Rve0FV6Qcip54sy4TnuK5tSQIX3ZvV160I36DGkTuasQeJCa61dY6VuPH6Vzc8Od
dgOG9AV9GjcPxDKkE2h7ziMM6RI9noEwp5RT58KomjitRONU86Mu7paoIa3ewjGkVq2UZEhX
rKNvJhjSBvoj5YAhpTPvoeTg3/lRfU8LvD+O9zCkzag+tx9hSPsJH06tzQ35UbP3G4puluIu
xpBmVdfEfOYae78U/w2tz23J9W6tNjDnMMU12kJpc8+gTKJ1uo2s0zfFwB+pddTD3sTOl6+y
PneC+nHA1x+r6/OoIV7Ft5O0ue84O3zkGu1VnaVVQSrlI/xom30nXd219OpU60WgGdIhzijO
hBWMMaTNaJyGHqQvILwci2L5UYq7OEP6ghPjPPSYliF1OXUbMKQvu29gptjt3xhSd30LcW39
5y0/Sh5qzoe0FWVI7yMM6QY7gJHwnYcY0hUUtXYW3D4PUhd3K8xjdV6nliFdoY85DRjSOXZ6
Yz5X74m/yz/UjnTm3YoypIMIP1pjHfBU4s4ypLQK57yOGl6sFj3m1PIu3zg3qyUY0hLOqeo4
EdYMaQpnadZj7Umt0wr2oxfYW9p7In3uEe7pWtZqLFZjDOkV1sVNgiE9BosyChjSDTrybh5G
kh+174K6isgXZAC39pqszx0jR1iWre71eL7Bx1hvUNLmLtGjX/E6bUbWqdU45ZTmb8m6w6bM
rumxPreCnrtdRzml+Vswu/DG1zd5Hv0J+gP2LO0r4NKmgQfpC3a3edTbmh819zTHd7wKGNIX
3vueCadKOXWJ67/4+VvR5w8Z0hXvs74S/GgBzz5U/KiLu2dUY/b8zTGkDZxRlCMM6Y8Xpz3l
mfYl3+/Sq5ubmKD3Oz/a8vYFOlaHAUNagpLA8SuHGNLS7j/7Vv32lZdPJ8KD6nx6A32GmwV3
iCE1Gs88PnOxhyFtReM0ZEg3u/udYZ81VfzoKbTjde71JBnSDbJ6Hv+KY0h/4FRVY18lnyEl
Audert/PkJpe5Io5sRg/amdStaIMaT7CkC5A3I6EXV4wdTPCPitkSBeoxOzZUM/T5v4IQ1lL
zIIb4WzMcqdan3skn2kGcwyO+Xrt73LKvEsrqs21a6LnrdML5e/yjD4FnZuTPtf6sPe8uQRt
5cX07PEuc2bT3hSXRnVanuNUM6QrfCvOt5Rq1Ef0Pfty/TIxF/IWde3aY0hpLkOHz9JaUYZ0
FGFIazhvsLNSn72ZDP8CftTEXUnYHYq7Z5nL8I1cGzKkD/iO7XxVy5AeY/9Q4N9k4PU97zy/
XJNPTddsBZ6L4rQdjdNzFXef3iy4S3WedpghzaCPORUedD9DukEnzHEKlh/dME/j7kl7vDx7
PRvLkH5C3/XJcTqMxmmMIb1EP7zkeZA+sg52GPCjc+alTkRrbBnSx939NkBBJxnSOfbRQz79
sQzpI3qrkwhDumCGdCoM6R36Cbd8Dk/r9OSXmVTjCEP6iH7KsXhkkj73HP2EL7lex+k3Yjvl
MaQXOCe2PfqxN5Nghd+owNcbNY7mzVfCaeqZpMeIh3f+jNbnllif24lq/q54TVx5+kXySaI1
MfZ4FzuT4DoxD+MIa7XLa3vi8S4jrtM+As2jff6Jev4GNIf/ogxpjB9tQFH3rXJwnCHtRGM1
ZEhfdv/5h5p7bxlS2tOnAoZ0A0Wo679YfvQH9fmLxJ3PkH7hnHwkzOl+hvQFJxbOHyHGkLai
HqT5CD+6Ys2DyXd5xZDanJqOMKSz3b9p1vXpHxnSJc8lSP3Zg9Tc0yf2i6d7GNJ2lCGdRHxI
Sb/4I3zjfg/SEr7HOiolx49SDtY+pD5D2oDm8Z8wkUvuA61Qc6UDhvQYupYzYVRJm0s+Gx8c
p91onDp+1I+7DdbRnceQGn+yJTpwSYb0BdW1m9lIDCn11uzsuIbn73KM/DCR62s4wcqjT2g9
xiqJeyrj7zwJpzrFTqiMv5HmtbqIrtUUr4sLb8aUZii1Nnck6yjlzYI7gYLCzsPoex4vOWYW
r1jLRHXaDdi0eoQh/Yfv6yPBkH6iv/AQ8SDtY49VEkaV8ukprn9Re98YQ1qIMKTPqBicn9kT
59Q58tcyYEjpvGHCOdh6kJLGq851YNHzCjb3dIG8/eYxpFXMhXwSTlWzaSv0bMYeQ1rFPD/r
l9uOMqTTwIO0hH610yMSP2pnMK6g5w8Z0kf2CE15DCn5w99yfnwO9BkXf/YgbTD71lT8KPXp
fIa0F4nV2yhD+o6aq8UxcZghbXuz9X/jR/24y+MzafnMfobU+uUeC3OqeZcJr9N1dJ2G/Oic
ffcWKu4OMaRT7M1cDgoZ0oxiEW7Zq3AinJXW5l7K9XoWfR3//kTdk/Z4WfH8kHZUn2tny2+8
vd+P0jy+ev4udbler9Nn8UnKQI3qtLnmnrJ8nvaGE8eG0jxmWZ+iGdIV5llNhOU7zJB+IQf3
9niQtr0aVe99ZwFDav7tD+VtfZghzfBeaasYUluj/hMeNK10YVXVb3+VmrOL6Qv0XkwypFnM
87Pnb5YhvcRO0/bo+9E4DRlSOz9klvAgvcD7Jy/8qD8HmbwKrT75jXMq+WreRXxIn9mvRTOk
SzBBz9AhJj1IaW+9lOspnz5hnt01x+nbLzOpChGGdIZ8Z/3MDjOkc5wFTtgzLeZB6vOja+zs
x7yeNENa3d11A9PDQob0AveU9xjSKs8eOuG1GtPmzhMMaRq1xZPyk7f8KO3LqOZMBwxpHWdQ
/xIM6TXquor4dupz3wc1X/SNtbk36D+05Ho95yar9opvrM09xjql8xZaq4OIPveWfdganj73
DO/7O153H6zN3WCvMeHrtb/LDXLQhPPDJ2tzP2X+9BTnixdqboir07aBD2kesXrO74LDDOkD
9r6X8vwxhnQQjVPHj/r57glxd/FnhnTBs/McQ+p0eaMIQ3qPOM3x9/Wl8ulM5pPcBHvfkeIF
YwxpK8qQFiIMKc1kGEqcHnM+Neu0EvEgnbH7y1DizjGka3w75YAhHcMPZyJM0e8+pPb6Fc7h
S3s8SDtRfpS8LZIMaRGueyb2Lv7EkBq/lg81szvmQZpVHS5yKtQ+p1qbSx60tYAhTeFvH3Pe
jjOkw2icxhjSInKH3fsd4kfpXOoLsf26hyF98vS5NMegyuvuH2tz/6FOs1yn1uamUNfMhesk
be4z3gUjXqf/fplJVRA/103Cf2XM80IHrM+tIkbseVLZ49LusO5qfD1pc+vsX7/Bvu8aHY8m
z+K/wRvmWfhRPwefcE7VDCnlVOsd7jOkL3j+rlzvcqrTJv9E4zTGj27wrT2ruKuqnFrnfKcZ
UtKH2tn6+3xI7feb8/xy65xP14oP0vwo6aWHXLdohpTm93fZ36YTZUiXER/SMs/hWXoM6TW0
yU+8lztR+bSEM6jThAdpCvmRPGiTDGkJXtsmtoceQ3qEvD2LMKQVrBk70+RDcuoMMUc6qlE0
TkN+lOY/vSBHdhM+pB/Y/z1FGNIK6zN8H9IvxN00YEit/rks1+/nR+meqsgp3/KZkCFtRRnS
YoQhJX8XOw8kxpD6/KjpM2qPzCHXLT5DmsEOSdcdS+XVPFLz6Kvco68ozd8MJz9jnnUz8LS5
p9yj70S1uUs1D+Pcq9Oaikf5YH1uh7XhtFbPvdnBY+zlssyykTb3Cvo24qONbvkzUaPlIh6k
M2SYMXOvf2NIp1CbjXn2UtyHtBOtUVdRD9IH1EO1CD9KcRcypA84S7zmve9hH9IcuLQfYVQP
eZAWkIOPhBV0+ZRmep7w3nccjdUYQ3oFbdFMMaRX6PEcgz6KMaR19PRrf/Igpbj7QN7+TPiQ
noAjOI34kP7gLD6X8CFd412Q5Ti9isZp6EE6gTbFxamt757Zn8zOS/UZ0mPud2iGtI7r67yX
0wzpnL2znz2GtA4NyITPAB49Lm2Ae3oUfpTOW9rQ7jWg7qa1+h5dq0mGtARVgfXV/AtDeoTM
Z32qY/xoluf76p7CAD2LNH+G9LlHyFvPwmnW1Dy7UzVH8ou1ucfoP7zzOp1ENH+3rIV4Uvsm
46mZ43fBB++1UqzP/UZOsd7OP97MKJoZMGXfTtLnXqBH2eM67UfN4ifN42ngQVrCxI86+uea
H6Xvl+q7WsCQlvB9XchnuiAFSWf3zXXaJBqnMYaUZqXmeR974+XTn4Afpbg7xmcuhAmlnPoj
frZJH9IZ92bSUR/S0IOUmNPMHg/SljoP9Pe+xQhDOoMuboLz8r8wpAsostwcnhR+vVOoid54
f1n1NPRd5Oym8KPmnlxOzQjvrHPqEHvS1R6GtBNlSJ8jDOkdeqk34mVr8+kNzgFdDj72zr3f
VZ1mGdJrdH1+eK2mPTatL+e4PkN6Dj+8JEP6iA7ClVwf40fNPU2jsRpjSMlX84XXXVp5pjne
5c5jnXVdl/E80yyjmfXyw0hmUm35M9ozrcKfyam/UUDPYiZ/w/EuA9bmttU5sV6n1vNS+zA1
8P6+Z7260+YSR13l/WJa6XPniLuJMJRan3vOmsdr7P/9Ou0lwpDe4vmL4lvq8ukz53jNj9K7
oIZ34XGCIX3G+2PEz38bff6YD+kM+e7eY0irfFYzDDxIh6gfh+IpamtOW6c2oj6kV8jB7x5D
WoM+xXqspT0vplfsF988hrSOOrDBPfpulB9dq7jzfUi1dvgwQ1rA+/6fsGyHGNJHvJ/tbL6Z
5NNLqM7dTKqsx3t/qTmPxJD2wA8VoWd9x44yFqcxhrSOWj/P+6ysyqfPwhA8eb2BD467pjCe
lFPPsPZ+AobU7P1GyEFTjyFNYe7BQ4QhHfN5XVoxpEvosNd4d2xxohefSVWKMKTm92yKj7Rl
SB/Zr2UTMKRT1Glj1uZahrS6uxe3tjNK8zfCicJQ/M+cv4tlAu1nlsHfWPBntD63zPrcbtTf
ZcPr7l6t0yr0GVvx4dTa3Ede2/eJmVQlaK+ueC838/S5VfZM+9jdoa3TVtBelcRTVHum1fEu
7CuG1OZT6+Ph86NN5NO18KOUg21OveQ6tRutU/8zdm5dqcRK1/5BXgiCCpcgICAHAZvTHWcU
BBQUl79+kVmVpNKJytjj/b6x1+6Wbkilksp8am4DPqQPOKO4MVw15dQu9oL3/H2VnXoKXb9y
+NE0dq3/xNq34sTqXPRx+MuH9AGVD7VPy/zCkD4H49TnR3dY75VZ077wfEjnHN8uQ/qBOLr4
w4dUrv2Swv9WepCOmMFx+dEheCLiqFs/MqS9IEP6EGBIn3F+Ytntvz1IWw4PaflR6q8SYkiX
yBH6nFwzpI9wpBmzvuvO4V0a+Iy+w5CqsdBBxZPGaUibu4vxozruVEZow6dJMqQ05yeDDGlS
9Hl8Zm3uPXJQZJhL2Yt/h5yi/XUT0DoXUcdr8DitxXpS3XP/Hc2pkj63hJzSMmP1GBir2vPy
w+lzWBLcVE3wLmsz7j4dn6AudD62D01d6HNfTP+QK7FPI2JcexvWnbVvA/WUlsOQZqF//gow
pDlwfFecszU/eoHvK8V1T33e4r9/yIf0G+usHsepZkjfsOdaeAypur4keixohvQT+TQV4Edz
Jgc3zT2UU1PIqf0AQ9pDrL7EGNIUavQjjtNGME59D9Il++XuHH60yf7mHYy2OEO6wMpHezFp
hrSJde7I+GpKH9IGcspaMKSadzlw/aXg5NM75OC0x4/SerxpcmqIIX0LMKQF9qtpncmQFpFT
Eub63/hR3ZMqi7FneWelz1V7yffTU+oahGRISzj3Thlv0BBD+hKM03ePH1W6WYo724dGM6Rd
rDiPHkOqvHmq4hxXM6Qq4z5hLbNwOmRskevK0NzS9VabO+Aafdvxd3nEHk3zLuqZWkKfO2Z9
bk/oCuVY1Z6Xsh993vHhlNrcOtflio6/ywXGkfYJktrcL9OTSs0Zc6N5vAYb3TZ+kEWnt34W
9ZHFWQzpBjOv7Z0X8iDtBfhRvfYN+ZBm8f6fZzKkM9RGLMv2M0Oq65g71GviHqQPPBdE5p5V
jCOwfoiaIW1hpUm984ZBhvQ9wJAWuKfxxPEgTUC/qPNjJ7b2rXA/1pXDkN7i+T8DPqSXUADa
zyDeJY2ztHWAIW2hSq/P4TU/SpzChut+K+eZZKyGGNIm5vwaj4u/GVKq0d//4kHadrS5d8y+
2RwcCY+XlfHubDseu1NotVyGtIIqRJrHaoghrQUY0gVzxTOHH62dPqED7zLdD0MypBNUTSa8
h9IMaQ39PVqGoWyJfdoYY/ubr9f+LlXudEjXR+L6EZ5JzwXa34WuH5ieVMOgPnfPY68rxmoR
a7MU793XzLu8o/+Trg90HW/nidinrFmbu8daJs1naR+CS3tmFrdtPIlLTk7NIO4KZ/qQThG9
9jcJMaTD4B51H+NH7dq3iRkwfaYP6RX4zqxhTv9iSO+wtr4018t8qs8q+7G1bwWxnTK+pTKn
pjinroM51WdI1VrqGntCyZCq73CFNbzPj5bY/8zmO2JI/0ER2zI5deGsl4fCl+1vhrSAPP9s
rvc9SHtBfrSGmKAxfu94pr2hLnd5JkM6x3pR9w/5myGdMRv9+iM/qp9J+ka8i77jLkO65trf
MMiQHjyGtIq1QRtqKsuQ7tnjXWsnho633x3Hna4VvjoeLyn+jJHT43sj+oG8Mu/ygrzV588Y
OT2+c0Lz98ra3DlySoXH6WtM86frT3eGiXxzNHxr9KGhsTpiz7Q2zli1n+u7GNvvWMvd8zga
Q5ur9q8J1vks0O8n3uNR6z3HMS+CIta+18ZXlHLqFmeDB3NPS/Rdb4lzde1D+gaF5Tfv016D
cRryIKUexY+iD/LfDGkT+a4TY0gpp754DKn2YRry90sM6TNm5hXvg10P0gvsG9siBxND+oyR
vsZ68QgFWChWfYZ0wgxpxWFIy+yqOfAY0jlmzDl7G2p+tAxvlQ7yA8Vd2cmpWcTq1GFIK+hk
EBlONfI8fAcOQ6qvX3GchvxdPgL86BN/T7ZXvmZIJ6hd5AIM6R06sBxjPqQT1FPyxudTnnmT
NnkhGFKtzb03zKnUJmdNX0jJkOahIE5Df6nG6iaozw0xpB/sz5X7lSGVa7mGYCg1P2p5c71e
zDh1/azw2ZiLfvTPfJ7Udvxd6pg7GuZ6q82dsza3J/KcHKd7HhNp55nmWMtq37Ah63PrqOXc
mXEkPdNmzKaRnpe0uUXs0hq4Xu3R3j0ubRrkR7tY+9ocLBnSKeu5XR/SHd6/+IsPaS/IkNYC
DOkz/DwmxvPJ50cp7lwf0j7yUe9MhvQZK7uZ8CH9nSFd4NvU55suP7pBPqVnGgUZ0s8AQ0rK
Je1n+zdDeoezsW/Hg/RnflTlYN0LLmk+g3JqhD6GS8+H9IFVg9/mesqpLeTgJ84p22Cc+h6k
W3RzsR7SxI8ueS+l9ml9jyFVT5hED6+jYEipvrZi7VXH8XchDwzNsr1wReUZOTgyDKm9/ob3
jZIfXbLHo6oVvvBYfQmOVZ8hXXA/kLcYQ5oCDzfwGNIlnBssi+Lzo3k+H7BzwQv7J+rYJn2u
qoRJ307p7/KOfaDmOkmbq6+ntd8oqM098vy9cuoJKaOLojG+Y31uA59bNfccY2Nb9xnYsT63
gfpAzezTLmJ9Hht8ru4ypC2hEdD8aAE64wjX0zNVnbVvH3PhxmFIC9CqRbxPGwX3qMcAQ1oA
E5EyPCjl0wfkR11vdz1Is6YH48phSB+YIc3FGNIqunW1sfY/hyFVDEEBa8XcLx6kux/WvoUg
Q/qAuHs8myHdIo7ujUfo7x6kW+bDdY9HzY+qZ/rZh/SF3blbPzKkvSBDWg8wpHNEwNzEKfGj
Sr3QRkXZ8qOyD8031ovPgiH9h9rXF66NM6RLzhHPAYZ0x+vRB0ebW8Je+PALPzpy+tPJsfrl
MaTUF8DO938zpHn2g1kJhlRrc+eG0cwJTfzR9JqjuHtz9Lk1c488T6oJz8E3h3dZ8drvLaD5
K5geA68OW7LDHoLG6c7hXTqiH8bG6V0zxD5Ac5eSd9H9QzLeWdodv4tkSInlu3E8SPtwP60a
v8U3x9e7Y3xJ0oIh7Z/+RpbnbHr/ReD9Qz6kbeTUg+NBOkcles3+Nh1nj0q6syfHg3TBdZUV
Vi4+Q3qPuLs0nqIt1iQljJ5FMqSvp19gibVvSzCkC/SI1QxpL+hBWnf4UdkHOYW4uzjbh/QW
e47mmQzpHHUw229E8aOl0/V9jx+Ve4QR1qQNwZAq+nwHhnTLsRpiSP95DKmaO+h8OSEY0j48
XKqnJznG+FF1Dj4zZ+QUd8SQ9lFbsH4tB4dNuxDndcSQ9uEPUjXeqAenf8grtLkZwZAqFWeW
r1fj9D0Yp1URd1eO995a+J0TQzpnP9tUgCGlsyHNNxJDqnZSERQgdH06cL1mTiXvMhDPdO14
YefB1Giu0+pzl6zP7Ym6iByrWx4XWzHuMhh3Ux4TUpvbMMzlXtQGqOdL0dTlRo7HS8NoHlNG
80i9+NusKe04e9Q55sI34UEaYkjt9WvWMrv8qO6JPmAP+l6QIa0HGNIZ1EwzE6e0R83j7O/B
XC89074Qd1eCH/13GsF19GSQ/KiNuzGiVe8F/2ZI5+haqWv6YYZ0HGRIvwP86DXOlyk/Utz9
zZBeIKee50Oaw/naFGu54pkepAfU9L9Ej9gwQ7oPxqrPkG5QUyMV/TkMqeofshP5VPGjahRf
4Lt/M3EnGdINHBxtX3BiSOeYZV+N15NkSAt4poy5foGRneG1No3Tf8Fx6vOjtL97EBoNYkjX
+PvWd7nueDGNMO52giFVM+oEtb8iX390/FoShqceY29UQo2lg1o5XZ+IzQUH7B11PDTRLy4L
vlKd/tBYrQfHKs3332KsJlDH0zr6vcO7aE/1b8fX+Qt1shZzbDnW0KhTsSkq6LRP+8S+cyW8
rQsBH9IpFCbWV6qNnHqL/nwR/yaSIR2xH/FS8KNdKPhVPt3zu7d+WPsmAj6kW+iKLx0f0j6r
8u7N9fb9P7DnTBnmlPLpDvX2esCD9ANvlRQ90Q+cU/fIqbovQ1LEaho1/aPDkKrTt6zwtzkE
4zTkQZrHuizl8KMzeESuuE9WnCFVZxQN0WOLGFKVMROmj4PLkJL/WOlMhlT1SSgJn404P6p7
UvWCDGkjwJA+Y6Wi135/M6RzcJdTPsMOeZC6/OjK9EGeGpbtL4Z0ja7uc8PUhBjScVCbq3tb
SH60y36XE8GPErexxf5D9+xOiX3a8PSttLFqtQxp7fQNPnEfDGIuZf+MjtD/fjja3CvDaOpx
p5ybrkVN/wPaXNuT6gr1kD30ZrnAWI14XNjq4/vp++hiv0/jKO3wLpqhfBF7iAuMU82xXYte
9Ev2d2lyz5c4m5bmOqb0If2GKugmwJBeIfu7DGkVSlvbw8tlSBPm3UNx2hVxJ/epHdRTdM+A
vxjSDffK1+cHNyKnLrhHiWRI1b6qhDNs6UE6wzn0WqzHXR/SCjLBwDCnlFPnrD6nOL0JxqnP
kM6gRZ1xvyzyIF1jtrP9uptOnGoPkImJ7T1yahb3zM1nHJ0+Dgnjh0MMaen0vdwiP1Y8hnQM
Bsd6YX9wPp2wb2eN57JwT6pkwIc0i5n4n4m7vxjSb6eHVZghzTg9CYaIu7TgR+l7+kKO+PYY
Ur1PyzgMqfpeh3heyimfwTgNMaQdrOUKDj86h5J0w0pxxY/KfhivzEReGO5S6W/n8KHU595P
Qp/7Cmdme16XhTZ3zuebOb4+KZ5piLE9M9cv4OLRQ86KeJxmf+hJ1WB97qPQ/M25H0iax0UK
q8sM6uETw1xKzd8l5nvNLqehfc3AX3fKnmkZfGcul5YUcZd2fEUbeP9zfUgfeK3c+pEh7QU9
SBsBfnRq1r7af+ZvhpS+a9uHx/chdRnSCXL2zKx9s3/wozQXfCO2cwGGNGVyaoghvfIYUlVP
6Yt6OzGkNfQPKZoePJeOPuXT8chUvwPl4Dl++5JhQnPCZ20p6iN/+ZCqTNcU3tlhhvQYjFPL
j7p9aDqsYTzPh3TDnNm38CH9jSF9BV9gz9J+4kfdZyriMx7NZ1h97pz1uf0gQ9oIMKRjnNvN
jEdmGWrKKuaaO67RS350inP6man1aIb0iHi6AI3wwCy2Hasl5KAWX19FFSKLfYr2zs4Jzd8I
akat5xgg9run6zqYC6hv8CSozdV9Q7b821hv6zLWcppdVvrc/mlM5EUd706M1R3vOyK+Xmlz
+zhRqDKnWUA3cbd/yL3RSB3F90v9C+xZ4oD3qRd4owHn7ZwTqwXn+6I96iV6nOs+P5PgHjXl
eZAq/eIr1mUDwY/SM/3EkFYxgtRInJzFkFZPI+ZGnGkQQ9qHl0gVJKHrQVpFp1s7FxA/Sjk4
hXPyNsfqVzBWQwwpxcQTx1GRc+oj+ia3AwxpEfmhzfmhxPm0Y/plET/q5uAIZxodx4d0jprF
mmulkiFdY2Viz/dKnFMnqKdUOU5DHqTNAD86QA+iOc9PliFVOfVdsMiSIR0x6/0kGFKVU8m3
1GdIB+x/OxMMqeZddN1P8qN9rLrm3IfmZ4Z0EtTnpj2GtMqr2TTv3X9nSNX1I4wVnR+IH1U9
VXUfmpThNHNi7K1F75ql04++Ybw+7Vgdxp5J9qLf8NrvK6D5K7AeryWUXOqZ1qjvl+Fis4Cm
5Yt/3RUIcbpnLsYd9TDV3k0VfKNqLtmjUnCHk+471Hva2KP1wejkjaeoffc9tN/fhjkt8jz+
M0NaRRS1scr9mSH9F4xTnyFdnz4/K/T6P3mQuv4It8hHR+FD+htDuj79KtTzdXEWQ7pGfioj
9n7iR/s8P4Vi1WdIB5gBZ4bX3IAT7mDUNTlHSIZU6fkjUz//24P0Cb3wpsYDRDOkKqc2kSUT
HkM6gL5rbvjzN86pG8wdOk5DDOm150FKHenb8NK1/Kia73UfmshjSFWOmCJHTARD2mfmNGG8
Pu1YXXKPb8mQqhw8xTpv4TCkNE4/hdcT8aN9rPyrvPZt8VgNxarPkCp3rCV0oy5DmsV8f+Ux
pIqB6aJ+rplLq819MXPB0ZkLXqGXtyxbHfpcOn9bQ/u6QJaxn/HKfbL09eocgTSz2oezL7Ra
cpxqXrEi8gOt/XRvi28eT2vs/6SvptWZDHltcuR71DMmoYnXNYgcdnn2LG2CM+GEx5C+nj6d
tMwLwY/OUQ99NZ6lyVgObmP+aJl7KKe+455Xfv9G8P19hrQPF1m7zqI9ahba5C5rJAtOPu1B
R5YTcUf7VKX4VDqvtMeQjlFzn7IG6TcfUv39VhHbjV88SCdBflQ9043HkKpYXYq4+IshrbKr
uubG/vIgrcL91PakcvlR9Uw+Q1pFLlF5aOAxpCnof/dQ0obi1GdIN1w/n3KcEj96RH2mZeL0
MhZ3F6in6H1di3PqC+q7PkP6CmWlrZX+xZCqGiz1b9XX+/xoX7Bvbk+qZoAh7WOHYD29lFJF
sUuvgneRDOkYVZkpn6WFGNK8WJGrfR35pWtGlfacVp+bMfdEIh4aWHdrv0Wpz/3mfdo0qM29
5XHU9vYpWcMrSm2u3kNojZ+d861nbh4KSqvP/eT+IV/YP8n+ITXO2UWnf0pSzAVD3qNeYB4c
8h5V8qNqtKvv1/ZmHvI+NXv6/A5mGXr/SvD94wxpFSSl9elecU7N4Fn+xRhS+r4eUZN0PUiL
OEujHOwzpF/Yp93GGNI8vK0r5vqW0LM0kIOPDkNKnanrvPZLBOPU50epD3IHcTTkWH1yeJde
gCHNMY+ScxhS8kxrBRjSBnJ22fEgnaNKteF9oORH6ZmWzDYcBUM65z4GB47VEEP6GGBIp+y9
9yQYUnWW9Y4z77TnQTo9/bYr0ztuyHtOlVMvoQGamntaYuyloWdZC4a0hOqPrelLhnSCsWt9
3Ho4Q7nkfWOLx2lIm5sR/Z+6Yqy+8bn3VjCkShfVxdweZ0hVrfBb9HkkhlRl3y+M4xYzlzlz
Nvbl9IJbO9rcC9EbxzL4ZXgWqrGqP0Pqc+9YS5UMav7+8bgYiT3BM/YEmpvqCW2u9Rgbe1pe
msdbzF1afW6e9ymPp79qPdNon3YwTGhO9FtZOozubwwpcQqPop7iepDqfTC9fyhWQz6k1H88
wTHR55y6w5pu6jGkG/Q4KJt+XAPOpynMz5HHj2qv3oaouf/FkG6g37R9HkMMaT/IkD4GPEjn
7FP9z/Cj6pl+Z0gX6EQyc3xIVW/Je5yk5jyGdAkKxubsvzxIl6g4Tgx/9Mo5OO5DOg0ypNmA
D2kHNQHd4/vVyakhD9ISOmlrb8MwP6qeaeQwL9eolbYEQ6pGz1B4YY8c3uUGO/KVYEjV3LHk
PKfG6VUwTkP86JXpSaU9L0dCn7tifa5kSJVutApuaiEY0gW0udozrS20uZqpaZrrSZvbRh1P
+8IfHH3Gmp9Jax7HQp+7Zn1uX8wfcqxOeFykBTOfwvytx92n8Ewbm3GUER5j5KukGXurzaV+
GAXWVWeg9Otz/5AjvsFOwId0ie946TCkc+xkVshv6pd/wRgsYq5Tv3Uq4E36iXPPgfk7lGep
T1aC+zscRWdw93vx2dIV9mNzw1t/I9eSBrkV8CetMAf/LdjSG2ROmzfLjv5JKRkfcC53I9jS
OlxZOniTOFtaYd/hqmBL1Zr7Bt5rOn5DbOmFx5ZWMIq1P5X2wpyga2ABFNAFx7BlS1Wv52+h
fyK2NAMGq4oZ22VLK1yZuuI1IbGleeyDro3vy0zoVro8R0TimWyuvUbnkT20l6EY9tnSBTJW
GXOKZkurp+sfwQocPLZ0gd7T9mx7DuXQ9PS89CnWFzcj7rnEGI4EW6q+p3840fTZUjXWh/iM
xY9saT/Ilj46bKkeQ7Rvkb61l1ChLcGAV3i/J9nSEntkFwVbmsU32ob2lhg3qwXMQV+mmeYR
ZoQc5hzp/1kUf5/OgBKm//fI0e2+sG53FtTtXvK4WJjfWNWn+/hdE8wxSg6maq4/muuvwAHp
/sBbaHZpPJH3S4b7RnwJLzW9f1vE2NI85kL1/T6fxZbm8eZWaxr2Jp05PIL7/nG2tAxPwDZW
5uewpWWM4TbmXcuWai+1N8OJ2t4oPXxfR8EEEluq2Ch1Ltnz/EmVVula7I+JLb3k/g73vH9L
B+PUZ0tnOAEsQ3Gl2dLa6Tqq1xWE9r8m7qGaaM2wovQpDziXe/TY0hlz0JFhRVuI6xzY0jeP
LZ2ht1QZOV+zpX2oCdR+79ZoIftBtvTRY0vzoCUS6BBg2dJnnIFY/ZNlS+l6pVsZCrY0hV7O
HaxOLVtK119xT4XI1OKJLX08Rc5I5BTLluYxV64E49bB+vXm9F1RbYLGaogtzXlsqeqDdoO5
bs8co+5rdImuzVZTuxJjdca19bRgSy+578Xa8Jt2rH5CR/jPsJhKs3sJPWXVjO21GKfvOG//
NrzngLW16p4lzq1o/3Yd0APm+HSkI3aQM/YD0t6Za66gTvG5H3x9X1w/QQ2gblhMNU4uwD+/
4ndaoJs27aV0bxFi1o78Pq/i/V+4X8N5/qSqT8LQ8TMNsaXXgTjNmfNgly2dIQPYHvp/saUq
jg6ooZ7Hls7gJ2n9rjdOr4akeKap6JW0Yv+Nn9nSfpAtzXlsqZrviYIcCbZUnXD9w+qhEvMm
VfO9eqYv0f+b2NIsTiHIn8BlS/Ooeqra8stZ/qR5nqemXG8Is6Uzx/dFaiHzHltahj61DbXj
OWxpGf0021gn+P6kRb5+J8ZpAmdsN+b6iOuZP7Ol6ve7xzne/he29CYYpz5bqtSzU9Trwmyp
5krlGdAc2nF7bvTmsDDaW3ArPiPNeiZ9fQv5bY289cTX78Tfn2HuGBnec4G7R9i77Xicvv1w
HpwzrORWjItbzN97HhdqL/qJNXwHmYCu34uxTX0yIr5+z5/QwLlUhfduG49X24q424v3If+R
b+NnSjm1hjneZ0vVuXUSb2z9Sfu4Xn2aPrt4D7573Js0zzl4jHz3LthS1UH6g3sjuGxpHnsE
tZarCrZU59QNf0ZNxOktlG0z7Dk1W6ryaUZoTWtOPqW+2ra/OrGlc/5Npmb9F2JL7zy2tIzZ
1eqDiS29xGqranx0LVt6j1zZhibUepNSvntDvvs0rGhOrC/fEatpwZbqnKq9dw8iTq9ZY3UU
bKmK2iF6CtPa7zYYp9abVI7xGT6rjMqYZktVTp2hdt/12FJVpz+AgzkatlTl1GfHF9dqdpXu
aCji7kPU6Qumb8m180xT9sjOmM9Ywv2vc/oGX7CvUWP1IzhW42ypUtneY0xMzmJL89hBRFjh
Wl9c6f2y4fVlTSh5/50+w/YzHDm63QbPBTVTH8jjHDYyfepHjmb3hX1fZkHNrl77qnHxKcZq
jzVAeuxlsEuJ0KVac9OfIqe0cB6s93V7VPeuoM+gNcwWFfTD6ck+hBZS97Wtizil8+AjcmTr
LLZUvX8S7z8PsKUp9qafB/eoBY8tVWOrZjhOzZXqnp5htlR9XynRU/kvtrQMbU0bM/45bGkZ
GagNLb71JqVn6kLTrnufZ4Kx6rOlSpWahDfaef6kavyqddmN8Q4Ne5PKuJuAZCxjV6XZ0gL2
6Sv8J86WTjGvWS3kP+TULNZjG5xjqTj9F4zTOFuaR0+CBGoy1pOvhpyaRg/9J8N+7sU9PYdr
qeNTbqCXGnMOqos4vcK+Tp/jEVv6ePoeX7FHO8bYUrUP3OKXzohnamJsXkNPMuC+cvOgbrfg
saVlrAPbqGJbtvQBJ3dV7PFdtlTtId6EjwuxpdPTd1Ll/Z32a0uIsfrKivMM36PmhEu8La21
6fqWqFlkhJfaAbpdez2N02xAC5jjs9onoT1Rz6T88LqiLpdAf+UsNLKvyM3qnicxjj6RUzTj
lsSvnuU+UjXep9XEHo14tVfDieZEbSSNuFsJb1LKwSPUStOeP6mqEKXw/gPBlqrTqh00bC1+
/1Cc+mzplP0FrzjukjyrRXjequFK3XxXw5mZ/r6uOFb6yKlDjy2dIvYtZ/4XWzpF33W7Vr5y
8ukHx+nVD2vfvMeWqrUZsaLNs9jSPGaqouBmJiKf7jifNkSc3qBP2dSsfTVbWsM4uMB35bKl
6p5b5ODxL2zpPMiWFj22VI2jMvJpRbClV6ff4InPynTtMyVi9R37tGvHn/QK7IrV7aadOC04
fqa/s6Vl+Dm0ocC2bKnW7NJcQLF6EYxVny1Va2vq4XYeWzpDZ/kydlU/saVPQrNLPalekVO0
t+C10O0O+ZztSVSZZnwulTDXSw5G63avg+NUe20OnDP9BCqwNCY2fPaq+9Q3DPs4EWP1BWPv
ju+Rut0k9xXJYE5392nvHluq+nkc8LsdDVtagJ9B0ZxJKq7UXY9TzeZo7llgJZzHPrXA738T
fP84W6pioof81RFs6SfWKR3MDy5bmkcHEdrT2bijfeo/1OJb5h4Zq3N8RlqwpY+oQGjGT7Kl
9Juoz7gXbKnK4CXs6/Ycp/sf1r4ljy1VcXeLnLoQbOkD+ntUTQ6+FXH6xf0iF4It1TlV9wfO
iDg9YM+l+/8QW6o4nyprsgoc2xkRq3us/3QPZmJLLzBvVuFwtccJZShOfbaUtPplPJtmS9+R
YyOczMe9SSnuVshDd8KfVFUnBtjXJTy2dMZ1vIJgS79xfSSuTzq12KHwolHVqRR44iL7Bhyh
FwhrIfMeW5pHr4wVr001W/p5es89+NZKjC1V4yiNfd1WsKVq5/yKtWKar1+Iv9/A2ZDmJK/Z
/87uZCZ8z0rMBUmxdxw7ut0H1u3Og7pd7Q124dT9HkUf709Hsyv9OS/EWP0Gn5UxPKZkYT6Z
Wfvm8zx7lnbPa9lHJ06XyNmPZ7Gl6vt64f7Ldi4IsaXz4D713mNLy/je2vh3y5ZeoXJWRN3W
ZUvLYLdU3KUFW6ryaZa/p7phRWWslvAdR2f5k6o4PYheJ2G2NBeMU9+bVD2T6pXZEDzZX/6k
M+aGtoYV/Z0tnaHvCJ1Dn+NNSs+0dc69Q2xpFGRL8x5bqsbFHHXPrudPGvImzaMWb3s/DnjP
GfcnlWxpHhW7CDVOy5Y+ggGi8wqXLc3DxyIyumhiS+dQ23bQgbuG9VdIs1sWGuQ7MVb3WLdd
cI4gtvQCXlfWx+VOjNUt93PcCrZUVdGIe8wxiynXfhtxrryAZvcCfReqUJtZz1A7Vjc407g1
z5TGWm8EbbDuf5gLaAFz3J+mJXS7M/Q5sD6vBXA/W/gRr7hfYktodmdQh5a5h/WRecwcei4p
Zv+d+xU8nj7D9hWZQEuuvy/pCbLH+x8df1I1fpbwSMvF2FK9Vr7i9fiS82kTDIZmk9T754Ox
6rOlSo+SFJ61ReTUNJQyKz5vkGypWsc2RA/9ElcmDqi3P3vepJSD907NpoScmkZvkZXxQO2K
z9ig7tk1n7FA/WqFz7jjOA2xpXceW5oHQbrCCNRcKY2nT/zVDk4gXLY0j07XkanjEVt6aa5P
xNhSdf2YmbW4P2nIm1RdTz3lUoYr1R60EWqN91yjbwXZ0orHlpZP2eETe67tWWyp6vGXEhrk
kDdpkecnWVO4dDxAf2dL1fV16HwHv7Cl+WCc+mypOgHVftRtnr/VCnaM+kQd6604WzpD78Ay
5jbNls7RlXAFfTNdvxCf8YTY1r6KFYeD0czWUlx/b+aCrrlHsjA9HquV4FhtMcdYEfN3EnqL
Eo8L6fvyYK6vi3H0KfyTBkKzS+unqtFCXsaYtSfj77kS7/OA2H4N+JPOWKsm2dI53raMjkI/
saVRzCNbvn+cLc1Dc78yfT+ILdX9Gorm/Sfi+6I+JNKfVPdqKPIZyJ2I0xtoVLVfx8DsOR+R
xztQJ7tsqfqOr1D1fxJsqaqfDLF3rHCchtjSqseWqh3yF9ZyCcGWZk+fsGP/FR13D8767xJx
tBVsaRar1aph1moiTt/hq3jJNXdiS7O852qa61vi7yfx9yuCLc1yP+E651N93uLHqs+WzuEg
WUZfFc2WDqBMVvXwZ48tVeN3KeKuzvk0g3ya8thSdRLejflzkpNTCrSh9Wf/EveMMH+8CbZU
+atdYp9W5LFaD8ZpnC1V4/QJe4Inw5YSfz1gDXKH138FJ1ZXTh5KwH9hBJ2TrukXHM0f9SJ5
5euVNvfxdD3t61p8fSTGNvXh0P7vSpur3rpvnkmv/0L63AceFw0xVr+hhdC9p14wq6k1Tkkw
zQ0xTnfgOq4MK7lAXXOFdVmaz9IS7KVG87jep+UNiyv3qRmsfW/O8ifNY+ciPcJDbGkruEd9
EGvfpvP+5PldOYstVTPPs9invTh71Eu+/lHE6Qp7rm+HLdX5tCvmgken9jkV2rMwW1oIxqnP
lqpuqUtkUcuWjsHSTwTTfCni9MPwCJfGb5Ryqjrd6PBeULKlWgNzLls6g57c9gwKsaVRwJuU
9sF3Hluax1lJZOLiL7Y0jw6YKu7qZ7GlatzdiHE6FNpc0v77bKn6jHvUYD5+YUvbQba05rGl
ZXjuWC3EyvFSG/Ieou14YZbRV83miJWjzx0ZfjMn1ottsfZbIe6y0PVVzdzRccZpE+N0wNdv
MWt2kVOyXE8oOt6Fcqx+8LiQ+twIY1X3Guzgu0jivH1txp3U5q6d3t9P+IQrnHVveH35iJ2n
5tVoj1YS/N2TeP8v/P0Uz4UrzqnP2Kdpz+snR/O54u/csqXq+i+wsDl+/1Cc+mypUmxp5mYq
2NIBn2BuOAe3nX3qBuumlWBLdU7dst5EsqVK/9JFNSJn2NIXfK7ao2U8tlSdL2kmMCX8STen
f31FjT7HsRpiSwseW6ri9AU1xg/Bliq99IPxJ5VsaR57jiIq69ab9BIjTOe7RYwtVZ+xAe9x
KdjSx9P/e2P81yRbSufqK5zjWrZ0jkjtIDooTkNsaT3mTarjbo8ZUPcGWHNObfO4aMXY0jJq
RrbWseac2sGoTfJY7Tl7tDVy9vYXtrTn+HOq2N6x2teypcpzUNUBxhyrpaA+12dLFX9UFfzK
X2zpDCSwZZpJn2mZlwHXbNpCn6v2Rw3s6nLMb1p97tJ4gE7Fue8Nxva38QyVvMucx2k/OE6l
L246tieYGN8/0ueqFc+X0d2XHM3fA/Ydfb5+wbxLBh5FdJaWBUeQE7zak/ERXjj6xSHH3c6w
otJLbeixpTNmUSeGX/XZ0ijIlhY8tpTO0mR+fDH5lPacOY8tVfd84PzxcBZbqtZ+z1grX57F
lubhQxcJj2zrTUo5OGlyaogtbXhsaRmZuI1cfA5bWubz32/Hm1Tn02e+fuT4c5ax11Uajb1g
S7P4Nm1/9ZGTUwbMHFq2VJ0SfQl9yn0wTn22dAaazfYHJu71CHXeFJUC359U1VOqwsdvzB2x
b3CWtvbYUpWDuyIHjVFJTKBvm9aAtB1t7h7X58RcMIY+N4HTxjXWWEcovkNjNc6W5jGnRVgd
Wbb0Gef3tHd32VK1Lhuyl7BlS7U298Xx58yJsboU57hD1ue2wFDODPtWdGr6ViM4ZG1uC4rw
Ge9T2kFtrmYrJo6Oam38gAbMONahN77A2uSd9x0TZ59yKXq+baDPVSeU1+hXkON9mvVS26Dm
rDWPZRGnt1gfz0yPFNqjtph7tT4FZSdWa/hN/gmGdI7VRgeqNHr/RPD94wxpGefltk8I8aMZ
5rN3MW9SHXcveJ+jYUKJIb3EPV/8fc2cespezAV/+ZOq679EH7qNw7s88Nqv/OPa12dI1frv
Wviy/OVPOsMe2fYrmDu8i+9NOuNe6TUxF/zlTzpHBitD3f0TQxoFGdKCx5Dm8YtFhgfV/OgM
+65HkYPLTk49YFzfOQzpmBnKXIwhzaNzWYTItwyp1uZuDHNZFHNHRfgAhPhReqZOUJ/7GGBI
P7A20z3i/mZINd+4Egyp1ub2DaNpx+n89DaaxdWcpvRSK5h75FjNIgfp6yXvMuF6QiWo+dPc
1L23h9BaiyVrc2kef0TPO7pH6nPJT0L3tX8W+ty56SsSCc0j9RWpGB5U7lG/xdkj8aMZxEIV
OkTJj+q5YIga17W5Z4uRcuC5M8fvH8qpIYY0h5XKwGFIv6H6WRnep+boF5fIpzbuiCH9hhpP
ax5dhrSK2eNG+JM+YWWr8uPYY0in6DtVRrXVMqTf3Ps8zXH6EozTjPDFTYt9V0ronDRDOsS6
tev5k+bR87aI9ca5DGkCcf3u8KMPp79AfaesP6eN1W9U1CectzVDqu+hGn0nyJC2AgxpHfWS
pOFBKZ+uMCZqPI4kPzoyvbsuHH/SDDrPV6E3iDOkM+QgrWEkhjTD3uxT4wFq43SCWmHaPJPS
5mbYN3LE47Qai1Ptz5kPMqTUJ0T7shBD+g/deVeGX+k71y8Fy/bKariI34uuH4jrSRG4Nte3
Yz5c2q9t6DA1ScTPke+RXmoVHquvgbFaNEzkVozTF9TAtCef1OZqj2xib/UzKbJgINZyI0ef
u0Y85KBHju/T7gMMaQXvnxX+pJIhjfOjM+xYytDR6rkgxJBGQYa0GGBIb1BRnqN2YxlS5S30
hW8izpCmUNWfmfxIe9QuemHJfbBkSG+YfZuc5U9K+pSi0Z6FGdKOw5DqOG0H+NFX7vnSRhxb
hlTzLtUAQ7pCDdD6bf7FkL7xPjAnGNLf+NENrwusB0eYIX0I5NR8gCGdo3NSGeflmiHVvi8v
xr96I+b7DOJae2dqb1LaB1t/UpchvXPOfYkh/To9v/S83onr6zjfa5nPWKBCusE+sMPj9C04
TiU/auMug/OwueHGSJ9b5hjxGdJrnOHbtRlpc9XM2YEalK4/irngWvgzjVibW4U+LWLNyIM5
R9Cf0cHY1j1KSJ9bRdxHXPvrBPW5bZ6/38VYPaBWnjXjLoPz8hm0uWUed+/OWdoFfuOj8OfU
+twhMhtpHpN87kr7tD3XgH2GlHosTRyG9B6e12PDnMo4PXKneMmPlpnplWvf0D61E2BIj1hn
pXkt+845tY/3X5jrJUOww552LxjSDHbXVcRznB/dmDNFvQ9+55xKurBDgCHd4nzv1nwG5dQR
Mqle+9WCcVr1vEmVDrgheq4SP/rF9UylKX73GNIpsov10yCG9It76F96DKn6HYZ418WvDKn9
+y2s/ZaCHy0xAy/9SaMgQ1oMMKQZ/PuM6+HEkK5RK8iCQoozpLc8jhp/8qM27m5Rr7R+pn8x
pEqbuDLa/jBD2glqczsBfvQK/cf/Ob64Sp+bPP3fE3MrcYb0G1662o+ZGNIklPdF9tMoCvVC
GbuLNpQHdL3kXT4Mo9kSsfNuWDntz1kR66Yb1vzVA5q/PCsYnoQ+d459j/VtPQpt7tLo6Avi
+hz2HLqX4ZfQ5s6MLpq6XtrzNDpRmHLcSYb0Cufk34ZTlTn1yTCnLfH9kgf5QDCkcW/S+o9r
X58hneMMsgytg2ZIbU5deQypOtNYix76PzGk8vosztKOgh898v5O5ci5x5AqXQjt6yRDesQ5
/Jo5gijIkBYDDOnt6b/ZfviaH72D39TI8J3u2jcFLZnWMGqGtAhfljZzCnUnp7aRH2cOQ1rA
ClL3m5MMaRoaSX1movnRAvrZzThOn/CpoZ5UTwGGdIbKmva92XNObWMEDnjcfTv7tBHGXSvG
kKp8+hrgRxfg2DJY+2l/ziLvbXc49154DOkMPYX/cT2BGNIM4od6EO9xdhWKU58h1Wc9un8+
8aOf2C1ujBdmnCF9RZ3s0nCX6pf/hNZ2Yz4jEtfvkCPqPFaT0Oaqz1DXN/l6qc1tIRbejWfo
AiNniV3jp9GJRYKRsWO1xGuthtD8JdnDec3jQlVKP7DfVusszUROxPUXyEFDvn4AhXkG+pMe
/n4OM7/do5GONYEn9xnSLN5/ZvxGZU5NBRjSCBzfrWFUfYY0CnqTlhx+1MZdAr/HnHtv/M2Q
JtEDUveC+5shvcJ8PAc//Ls3qX2m79NdRXw3PzOkT0GGNAowpE/IX9cOQ5rECrpoegyknJ4E
GeRT24ORGNLE6d9KeBefIe04ff3/Zkgb6JVwyXOBy5BqfrQZjNNIxN2zGBdNzN+6Z0BaeL/Y
nPoiegy8oV9o90yGdHL6rKpYK0p+VOnh7DOtxT1jzB8Dc4/PkEZBhrQUYEj/8fw9Ngzp7/wo
5bsPJ7Z9hjQvFHd51AQj4au4g3qdPK+HxgN0Ja7voZ6gc8obk0TfmAtaPE63P/Sk0t5gN2Ks
drA2SRp/zj06iqUw37/zuLsRY7XEPfoTfL3S5t7im6xint+is+8s1uOxzmvrZmztm8A+1bLb
B1xzibNBnYMlQ/oPY2vC2jNiSGfcK73NZ4lPwT1qN8CPttmzNyfijnJqAzovXYORDOk9f1+T
MxnSHGJbr32JIb3FPqyKtZzLj96DSNP9WeiZiCFV1GOS/UxV3DwGY9VnSJXmbijqKRnOqYMf
GNIJTtvKqPFYfvQTu56N8UdwGdIxRnwZClDLkOqc+uExpGPsn+z5XpZz6gF6aX2Wlg3Gqc+P
/mPfSRVHb4Ih/YAWUe3fJx5D+nX6Xy2PQgzpBU6QaW0WZ0i/eI+WMgyp1ebqup/kR7+4h3WE
9cPPDOlTUJ/bCzCkZZxQ6l7eYYZU8qNNrOV0bYD4UdqbS4a0KNSuZWgsrK/2p6PPLRkPUJlT
nkT/nU+hzb0CI0Hj9BgYp9rj9iLWh2aCmrD2ZL6EPjfCqkAxDnTPpbj+C+e+KV775bDCfsL+
uMPnVUpBbrk02qNV+d0lP/oIRjUj9sF/M6R5rCX//epP2grGqc+QqrPHA7JFK+hNquNOMqQT
Pll/5rjLOzn16DGkE2jorA/CXwypitMv7N/D3qR67dsNMqSlAEN6ZN/47ln+pHnoUSKM/HO8
SXXcFbmfkGVIm5hzO1BnxhnSL9Top4apeUBOvUFubvFZWhRkSPueN2kZfty2Pk/8qHqmW+QI
m1MkQ1rmHtx1wZDeYh1bNTlFMqQl7Ov+sQaEGFJ1lrVDbbHF18ucQlrmiuBH6Zm+cI8+924F
Y9VnSCfI0zZHEEO6gvpSn6VJhlTNr3nR56bo8C59vr7lzAVKbXsQGo0iFDMfmL9eWVfZEnuX
MdaFZXwrdP0CuaeHJ7rhcVoMjFPt85oXmr/P0/iK0H/BeoOp9ePH6U2ecE4Y8T11MVbLGHea
cYxADqfRF3HIfR6zqL3txFla28RpJL7fFdbKVcODqnz6gfrDq+nR4TKkE/Y12BsPVJVTP9DX
g87Vj6i4hN7fZ0gT+F/nhu+kPWoKtY7I8J0T8X0RHxyZmvuA96kp1Ggjw5wuxPdFcXc4kyE9
ohqhz+vC3qSRw4/Kte8gwJA+YA14ZfjOPX7ZJ8TeN8epZEjvEHcpw5xK3sX3Ji2zt2OK5wLi
RykH/8yQ3qGfs+4jHmZI28E49RlS9R0ORT4lfrSDzpZP3F9La9dsHB2xNss4DGkHO+YOazok
Q6rWWllxhi0Z0gnrOSRDOuFabN94hvr8aDfWn06OVZ8hPaLWY8fFi+Bd6gGG9MD+dnvBkGre
5dJ4bbbE30+jtlgTc4HU596Ye6zm7wP/ahnKV8G7fLE2Nwpqc4c8JqrmO1Z766njzyl5FzoD
yvE9tifpBca2ZRyl98uG2bQUs2lW81jmuUAypJ/8/faFN2nzNM+Sm3rd40cPzEslzHp8wPvU
L5y/zXifGgUZ0qHHkN6D/rdx9Mx71Dr7UR9j3qTq+gdcL71JKd9FqEse+PuqiRX0DYifa+Ol
Szm1DS3Vi7ne5tQM5mPda48Y0lvESRVq6D36GoXi1PKjbtzRnN90GNIXKNrWXB+RDKmqV09F
b6C/GNLR6a/nRf9W4kf3WFuuDEv+FXumB4z0V3PPAmeuK4zdR47VejBOfYb0AxTRzLDI38in
X8iFE8N3yjgtY6//JOIugZz6BRZ5GmBI31Hh0x5NxJA2T/+NtMYDjyH9AB2qfRKJIVXj9J7Z
aBqniR96Uo08hvQeKr421J2WIb1hdnnoMaRqrL6I+Z4Y0pvT5+RxWt5i5tKO0yQoroThIaU2
Vz2Trv01xVj9wArw1niGSn3uDZ/7PgU0f3n2aGgJbe6Y2YpHHhNNh3fRPQZuHQZ+jJgrQ3NF
3KXlXcZ87vuITut6n9bnumcuxpCqeW0o4jTMkD6Kd/+Hs0r7/aa5v2+cIX0KxqrPkI7BA1vP
WmJI1XnkBBqTOEOqanoljOSj4Edb2KN0+KyyLWpidE8Pc/HwTIZU1c2mgj8PMaTdAENaN/2i
ik6c7lG3uBJemAXRl6EeYEg/QQrOmd3+myHdIz9MjP659Ks3qXqmK/z9F/FMIYa0G2RIxx5D
eo8uKW2QGT/7k7ZFnCZxXppi7YTrTaqe6dMwoTkxF1yIvE0M6Q1OUKqow7kM6T1qfHbvSAyp
2oeuWc+xR506FKc+P0q+JOSvrPdQxJC+Q4exMqxVzanjLdGvTDKk74i2tfEAqzv5oSH63DxB
m/uOOt7a8C6N2FxA/eZ65jMW6D//jjx3x2P1KThWtW9rWoy7b6yDtA8TaXOreNe2GacZMe76
2KNoLqvFtR6tz11izZxD94g5mFa7T8t4DOkYFFAZ85RlSN/Re1L3RG87e9RX1F8Wxs9U5dN3
ZKRXzLVHqLnCa99ygCGlOq6uYw55j/oGD7Qux1HJidMIe66NYEiVm+kEO5+jx48emI8qibjr
Iqe+4/sa8ncsGdID8+QdwZDOMNd20PmT4jTEkE5iDCnFRF9w22vOpzuss0jXE2dI7+GtYvdp
a86p71jL9TnueiJOU+yr2BIMqT3nOjoMKeWUDuopx4A3qf6e9jhBDMWqz5CqHHEAL3EeQzpG
13erc/qLH6W4e0CO+DqTIdWf8Wz8T32GtBtkSMuGXU6LuDsiTpeGH6WenvvTXXPUGCOPId2z
d/q9YEgz6NLSxhh9YFc0ff0b1vcTw2lKbW6Szw3uhebvnb3ctQ/jM3uGan3ukvW53aA+d8pr
k4EzVisYRwnmFSXvkjfX23H6jZ4Bl7xHe3V4l0feo1EN4yLW51H729w7OXWLHFkJMKQfHNuS
IX1Dz68Za9WGzh41afLp6oe179RjSO/hoNCGCsgypHqfuuT3Hzo5lXySKr/4k45EnH5hbZ3m
dewr59M18inNmYsYQ3rPvX6u+Zz8lXPqM87SrlhH1gvGqc+QTlg3rDkz4kff4Cy3MvP9eywH
l5kbOwqG9A3KwFfuTycZUlXHTCJnS4b0DauoNZ+BSIZ0jPgtI2tpb9I+yCDysKI4Hf/Qk6oc
YEg/mSEtOAypUmJ34OQbZ0g/4b1jx53PkLr86AdG4dTE6RfPmU3ua9Yy3p1Fcc8LPiMvGFKl
QO1iJi7yWA1pc2ceQ3qPVZ6K04ngR28wv9k+P/TbHUVd/0Wwy8SQKnW/ZnmIu5Q5pSN6DW+g
zVXXZ6FO0ZxmS8TCvei3sYE294Z7CRV5nOp9iz9W9bi4EuOii3GhWeQpZrXd6Z4Vaj13nCPt
9TmcvT3yfD/DnP4GmmHDNepH1JRdLo3OXuM+pPcgg9o42T6HIb2HEtR6G2+cngwvvPbtB+PU
50cp3yW4Z0LrLIZ0jB1VGWvYcxjSMbJuGZp37UH6Gz9K9YId5oIr41vqM6TdIENaDjCk71iX
TkxMXCKf3uDksMb5VPKj7+xnZvlRysEZ8G3t07ez9RjSV/gnzlhv8TdDujtFVgJrtJ89SHtB
fnQu+tAsRKx+4cwsbXw1Je+S9xhS0oi3oUCwDKnrQSoZ0nt0s5a+nSF+VD3TUozVV6jmLg2n
GmJIB8E49RnSEXup3PK4Wwp/lxA/qkau7ocx5rEXYkg74nccoUpTxs6drlenyDvU01bci78j
tLmKl1gLb+dnaHN38PncYK2oxunzDz2p9NqkIvS5b+hHb/1ca+h5tIY+I+K1WUVo/qhT6sTw
G3Xwp9vTM3bQLfwB/70sztLK0BV2PH6UvqeC0z+FGNLd6S61T0t7DOkYZH8Zs4NlSHdQ/7+a
OH0JxqnvQXrgdeaX4Udpz/mMnal8/4zz/iqOlmcypO/Yq85xKq4Z0ubpyn/i7K3qxOnUYX06
nINn8CdQWrI6x2qIIV14DOk91AqWLdlxTqV6e9ljSO+xamtjxWz50Rt8y1V8qo67tYjVN+7N
XBQM6Q1OY6qmh9faidM65gLpQ3qDaKXrVZwOA3F6F+BHR8wuy7hbc05t4jeceQypiruG6DlC
DOkOu1/dY0oypEP8tTK6AmqGVPu7DMw4HYrrv0xPqom5x2dIu0GGtBJgSHc4Y54hS2iGVPMu
K95DVEWcbvG/zg3rbLW5xN+tOR6qQp/7htXQ3PDUU5xKd1ElL/Daryo0f1s8hWVUpTb3i7W5
vaA2d8FruY3Te+Iev6PVQ+ygz/3G+qZofJc3Yqy+4CQoaVi2HIjyLupoNd6npR0urYC6V93z
IN2BU9CasBF7Xv3OkL7iv81MrIYY0l5wj7r0GNJ71ATbOCf6mR9Vz7QV778A43dtmFC5T50b
JjQnPmOCteXRY0ivzFpxJ+I04nP1leBHtV9aheNUn7f4seozpMPTryNr7j/5kNrrH3B9LsaQ
/sSPyrhbmHtUTt1CtboynsQ7cc8Ea7+68S1dQJV5CY3kluP0LRinvgfpGuq0ueH/35FPl6w1
6oCiizOkK2hBdD9WYkgvcNKpGJmKx5Cu2C+3JxjS5ukzLjAvpgVDSte/4Fxwbvx4SZu75HOE
DsYojdV9cKzGGdL703e24TW0ZUhVzB6ELupdjNM22G3tsfbuaHN1HW/v9KS6x0l2G9mL7imC
Y89g3/VlOE07VptY++lz33doc+31NFbHAc3fHfv+dIQ2d4BdRhlzjmbg99Dnbri/hfZ2/hb3
TFHHaxnuUulzN8iGr9xr+BHnXG4v/qTnQXoPJXIbGdHyo9foyU08qJ4LDuL9H7Aev+RzE2JI
r09/R+XUD657joNx6jOkA9DmtscCMaQb1OjXXBuR/OiQz6NpzpQM6QaaqbXpsZAWnzHDZ/TN
9dIzbeAxpMpflDzsWg5DKvnRboAfpbVvJcCQvuA8QLMlf/uQUv+vOfu1/O1BusRqcWJytuVH
qT9diCFdnK5Wn7ELMKTfJqeGGNJnjyG9Rw2sDU7GepAqB7UCVrhHhx/VcVfh2l9GMKT/8Bzk
0ecypCX03rB65r8YUqVJfBLn5HtHmzvlOJ04c4Ecqz5DOkDnoLLpv310eJeix5AOoHIt43wr
xJDS9UVxfcnp2Uj+5qqCpH7LR8zTdE9JjNVrxEPRfIbV587Y36UrSFSZUxLMK1rN3xxnc3Pj
qyS1udQ3mPYtdaH7W+CsV5+/jR19bhOxoHLMk2DTJuAfCx5DOuBT4ILDkL6exuYK6+w77OhX
7NuXYyXhteARquJ7ucLfShkP1AVULBXkZn3O9i/4vfhs6ZIZnapgSz+wxuggUuPepDPuZRIJ
dqgOXfAMc03b3GNjuIGKjeVgGtiBfEBRlDPX2/hto4f7xDBuTdQ4huB5xtz3vO94k0ot5IvH
lpYw46knWwi2dAqG4sF4Xlu2tISOrG2sXly29AvrlFaMLVWK5a7o5UhcKWnXHrFHHJp7Wuae
HmL+n/mMCnLPI9gZvX+bBnOtz5Z2UWsr4100W7pDbk9AMaW5Unn22mV/zpphRXN48k/sZa88
trSLXrll1IA0W6r0TVcYwz2PLe2yN/1YsKVJsIEq9494nCZ/OA+uBtjSAU58tJ8EsaUr1EM6
UIPF2dI+nm8K3almSxM4B+/gLrreagG7nGsOwhtsKFgYXRNsCD1gD1XtKfKgul7qdiu8JuwH
fV/0uLsS43SGdd6R9xYHh4PRHmp0jx2rr+wTrTnoo6MvoP3bteelVuEzRsmW9nG2PeGzEWJL
i6f/X0XUhWFXbZwO2TM0Qv+Sn9nSfnD/uvLYUjXex6iBRIItHUPbd4df2GVLS9jh2fUtcaXq
mVTVVp0aHDy2tMR9QjKcaz8cDubKXG/jdI4+LHr/FmZLZ8E4td6kcoz3jId16yy2tHf6RPKO
Pxq21ObarMeWdk9/cQ2WL8yWaq7UfSbKhdqLJ8SWdoNsaTXAlo4xj0zhN3UOWzrEOJuxf8t5
bGmPOfOBYEuLcOfs4F/jbOmEn6kp2NKI+7SOTJxufzgPXntsaQlZ0vYR/WBvzHv0iLs119ux
ugNbecmxTWyp0htlRU3wVozTF2gBrs04TWBGvEWmoHMpfY8dqxvkkCvDQaeRx2p4pjbvX2YB
LeAdcypPYu3fP/0NlR8qPCZuoV++wu7onXvEPQnNLp3fPaL+pHtPZVi3e4EOUppZexXnbMSs
6T4sGfH+Rzz7jWH8ijhzK3Kv9Lg3qfp+k8IjkbhSysEl1NyuOVbnwVj12dI+KqXWszbDOfVO
nG1LtrQPPYc968hyPq3g+hvDlcq462M1WUZkabb0CxpPdRYx8tjSPtxwyji70WxpEnpYVdPT
fEE2GKc+WzpH9WoqNMhj9tx5RK+SAe/HJFu6wjvMuZc3saUJKD47cMyJs6Vz9B7Q9b2/2dIp
NN4zx5/zBlmocbpWKUXSHKshtvTVY0vvcfLSxvdwDlt6f/qcMXJwWrClcoyXDSuaE/dcirmA
2NI2XEkLeBaXLVW1xTyfT8fZ0hQ07DROQ3Fq2VI37q55/s4ZtnR4+msl1HBXHls6wDxie8jT
DLnEk1e552tLEKT109/L4pTsyNdbze6Ya/ctodklD7Uezv1L5h6r2x2xbrcnPkOO1SNzjJZL
bKH63jNspdTsVgxbac+0yRkpMt5jRa6raN1ulvv0X2B/txP7t5bRhRdF3NVPz14yWkjJlo54
Py3Z0g547xKUFD95k/ZO//rT2tdnS+8Qlz3jBfq7P2kOHcPV99UUbOnP3qQ59EovIqosj1BF
Tm2Ca+ny/JETK43U6ZtSappbwZZGiIUOVuQ1rNlDbOnGY0sLWHu2oT6ybGkL45Tm8YG5xyph
hth3zXhttuCcWgBbmvL8SVVXNaVZHhpWlHJq5vRNVowHVEGcCvaRUwbG/5Tyad7oM4+sXVkE
Y9VnSxunT8kiH1m21ObUhceWNtABu+SxpRe4fmbYUhl36jNK8FBtGbZ0efqkNTRWDx5b2sBp
Tsn0AFL1ljVO0Ffcg/iIvhz+OH3w2NIcRrnikGuGK6XxtDp9xppVQy5bqu7ZYRxdCrZU6VuS
otafF2+ZRE0q4rrMAJrdIk4jO/hXuj4S129w/TVf32PP0Mjcs+WxGtLt6v1+SYzVPlbVQ+Pz
OkENKYF1Vt5cb8dpD3Nzx3hnLqBESuI8+J57P6pnuhHMGu3T7jy2NAedVoSRb9lSnVPfzfuv
xPWK1+uxJi3Mlg6Ce1Q6K4uzper9u1AFT2Js6TU67sXZ0gJitw0F9M/+pGURpz2sVzucs5ec
T2voMKb9yly2VD3TFLFa+YUtXQbj1GdLG+BqStCGaLZ0CB/hCORS3JuU4m6IWG0ZVjSPPj8t
RMObx5Y2Tk8z5VFyjj+p+vsN7o3yE1vaE5HoaiEfPLY0B2+/CJW8c/xJc6g7RlCGncOW5qCV
VSNtb7hSWj/9zJaqe7IYq6tf2NJBULe789hSPd+PeM/17HAwReETWPVi9cnwqNL7pWP4zZzI
QWNwE/ozVjhp/YJuQ+egBzFOIygfpobf3GLGOHAvVOvP+RzQA96Z/gNvYlxMkFP0We0DvEoL
2JlvWP/UErpdVfFSpz66h3wN/1ZATXfNf//x9G3GvdSkFrIm3r+LDNJi3cqzs08de/6kBXyv
bawaLVvaOn1TSeifaI/2HIxT35uU4m6GtdaW378mcurW+OJ+OnF3wBh02VLKqRceW9rATryE
FbdmS1U+LWCPtvS8SemZ3kDGDc09lFPL+E3+cazWgzk1zpbmsP5aQW1k2dLV6T1fUA9fxdjS
HM6AVugvqblSysGJ0z0HsJ9RjC3NwZMkOj3TUrClRcRbiC1VnzHErLwWbKk6YX1Cv8gcx2mI
LX0T+qeGiNUh6nI67l44p+4RF28cdw0Rp33wZGPHn1SNjaTwXmuKcTrAefvMcKJSs3slzoOb
Tk5J4TN+Y0tfgnHqs6UN7DNKpufbX2xpAzxVic9eWz+ypS1RNWnA5a+EUUfXt7Ee3p/+Uze9
SLLOZ+yYoaLrrWZ3xlrAnliPuufBD4ZRTotxlMG+Q/vWXqJCPcJ+YMfzfUE88RVO+PrGoymH
E8EKurN9IgflwHDF92gHz5tUx92Uzz7PYUsbWGWVkDN+Ykt7Qbb0wWNLcyD5Ezhj11wp7Tl/
ZkvV9/WNfd3wLLY0h64GCaxCzmFLbZwmDVdKOTjOlg6DbOm7x5YWwDe1sS4/hy0t4Py9jW//
Z29S0tDInFrAyG0JtrTFrhhbjy1V12ewd0wLtlQ9uVpfa8/DVTBOfba0cXrrpcnBli1V3zh5
nX17bKmKoyl6TB4NW9rAOxSF91rdidMGz+eaLVU5WlV5n7lXlWRLVc4amr5GOcOWdjnPr7hP
fy/Ilj54bGkOdQAVdzXBlm6gCutA++yypWrcNTCuGoYtJc3uNf92S96nlUREXiE7dfn8bYj9
ilobfKJWWOTri+IzHkSeG+Kd1Nq5xHmOxmlIs7vn+TtytJAF/PZt6GGIZayzu20bq/gF33MU
fXnUU86Nn2cLK5cd2JkXPku7wRrB3aOlY2ypevcG4i4yXCntOdVbf+P9EzG2VN1zg/mjKtjS
CErjDk4v6f2j4PvH2dICqNc2yCXLlrZOv3EDPbFsDu469ZQ+cvBEsKXqymu8/yLGlhbw+6u5
7Rx/UpoL1pgLJgG29E6sfdfBWPXZ0sYptrrY+57HlipFUhIkScuwpXXhERZnSxvoPVBiBl6y
pXdQ9zSMV+9U3ENrv5W53mdLe0G2tOaxpSomShgTl8Kb9PX0C5EOQ73FJMaWUqySWtGypTqn
Lj22NAf/sQTG+DlsaQ5nBOqZbgxbqjW7pItemrEa0u0ePLa0gB1aG/y0ZUu1bvfaY0vVOFVn
Yz2u+706HEzCsJg5Zy7Qn6H5VcnC3BresyXi5x2/9JavlxxMxPWE16AWUPPGr05OKWGPYrWQ
Q4eF6fA9G3HPFmsTXXMeORzMlPdpe8w9bcGs1Tg/jpx+YwNk061gS1uIxarpm+tqkAs4U22j
D41lS9V56QG+Wfr9Q3Hqs6UNaF1Kxk9jxPl0jB3Et8eWNhClJT6/Wxi2tAGnKbXvevXY0ga4
xxJ2UJottTn14LGlDdTLSqa3+hj59A5s6Qb1lyPUB+G1b81jS1VcLBFHl4It1Tl1ZXxxZZxG
qOM9xNjSK7Cl+xhbmkMdKyHWil/Ip1XWPHQQDy5bmkMFQtVsMoItpRpWBye8FKchtvTDY0sL
3F+9bzhGyqfPGEdNHkcTRwtZwFl+G1SAZUtVJwlVK33ie6bOWM0hb6UFW9piVlT3GJqKcUre
a7ruR2ypGts7OAjR2m/j+ATKseqzpTpHfAu29JrPXzRPJtlSFdtDuHEtDFuqMkkN9fZHvj4t
rk9g7dcWvrgzh4UZ8D3X4p4d8pzuMTQTut0F63Z7on4pc8qWx8Q2llMi1uMNHc1uFeNO+3Pu
xT0L7FP0Wi4jFKxVc5aWQpdE21ekxWxt29mjpvD0c4ctVdymep+Dx5YqF58vngsSv7ClvSBb
WvPY0hxqTRHqxZYtVTnnHeujeowtzYHFjNCp13qTUj6lHPzCObXixOobYjV5Fluqrq+Ls7Qw
WzoKsqWfMW9SHXdTrGV7rIf4iy1VcfTEa6tz/Ent35+c4U1qn+lbxOrWYWFyHKvbYE712VI1
3+s19zlsaQP+dyXoQHTc/cWWNtGDjmo8mi3N454I0RBnS/Vn3BjP0AVO+w7gYEY8Tp+D4zQt
/Dm3YuyVsZb7FmzpCoqRDmYVly3NoefXCmcxli1NgN7owKmdrj+Kv9/BvkF7qUltbh1xrZ8p
Ie7ZYV2vvQhJn1vFjm2AHVueP9kfqzR/v4icssBc2Ob5fsva3E94Lg14nL6IcTplnZgdRzvH
+6XH52m3YHQ6glkr8J6zKuI0jXwYGdaI9qhlfF8dwxDKON3j+20Ib9IIs4tmk/b8/qF96tFj
SwvoxNSGvsGypSr2SqxZctnSwmls95GDI8GWthBHVfTzlN6kOu6WeDOdt3ecU2fIqVWPLS2g
c1MbEW3ZUnXedYB7AMXpLhCnhQBbqqjUL5FPaX93ZB2jroe7bKma80vYBy0MW5pF594i92Z0
2VIVdwes5VpnsaUNVNdKUOPpZwqxpb0gW1r32NIc+sSujN7kN39Sff0r9lA5wZYezfUJ4Yt7
FPckULO5EmxpEd8TadRctlRd/47P6P3Clo6C2txjjC2l/NDmuBubcaT0uQP8L3fmbGzjxGob
424r2FKlJ1Sj5IFzxFbklDn2aG1zveRgXg3vKfdo1/xMPeMZKvW5XR6rbwHNX8H4bT47a7Nr
aCRp3G2FNnfBOqqO0OY2TrNMEvP9gllM0uaSJmvOXJTap30KZm0Gjd+dx5ZSJ7E2Tm/O8Sct
YLXVRj38Z2/Stx/WvoUAW9qADqgE1u8cf9IGZhDSv5zDljahiSxBIajj7g059Q605ZrXf5It
1c/0T/iTlvA5ai5IcZy+BeM0zpbm0MNCrcs2gi1V3/YF5pOW8MWVsfoPc/6lYEsTqKp2sMd0
2dIcerOp9WVfsKU6pza57vfgxGkGa7+NYEtV3e+Nvde0P+coyJZ+eWypGkf/sOfaCrZU59SF
509awFlPG2PcZUuVXmjOcb13xuma425quLgidHgrZJS1x5YWwGy14T9i2dIW+gJXMc/sWYPk
x6nPlqq4q6InMY2jPc7/77jnixxH3+KeK8TqG99zwFikfdorax474ldROSgv6gMHnPLegYl5
5bpfR2hzVZ4bYn3Z4usXWP2rZ6I+/fo86RAcqyvmGAdiXHxgHF3zuCBtbgWMWZ9zUE1UK1M4
AYrA0uXgDFJAtevK9LZSn6hmDfVMep92i/OaiceWNlD9K0EBfY4/aQOOriXjQxliS3tBb1Ly
T6IxXnNi9Q1z7/4stlRdv0a+mwi29ChmdpctVfX2f/i+WoItLeLU+AhPI/tMMlbzqNnUf2FL
R0G29J/Hlqr8eI3vvijY0gHvTLXG6dPJp9oXd8R1zD3n1CWqQn3Pn7QAf9A2KoRxtjSFDtEu
W1pApcbW/cLepPtYnOp1ZiHAlqr5e4q13PEsf1IV20uhkfwSvi8LridItrRx+g0OOHvT15M2
lzQPn+xX67KlDeiMSqa/VYgt7QXZ0rrHluoz2Z7hFaU2t8ZxSlyp1fumsKvocn1g7Ohzv81n
LMRn0PVXfD1pc6vQGo/MZ6xitci+YeVIm1s5/V4dqJlrWB9XfvDn/OY5/58zVkcYd9oXl/S5
a8z3ulb4zzlLy6NngWaaj6gK7HFHnc/SMjgX/xB7tArOKjWLe3TWyyuM73MY0hzOn1boCy0Z
0gfsd7U2eRzco357/GgB3JCOu4HDkFJO3fL7fzvvvxRr34OTUzfGazQXO3vsM0Nw4Hy65j1A
3JtUPdMsth4/cE5d47wuwTn1EMypPkOq6uFJsKwtwZDeYdy9GhblydvX6fk+yfmUamIJ42Mj
GdIG6uMlnOFbhvQOVYONYRu6TpxORW01yTl1jHrKO8dpyJu04fCjMu5ymL+XDkNa4TPpRIwh
pflePfPWYUir7J0eZ0hzGEVKR/Ui+FH7/U8EPyqfqYRnSguGVPMuTeZdxkF9bsJjSAvIJm30
I/EZUp8f1fVz0kVpX1yfIS2KincBNf421hQVrm5FWAk/oQKgOU2pz7hCTtFcq9Tm9nmfcgho
/gpGP77AmacdF2mcsWoflxT0uUvkhRrXE55EPVidP5WEnjfN2lyaQ3e8R/vnaR4bHj9awH26
/nQ8y5+0cBoNO8yF0S8M6UcwTiPPm7R5uncntCOaH9V7zhBD2gThYc8S/2JI1ffVwBn27wyp
vf4Tf39s/j7lU+onZhnSXpAhbXgMqYqJHta+VcGQ6n4NOd5zNUWcXqH7d8S9z3/jR23cXcGV
tms41R2PhwZiOxNjSEkzo+aCncOQVrCO1gzpOMiQJj1+VJ9z9bF31/6clFNfDa/oMqQF6FTb
6DtsGdIWerpUjdb21tFnvGLc7QMMqc+PFtBXtY2eevaZSJ97gG5Ex+pHMFZ9hrQB9aaNu78Y
UrWH6Ir6QJwftXPB0RmrWa5z0D0tzO5D1KJ0H4MvZ71YQr9VzaguoGKdoFdCmcdpJjhONa9Y
EeOUvifSxdC4IH0urc2mhomsO/qJIhgHuj4BbW4Vfu5znBOrT300Z2k38H3pIFO63qQNrFxL
mEMsP0o5eI76SM9jSNW5SQNr+IVgSO+wt7A6smzw/eMMqc6PPdNjQe9Rs8LD5tFb+46xNj06
DKl+/0WMIVVxd4s4/TiLIVV//wVzwW/epGPM6aG175XHkOoc2TLeob8zpOp60jIfAwypz48W
MKeq+ktd+OJSTn3Euvje+JnK9d8r5oLEL/6kn8E49RlSFRNTzN9HwY8uQVqo0ygbd5dOPWXK
uiPJkN5g7P/zGFJ17nst8pZkSOd8Dt9ytLkXmDvGxjPU5Ue1P2c/yJA2PIZU74ki41tWEF5q
Dx5DmsPzRuiloxnSOD+aF46pOT4Dusf6b8v3SH1u2twTxc73ejy2B47vyyXv0yZBba7uIZ93
xmkf2twJ84oT3iNofW6Gx3beySlvGHt7vkf2qZ/zPi3LSnq7T2sar1G59n3G9zt1+FF1StLB
37H8qMzBSZFTB2afegnuQL9/Jfj+PkNKvRnHfIatGdIt9pxaF3XnxGnbcHnaF5dyKvmZap68
4Kz/kqjZ7B2GlHLqk+dPWsCMrnLwRDCkKmdfCy+1YzBO58ILs+nEXV7wKH8zpAns064ND/o7
Q6pyShe1kaPgR+/Qs2/FftQ+Q0p5aC/8Sdcg61bG96YfZEibAYY0hTpsn+vh5E264nVZi/dc
eSdOdY217/iTJnDiRvv9OEOawr60jz2kZUgfTv/pYN6NM6SkkexzD+KB0eYOwEa3eJxGP/Sk
SgcY0ilqWjPeE2iGlPweSjzuSs5YvcA4yjgM6Qb186ZhNGXd717sA5dYy9P3RPrcD8Npytpf
TWj7l44+9x/rc78Cmr8C92ZsOdrcazDzuuf+vdDm5ozH7dhh4NWcvxZ6i7LzO+uztKS3T2vy
u5SdM4omcrD0J23BK5lYqTg/SmvrtvCmDzOkX8FYDTGk17yWbQmGlHJqlc80Ws4e9Rbr0p7w
Jp1gH6W0FVkRdwvv3HvJn/E3Q5rkHNz6kSHti19JxqnPj6Z4H7xCd8Nz/Enp/C1Cx6jzGNIU
dmB9k0/Xf/CjKeaA1LnByy8M6STIkF4HGNI5FGoD44UpfV98b9ICPGfa3N1X86M0nn5mSFVd
sA0ljmRIiVNom+vlWE3i+oXDkK6xRyvxOP0XjFPLj7pxR3rbvMOQ3jET+hJgSNP4pIbx8yTe
pYQ915Sv3zv7uqQ4J66xNvff6e8vzVxwiD1TGmNbexHWmHfJofbX4rFaC47VCY+LtKOLiky9
feBocxecg+4cbW4S67im6Ich9bmf2NvkEDdxzeN1gCFNQ5us97V1zqkv+H7nHkOqemgMBadQ
53z6huuzYu1bD76/z5CmMLNF3NttYPaoV8h3R48hTTGHnRDepAl4SneQg+L8qM7BRXxrkiF9
QA4eBBjSFE6NuyYHX3FO/ebeQxSnIYb0xvMmVXE6RE1yJfhRqkUT8xKZe2SsjkR95MXwLlOh
NW46a78x6piJXxjSprP2a+GZ6oIfpTqdy5B+B2M1xJBeovb3yePob4b0EuPuQ/CjddFrSfOj
btxlUR94Nfe0oabKY1e1CTCkV8hztV8Y0n6AIVXj1OdHaZ2lTgNs3JE+9x7V2B2v/wpOrA6h
vfp0GNJ7rlxPmGXLxbTMXePRJLW5Lxw7RUfz94rr18InUOpzP1mfOw3qc295XLQczeMIa78J
84rSS+3aXH8U15cx7rSfp9Tm2p5Uap8W91KrctwVnX1qDmvZzpkMaQp+HT32Nwl7k06dPapc
+94GGFJamw6Nd6jMqUN+f8mQztHLe8L1FNef1PcmLUAfb8/SVmbPqfKe4g6e+TM6jpZqJPQp
miHdoLba43PvRDBOQwzpDfeLajn86AfO0maGHw3F3ZvhOymnNvD88wBDeol9XYLngr8Y0iZi
voR5SvKjZfz9Gsfp0w89qZoBhjSFlUrXjAtiSCeoez57/qQ5OP1FYtxphjSD64seP5pGvwTZ
k8oypFnU3DMBhnSNesK/GEPaQVVEx2lIm5uJMaR2D9EzfCNpc3fYfZBv0tFjSJfQ8EWchzRD
+o6a/ht/RleM1SVq7k/Gn5O0uXvUB/6Z61vi+rxYK65Zm3vAOCVGgsZqMqjP/eJx0fN0S0se
R13mXTbi3LftaHOzGNsffH2Pd2YHnPmmeI+WNj0e1TNpzeOn509aQD3Wxt3fDOkCqtKWef8Q
Q5oMxqnlR+UYb6Jvp90T/cWQNtFLy+qi/mZIr521b1/k0ybrztpGQ+Oe12X5O5YM6RjzxxH6
Qj9OH4MM6Te+w4TDkJJT1J5r+i4/OsJauSPijhjSMkbiO+cIlyFN4DNuAgzpmnOqZEjT6Ake
GZbtOeBNOg3yo8SY+gypHhfbMxnSOWqFk7MYUrr+EeMgxI8Sl+8zpHNmKBe/MKRXwTgNMaSX
5nddoM/s7/wo7YNJ89g3np4+Q9p29LklXB8ZTpO0ud9gLlt8/c55poPQYY4wTu6wGnsFTXmE
Binck+rR+G1K3uVB1AeGrM+tgbSYGYZyL64vOv0wSJvbOL0debI8sIOG7dF/hJfam+FH43NB
SXCqY7FPfTZzwUFcn+edc0swpAWcpeveef0AQ1o3WhDJj6bh8xadvhUbd58ip64Mu52J5ciI
tcaWIc3g+qLHkKahVuyaHEwMae30a9mzt7ITp038/aR4pn+cU2+xfspwrIYY0osAQzrDdzjk
tZxmSPfc1/foMKQ5VBYvRdxpfvSAmr56pozxG5U5tYwcPHAY0k/k1HvjZypz6jNyosuQ6uup
Rp8KxqnPj1LcXWItl+E5XzOkxIF1AwzpBeb7W8N3Uk69NmfSLkPaROcYWvfQ9bYWr3s5S36U
+hrlEavlXxjSfpAhfQwwpGl0FI54704MKXmpqfOkI1+/967fG35UPVOcIaV+y/aeOu655nu0
PneF1Zr23k04+5oVKgh0vdTmXppxmgmOU+uLOxdjdYmc0jPjiPS5Y9RiLvmeuXOWVkM9Qftz
St7ljvdoSq3qah6rhgeVcfqItXXVxJ3LkKYMyydjdYh7/v3CkM6Ce9TLGENK774x+pQ4P0r1
TJ8hfcZIHBm/0d/9SVXOvkWcbs9gSC37ZplTmU+1p/EeOTIUqz5Dqtd+jTP9SZun77wBrVrr
LG9Sirt7Xv/lBEN6B3X6yvi1VZ31ZRc9b1qCIb1DL8UNtF0qTp+DcRr3JlVj4hnny3PDj1K+
W2He7UAxF2dI0+i2rvdpmiFtwjtzbK6XcfqOGn3pR4Y0zo+uUE94N/wojacI65UOPpHGaj04
Vn2G9AX6iRbH6d8M6Qq/e5tzys7R5vZFP4yVGKsvqCnMeWzvWJ97RI5o8VhdOZq/huhNvGNt
7j/Eu64nXAc0fznWRXVERUPVFKvMwFd4HK1Yn5tGjhjyPU/inkeMu3ue79fQ55IvBZ3Jqn3a
red53Y4xpBR3B6F31PzoP+xpqe579BjSJfo5D3n+0AzpP66t5vj9W4H39xnSJjoXlpAxtTfp
tcmPa48fpbh7RH2k7DCk+v0fPIZUfcYXPuN4FkPaxG7I1klD/GhfrN/dtW8uwJBew90vMh6G
fzGkaZACfdNjwGdIXX70Gv/aNVzalHmpIqsML809CXEPra8zvzCksyBDmgswpC+oTc5i/OgI
1ao70ZNq49RT0sgpFYchpY4uXcOE5kQO2mLPVT+TIV2cnqqNN/yZH6XezKFYDTGkxKPovvdb
h3cpegyp3uvrvr47h3dp8fUrZ4+me1ItDadp9bkTw76tvVrhg/EMlbzLE4/VXSCn5Fjn8yAi
hdZydhxZfxfyKKoav82JuKeCOpbOKVKf+8X9Qy5xDuKepV0GGNI7rAQHxmu0xWddRXNWKflR
mguK+I4Xwp+0ZHJwgt//Lfj+PkOq12bfDkNaR5+2AedHlx9NYl1aM/wo5eAEzm86cKWLM6Rp
nIV1jS+uZkg/wJDmPIaUejJY9o0Y0ibv63Q+DfGjebH2fXfWf4+Y8xdnMqQL8J09z5/0J4Z0
gXP1ruNN2jr9jSnq8zYHS4b0GVq1mfH0pJyaAIW85Vi9Dcapz5A20Um1xN1SNUNKXLgdR9/i
+iIqv9Q3JCcY0gJ+iVcT2wlPV1k1TKg65S1Aw/vKNQiXIaUaj/ZkI4a0gBn31YzTww89qXIB
hlTH6sZhSOun36mDHhI+Q/qOcXRwGNI69w/RzOlC/P0B6n4vfL3V5qpnmpraX83R5xLvrONH
6nPvWZ87C/q73PG4+HDG6VJwWe+ONveKx/ZHrCfVEmszfS777uhzU7xPu/Q807QvSc3h0o6i
/qQZUlL0JbkWW3PidIacXTD8KOXgOEM6C+5T7wIMKZ17d2IMKe1RH2P+pFR/uebOqpIf3eIN
/om54Oicp5E+eXKWP6m6/lasx8P+pJlgnIb40azp//Rwpj9pExUFW8f8y5+0AUVvCZUlyZDe
oadMPcCPXpscfP0LQ9oPMqS5IEM6wR7q7k+GVI+jBpQWZY8fpfp4iCGlWp72gdAMaQN910c8
tl2G9Apj+8NhSOu8bqY+P/OgNrcQ40d13KlOwbYvgWZIr6BhTPD6758zVr+ccUTa3CyubxlO
U47TOcZpxNdLba6uJ3zHelItUIPpGt6Z9LlZnBO3uJ6QCWj+ctyH5kkoRJroZlVCHViNiW+h
zX0znmGPXt2vLfrQJFifm4Wb65j3aReiz6M+S8t5DOkLdi0RzwWaIb3iNf3RY0ifsXJsGb9F
yqcpvPsNv7s+b/Hf32dIm9yVJu8wpIXTXUXTN/nJ2aNWkYFvHQ/SAnoYbEzcRU7O7vIzNYyv
KOXUifA7kAxpE04r9jdJck6d4forjtMQQ5r3PEipnpIwPQk0P9rg38721ncZ0m/ku4PDkDZw
pjE1vpoLjwnIn+VBSrxLwmgwpQcprce1D+k8yJAWAwzpwvFS+ZshpV6pQ+N/+xs/aueCV+Gb
oRnSETxedL//lJNTPlGzGXgM6RVqNnucl4bi9CnAj5K+ri/60GiG9APZfB5gSC9x7juIMaRX
nP3p+oWTI3aIBc1pSt5lyNcvHR3VEHoO2xcy7TAvWp+bDo5VzURWnLWc7Uk1dvxd7s31UvN3
wFnPM18vtbm3pieV+tTL2D6tbd5/5Z0Njs5kSJvwRi9Bz/OTB2k/wI/S2jcfZEiJ76ye5UNK
759ANdoypNrvO8d7tKbDuxCl9eXwow1mJDrIQ3GGNIW5sMdaNc2QNtA/a8Le1vMgQ1oKMKQz
9H9q8R5N86NpUJdFjtOb2Np3jj6PkbmHPNNyWAe8BBjSBTTIA47tvxnSBdaKI8M6Uz69BNew
5LrnhfNMMlZDDGkaOTJ/NkN6ixxUj3mQUj69DfCj1OenKeaCDHu8PGOUTwIMqf6MhWBIC+jP
a+sJmWCchhjSa6cnwbfwS5tjXab14zJWV6J3jWZIm+hLoD3WHh197k74tYxZm9uEcuDJXC81
f2nsG/UzXbFf2jOuz5ieVPOgPveex0XWGavP2KdUmFck3uUKu+Mcr2WyztpvKvpCfrI2N41x
WsX1BV7p2z0a8QhV41u6cPqrqrXv95kMaZo5vukvDOk8uEe9j/GjNu7mqI/Uz2ZII7z/6kyG
lHp+PXFca36UiFztr3sZW/tSTn0yHrshH9LLYE4NMaQZnI11Ygwp5dNLjx9Vv9yXYJfpmVRO
fUEv3Af2zHUZ0guc142Nb+nvPqQNrONL6Oz2kwdpFORH8yLuXIb0ReTUcxjSf6i5D85mSGvI
D7c/8qP6maKY5jEC2/ETQ9oKMqTlAEO6gB5R11MWjr9LiB+dmx6M1idTerw8GE5Taqk+RE5Z
MO9yjX2d9gO8c9Z+CdGPdMHaXNo3Fnic5mKaPz3Gc4ZxfHDGxVL0q7hjz7QP9I7TLFvNWZvt
RL/QAv6tiN9qw4y9GjOWS6OztEyMH7V7zj20Z/WzGdJHoUOwPqQ71ojS+4fiNORBmsY6qyrW
mX8zpNSDe3g2Q0q946YOQ1rAXLA2nnRt5+/vxN8nbQjl1H+ox2Y5VkMM6V2QIX3DjF10GNLm
6T8drHHjDKme711+tIlZuofrKe5chnSL2M47DOkjcnDf+JZGsR5efcPgEEP6CF3aAKMpj724
H6eVAD+6YF5KjaO0w5CmMS46AR/SGcZdZHw1KafeYI08DDCkM64nSIb0N350znVfW1sNM6T5
gD43F2RILxCnLxynPzGkcT2e9mzX/KjV+GX5nolzz1QwNWXW56YQnzoWpl7Nomm4Tsm7zHmc
loPjVLPLaeeZ0nD1iYxXs9bnXkNrnuF7MrF6gmXZSJvbhKvPihn6I6r0bo/HjwA/eol334q4
kwzpBPtUVStec60gx3P/rceW6nz+8Ys/aRRkS+8CbCn15e6ZPg/nsKVp9jrrCrZUzXUjdL3M
BdhSmiN6gi19PP23i9N/PnlN7LKle8T7s3gmy5ZeIFIohkNsaTXAli6x95qzRiLsT1p1ztiu
Rf8fYkubcOgjr7mD8RuV2g3y58wJtlRx7qrv0VOALZ1jrPQdf9IH1FZIM7HnvsF+/PrepFp3
SL6HR8OW1tBRQtUErz22VOvrbx22VOWm1emq2wBbeoV4LDlsqZql1H6vYdhSV595g3mlb+5Z
YN//iM/44rFaC45Vny0lzXKf6ybElr7gt+mAvPPZ0ivonyLDlVJu+T49wQz3TJhxk3rANnKH
9sj+QsVlBg3XimsZBUcL2MaconPTP1QYpthTLvmMqRXU7D4IL8y6s387CM+lF8xlFxhbVaOx
qjvrwnesI7V3Zgu/+gQrjyezf7sQPfpVbroPsqUXnJtt3CWRRcfIz2+GI4yc3rlq/3ot2FIi
hjrYpdP7J4Lv77OldFY94xgitjQDLpH0T/o8vBFbF7dRRbJsaQb5rIK/FGdL52BLhwG2NAVG
IM6WLpkk2Qu2VH2XWp+54HVxIRirPlvaRMYp4TfUbKly0FGr+KFZs906830XmecovEn/QcXZ
5Fq/9CaluKOzvK3wJ22h6kNVoThb2gTnUEJ8xtnSEa4/YgUVilOfLSVWoG/8ri/57HUHblnt
z1ceW0pajwj6Ac2Wfp/mfFWnvjBMXM5ZE6qc8nY2W3qLsZ02XCn1EIqzpe2gbrcWYEvniFPd
E3Tl6Ha/AmzpDGdAfcNiWrb0CqsYPRe0nZwyFP0HVkK3e4XzOOI35Vh9QZ1B85hSt1vncVoM
agG1H9C9p68irozGnqosp6HlIfU23VN2asvqfLdieEzycKkz2Uj7t6Lo0U99RbIBtnQJjXfb
cKIrzAofyI+kV1l4bOkStRz7fW2xV3kDMzrimmgxGKc+W6r1YmnhTar85btgdFaeNynl4AJW
rXcOW0o5dcu1HMmWNpHxS5inLFva4j58/wJs6R1yfM6wqAucIzSRVe85Tp9+0ELeBdjSNKqR
upcAsaUvcGXqnH79rceWprHXi4z3bgv5VClgOzj599nSPOaCZ8OVUm65Q7Wog3VPnC1Ns5fa
VLClHaiCOqi3UZyG2NJ6gC1dYP6eG+5T5dPr0/8lUW+3WsjI83554to6saXp03+fwvN64bGl
z+j7MDR+phEisHK63uqiu07tvi90HsSWKl3d1+n6qjgPLgVj1WdLlUZ2h542R8OW3uKEz+qf
JFvaRGzZmmCPVYGq+vpsfNEGzloxz89U5M/oCd3u2Hg+DwO8p/YMlRxMhcdqL5BTCrzOKjla
wDH2BNrn1Wp2aX9X5jxUcnS7Y+xSnvieCdSJtHLN8grsiLPJnWDWOobFnXj9kr4FW9rCs2bw
r3FvUskjdI0Hqs+WRkG2tBBgS3VOzQi2VOfTdoAt1bxa2XClNJ50Tj3yXHAfY2Eicy53Dlt6
h2dKCbZUj9cK+wi3g2xpQ+S7gaNbrouc+jdb+gy/zQHH3auTUx8DbOkzKtk91iC/Ovn0VjzT
0Mkpr6K/umRLrzDP7KH9D8Wpz5aqmFjj+sVZbGkTK0OthWwJtjQJtquO86g4W1pHpOmcTQ5Z
Y6h/31hvKdnSJtgfq4seoQPdGB1hdjhxPqIOHz4PLgTZUorVlWBLD9iHWD9qly09ipogsaWK
rbwQ/pz3jmZ3jr9/xdcfUKdXuk06D96aZ0o48RMJfvUDY/MdfaIOJqfsg2OVzozGYpzSuBuy
/ucVmt0H7GgfoJ6i6+NayE+xr9tgzqrhPO2B6wkFnOPqc7YVIrtkfBJzsbiLkO81W6ponE/s
ObcBtnSG7ytluFLKwWqkXWIfvOf3D+1TmwG2dIGY6PA6k9hScj+x+ieXLU0iruuCLU1iXVbF
XlLHncuW/kPOKgq2VGWRHdghny19Zn/SumBL1QpJrRf12rccjFOfLVX6pwbHXVL4k97ipDLC
CjDOlqq4q2K+zBm2VOXUK/QJeQ+wpff4jKHxM/3dm7SJ36hk6k8/saVRkC0tBNnSBc7ASj/6
k8bZ0hnWMRfCm/QW63nq+XJtWNGjx8W1BVuag+72iFWDz5a+4JmiAFv6yT3620HNbtNwootY
3I2FbxmxpWvEbxb7/DhbuoJuw/ok5tDfpoM8uODrF05OmaP+otlKqdmdGXbTPQ9eoSdCh+eC
raPb1b5/laAWMMNa9jsxLtrIKVWe7xeCg7FeagVnnOa5F5auRS+FbnfKut063Bbdc7aLAFv6
jHltbL6vv9hSYpOmxv9U7lEnYu1bCcZqiC19ZDW49SfVXmrP5v3LTtzlETULw5ZesKNkg30A
XG/SB+ORfRBsaQ79alROHQXY0iLXPa0/aRFzh/Lh+uQ4fQ7GaYgtXSKGxsKb9HD63I3xo44C
bCnF0bNgS3VOXXNsVxxmLUJsbwVbmgMT3kG9PM6WXmOFZ310m4jL0em3oGfagY3LI0f4sfoY
YEvXrA9OCLZUde6tnj57yuNIsqVrPqvdCrb0AcraB6wEiRPNxeIuLbhxYktV1/wSKvU5jy1d
I7b7hsesYIZf4nrdr6AaiNN8kC2lOG0IDbJiS9+RFxMYqT5b2uGuFznDln6ieqXOw7U3WOSM
7SWeULOoqgKl+giq82PNeLma3SneRnqGLrBauEGN/obH6jowVovG53XgrOVWpifoCLPaAd97
B3Vgun7icI+SURlgnDyiB3FNaCGPPFZonzZBn/5NgC1tYs2UP5stbaNO2vqFLY0C3qS09i0G
2NI0Ikn3RiC2lPo1ZPFr+2zppdCLEVuawXhXautJgC0t49cpC29SyqfEkkx5/qg6OZV4136A
LV1yTu0E2dJWgC1doe7ZNZ61Mp/2OO42sbXvCj0Oug5bqnPqNuBP+gwN/pjrL3+zpS9YK2mN
c5gtfXDmAhmrPluq1L1fop/jX/6kTZxNqpnkeCZbOuDeXvY8+C+2tIldm9V97UB+q19S6e+e
eazugnEaYkvrmO+Xgi3Vvi91x59TsjDEkz0LtvTm9H9XcN3L8GcsnFgoinG3w0jtsrep5j1X
3t/XHtFv3NG9Bu/UutFCdoK6Xd2/980ZqzXBabzhdCWFb6mK81G6/ijG0QDjKM3XH7lnsKoX
ztjv+g61m5XpK6K1kGmPLb3GqbbWrYx4n9rGrK5zsMuW3mDuWAq2lKoVHWj9KU73wXd3vUlt
3DWEnuuNc+qIP3fhsaUrVLZ0nBJbqnpiX2MNlPPY0hf236gItlTVdZfYDS8cb1L9TM/o/z03
91BOHcKH64PXf7VgTg2xpRXExBfHxB75dAo6ds1ci8uWtnCW1hb57oCcOsYKcmW8ehNO7XMI
jZVlS484eVL5ceCxpU04R5WgP9BsaQLcU5E1X0cwKqE4XQkvzIHT98P6uBBbekA+t9r3mhOn
5JGdFmypyqljMM37AFtK3Myjx5ZqrlQ/08rJWysoQH5mSztB3W4nwJZS3a9t2Mrf2FIaQ+8c
d3NzzxG07/D0zAXTd/TTqSdQb1M97hJYN5Vw8nvJz/Tp1BOWoofCu6PZfTTj9BjUQubBoKtx
ceHU8g7ci0SNi8/TqB1hBi6jWzxdf+ns9ym7t5jFVJrdr9O/lkEv0x7twTtLu4h5k9p9MPVk
3J/pT7pAfab/K1taD8apz5Y2sSYrofKj4+5vtrSKHHnNsf0XW9pErNl+mV8OB+N7kzaxryCW
ST/Tl8ipS/bTiIJsaTHAlqbRU7ln/Jb+Zkv3GIUlwZbenOazN1Tnj8Kfc+Gs5SKs4C1bmj99
7ifWL5HHll6jEtg17MwDu6GNUCusIE6fgmzpU8CbVHGPFHdPZhxRTn0Bd9I090gt1SVqpZFg
S3VOfQ2wpXPkh4jXcsSWKo1zCV3RFw5bSuN6Yvw5W4ItLcHf7QHrxD3rLfyxGmJLqS/Ui2BL
lf7sEWeyLY8t1f1+tZ+EGh8T9nJaIEdoBq3lnAN0Ra8qYtF6oA13xiew7Vw/Fb1NE/jLPRBP
b1iTHKE29cdpifV4DceDls56VH1gyOPiCV3z0lhrRLyWaXh96vX52xj/fxansR1oaeks7dPr
/5gJsKVF/DpbkYOTyKk9nC3rMwqXLS0itt8Mv7pApPVQf9nz+yeD7x9iS4/Id9Kb9IB9tfaF
o7hz2dIs4q4n2FKdU3NBtnQgNMh/s6Vp9jNde2yp5krpmZ6CbGkUYEtJETzhesrfbCn1d5jw
WpHY0it0Yy+gVhb3Jp1x/amNfb1lS3VOLQfY0meo0efGMzXkT9oIxmmYLd0JTjTF+ZTqmWVQ
nj5bSl4xlw5bqnPq0mNLmzhlVevLlseWjnnt9+Roc0v4+0dzPWlz6TzYsqVRkC0tBdhS0izr
HnFjR5tbCbClacSE9fP02dI8q9ukT+AFxvaG75HeL1fmnsjpb1A03mtjx/clyxzMU1Cb2+V1
xrUzTrOmL7X2wpR96nX/w2tH8/ci6ngf0A3ukWkKXPtT/WWaRvNIfUUeHX9S/S4lxF1FsKV5
aN46UBPpucBlS78xF94JtpS6MXYwL9P7b4PvH2JLL8Qe6oPz6RGsgK5J3jj59NVo/4+CLVU5
dYezxGOALW3gbKwl2NI81CwPGGs+W3qBfDoQbKk6MUjCU5vitPnj2tdnS3X+0nP+LXLqBt31
3vC/xtnSFOb7rGBLJ+htl0C91GdLb6HVaprrW9DYkOZB5dQLjy1tImuXoJjVbOkKkaPy/CPH
aSYYpz5bmmZHlqZgSw/QGXSwVrLepDburlFR7xkOPIGc+g8195m5pxXbp3W5vxWxpXk46HZM
L9hHJ05neKMbwZaqkxelZXvnPdqTqWfGx2ovwJZq5jgt2NLU6e9U0cdi4bGldO77ZPw8pTZX
nytfiHH6il1gG2tF7c+5Et9AyfCbskZ/g5yS4c+QHMwbczCPAc1f3nitS23ukj1ZKD9cGG3u
p+knRvdIfe6Ya8iaxyQiVu0wH3HWs4CjS7yvyD/jNSrffy58JT+dfPrI36/0Jn1ljyLbgznM
lj4Gc6rPljZxEljCulyzpSNUUMrIEj5b+o7qzaPhRCmfqmeq/afs3NqSWXau/YM8EBUVD0FB
AQUR2XkmG9kLgoKPv35SI6nqpDsK83qvb631zdkt3VCpVKXGnQEVYS7BllbZF3cbWNG/2dIq
On9GmlKLLW2abGlBeZNGcXeJdWab64z72dILjrueYEvdZ7rxccfra8mWXuJ8phXY1d+9SaNn
ukDts8U5hdjSGtbbR8gM9yDcLLa0bbCla8zffc4pQ5VPSxx3ki39QAw1RA4mtvRr96zHcJze
JtjST0TqILCiU4zUI9TxWuH6mnimHHLWULClTrF2DraC4rRmxulAePJJfe4c+rqcYEvvwWw6
rfA8wZZWd/nmSvArN4p38Z5OUps7RU45D9e7M5k7/LbL4JXi7qmo+BkJz+cb6HM7YMxX2Att
2VstOVYzPC7SYhyVRA+zDrS5Y3xCHXp1uj4jxinpM10e+uR7XCT9g6d3HVFTZq+gN/Qs8Wdp
TzwX1tQedYa1bIbfhdTvHZwrL7i3ek3tUSeYB0/D9UMo0KnG6u455ve32NJbgy29QNS0WOdF
bOkXyOU6+l7E2dJzptK2gi11ZPYRzjwfhDepjLtvxPZMsKU5aBrqTHBptvQCuspW4INayKlj
eKlNmSFomGxpx2BLP6DCqot8N+KcegwtVcNgS5dQUb8ptjQDf8oizobibOkCJ0sRu7qPLV3g
DKQr5gKbLX0yYzXJlrocQf18DmVL3xB3y8B9utw3x+xXDZxinC19ibGipM8d7570lnk6zZb2
8Bn9wK8m2dKmyZbeKrZUxl0Nsfol2FKvz+2zPjenYpX81+4FW/qD05I3kNhlPjWKrh+Injkd
pc395r9/LSLrgvUFbiz6sSq9Xz7DWLX0ud4brCj+7Qp7rhfOKWPlpfYdrt+KcbRBDvJ+nt6D
1vupHYd9mmTTbnB+X0wwpBf4FhvBq3ifP+kFqhGR3/Vc5NNyyKfTX9a+LwZDukC/hl7wAt3n
T7pAHdP34COGdAOl5U04w5b86BJcHvWXpLgjhtRpGCtwa6wlGFKaC2rhO15A9foEzaM/S6ub
cZpkSP38nVH86BSedFPucZZkSFesmMgexJBWUf+K1n7EkBYRCyvuO1pTvi9L1F+a4e8P4WW0
QQ4eBn/OpsmQ3hoM6QV7nXUEQzrefRttzN+pBEN6gSpd5Lu7RT51O5869qNxfpTirotYXQuG
NIcOwXUomOIM6QV6l7S4ZkMMqVON9/BMQx6rljb3NfCgcpxeif75xI9S/8wuVtJezywZ0jXO
kP1Z2oR5l0voSCJOMyvmgrry2yRtbhf65y7vUyoqp9yK2JlAm0v8XQ/M1YBzyrOh+cshhofo
QxKNiy+Mow9ea1Qwq03xPc35DLemtLkb7ldQY+Yy4l1GvOd4YN/u6DyNNI8rw590xf4bDwf6
k7q1X3T2OFH59CK8uxWnHyLu5D51gfzVDO8T7VO7JkM6R2xXgneoy6mfyBwVrq1KhtT9/QLP
HRY/Gj2TZEgHWF9//eFP2jQZ0luDIb1kzmwovEn/4kcvWT+eD3oLz5BSTk1xTs2rWO0iP14c
yJBeQJ3VCPpny5u0qfhR6c/ZNRjSJeojDa7L7fcnfee1+oNgSL3vyzrwoHKctgUbTvwo5WCq
D/wEz9DkWE0LhjQHiopIyDUqplacJhlSt4c4ET3inoQ2dxQYyruYN9gE+45rwZAe47w8s/t3
3vevqPZpJ1gzDPn6GisPU7t38yyX1OZ+IhbW4XqnzX2FSwntWbfBk88aq2keFwsxLshjL8/j
4h486YT71Htf2HVsLdPkWuFL0OZeoOZMe7RvnJ9oLm0e4k4zpH28v/fKIYa0hL4cC9Yza4b0
HXNnI1w/BN/zD3XPKr//s/nuSX40ynfN4AdF+9SP3afXobePM6TnuzEW1dxfeI/6A4Lk0/An
vWCOryy8Sd3MOMffzyf40Qs+U3Q59UQwpE+8D14w79I0GdKewZCuoIXoBa/RB3RN66JG78/e
ZIZeYa3YVfwo5eBL+Kk1DYZ0yT2AeoIhvUX/rqimL5/4A3uwlmJIb7GeKeO8as35IRmnET+q
426NmvtK+JNe4vdzDGnLYEg/cP0k8KCSd7k3GNIPxN00+H9GM1WO/UzdmkI/0xK/bT9wqkmG
tGkypHcGQ3qB1XXkXy19Xyx+9AI+wq2wzvQM6TFOZ2voI0L3bMU9E8SC7zPQF7zLC88dBXFS
f4nz8nbwd5Pa3E/W5jZNba734SINzVDkiDc1VqU+1/eLbKucssI+zfONpM29Q+VkzZrHPLSI
8iwty/vg28Tatyr2qZohPeG8fati9Vb5Slr+pE1zj9o3vEk/MDt0gg/oA3vQ+pyaMxjSNTSi
fr283590EbveRSx1U0wHn5wXtfZ9wPVpwY/S/o5yappzasuMVYshnSEKvA74RfEueYMhXbOX
2jbwo8eoqq/Rl8Hzo/G4k7HqGdINcsSLwZBOOM9vFUO6hp7D55RXM06T/Og55hznkxPF3Qo5
9Qf7tE7w9FwnxtFzjCG9wJ6rl2BIL6CV873CPUO6Qk5ZhXGaEte/Yf49Fc9E+lw319Jn0Fhd
m2M1yZDOmSEtCob0Hj7k5dBvpKtyyjfqCSnFjy6gi/J+isRdZkU8NASn+o7/vkM9sYy9NF1f
i+3rPJv1Dm3uHfpFl7FyXzPTlBynnv//F2PgZ6j9tXj914M+9xN6vxnv056UPneMceT9IfrQ
5q4wm02Zs3/Y/caRlxppHteGN+kSinnvN0X8qHumO/z/I6aor3JqUfTXJIbUXe/efxTe34pT
iyGlPVdXeJNe7t5lAW3yR+BH4zm4L3r97GdIJ8gn3ldxP0P6hr9/LPjRW9SuN+giQnE6+GXt
e2cwpNTzrh184PcxpBc4b2gGr9EM8ukJZr+fwDrLOH1CPq2JuNvHkF7gO26F2Lb8SZsmQzqI
MaSUH15Rl+sY/CiN8SRDSvWU58Cy7WNIP6Cj7wUPUJehcjhbSAv/T3mWNsAzpQx+lPo/UU7p
mLFqMaQfGBefvM4aKt4lbzCkJ4jfV75+JHiXCdfx6iLL0/e0Qm33O3iASt6lwvcUVD1hhGqD
vz7qU99n35em0F7Jceq9MDvqDDfqQ/PKe86IefHnvkUxf1KNPvIfK2JV1EREX7Dn9Tf0Zfos
bWgwpAv2MBwKftSRtinUADw/queCd87BQ8GQ9nfPMYVGmN5/bL5/kiGlfNcM3mj3mFlzOOdq
cNwVVZwS33khfHH3MaQXqBdHbBoxpP+QVT74LK2o4vQR3++LYkjTGNkjrLNy6ONtr33fDIZ0
wf2v0oIhvcd6uBy8ciaqRj9FjsgKhvQBDraRP+lU5ZQH0cNhyfn0DXVPvzePM6RLppjSgiG9
Q2evqNfPixGn1yZDOkcMeR0w8aPfoKimrGWux/o/eU3Hg2JIN6iDR8xpQ+lZmvCnrwmGdADt
ypLPyTVDOsDpWy4wp06bO0A9ZIna7Rbnq3ZPqqLBkF5wz4BPwZB+7X7LNL6LhwRDSufkTe5Q
/Kq0uQ/Bz3Mo/n4V49R79b7wuXk2eHp67nKqzg3ygneR+tw81+hbpjZ3yGNirsbpSnBWS6XN
/RLeYHM1VksY23m+h/rUv4DPn3H/kIJg0+gc4JrPySVDegnSK+KD5B7V4kcvsHpq85z5uz9p
y9ynDg2GdI382Qgc9l8MKeXHudCzaH7UPZPFkH7i+2oH9k3yLvNwvcypK+GTaDOkr2acJvlR
irslYnV7sD/pN2r6zwczpEvk4H8HepPSMy1Qs/HeLxZD2jQZ0qLBkDpCPC889pIMqeZHL8Eo
+LrfK+85XU79wGnjMZ+NSYb0EvNOk2v0niHN7O6oo74ZZ0gvcRrVDn6epM3NoN/rlHsStExt
7kh4YUqG9JP7hT4IhjSDGnkpxOqHGqtL7NPyMYZ0iT2H5zTl2i+PWmGKr0+hJ/0MveO64plW
ap9C/cb8WE1DY5bBvs77ib0amr9r5OYhev7I+vE3TntoHK2gVdnguVaBdd6oPcRn8AYbMneZ
he4vgxq636e1hOaRztJ8bK9VPeUMcVoTDKnjoFwOPuPvS3qTvrNeei340bvd737COfiS379r
xqrFkA6UJyExpCko2Gdc99QM6Qvi7lR4k27QF5zm4Tg/SnH3iu/sIviNupz6BsXSgr0DNEPa
wT74RzGkb9gtLcLa79OM06Q3qVv7pUQMnbEXwQZOQXUQxnGG9BwxFPnZe4bU1fQfg9foUFy/
QU65/pUh1fzoOXZHvs/Pa9CuxRnSlsmQjg2GdIodha+HH8KQZrHn6ihv0ovd0+bDuZh7po3i
nT9EDt7PkA5w0jvgGoTNkHbNOE3yo45d8XHne5LuZ0gfENnXfL3FkD4rbS7x1CeBOY20uQP+
+89Km1sMPal+gmdopM99CfrcrTlWvRem1NH3sE/zfKPU5novtQel+XvCWZLn0iLfF/JTPGfP
62/sZBtin1bjuUAzpPfsVJw9kCG9R201GxjVJD/aFMxBfO1rMaRDvH9DMKQ+p1bD+0uGlFTi
T4IhdSrjOeJom/AmPYfyuMm9+7thz3kNXqEO1iPOkKahT2nwXEAMqasejHE99eJvmwzpxGBI
p6hV+xo98aNXOEsqoTbg4+6f6suwZipAM6Qup84MhnSCfiN+H7jmnHqFvgR5rqf8qP4hN6LH
N/GjRTjSlTHX+J5UPTNWLYa0hJx6xXFEDOk3KhMR3/mo+vyMFN/p8ukP9vqrwFPXEj2v6Gxj
KBjSEU4kl3yephnSGtajneAZOsScWcH6xZ+lWQxpSTGkUU+CyGud+FG37vzi/k9NzkMVFavk
i9sRDOkxzn7qeDu6vhbrDdQMPHUT37Y7DayjJkzXN8T1OaHl7aJ+VkcFhZ5pzeu/tqnPnfLY
O1Fj9UJwVp+Y1a52f6mCM9wsXy/7Z9CZrOcbpTb3ms/SblFnnTK34fs8ZsP3Jdm0b9GP9RCG
9F14EVgMaQ7KN+vdo3XmqeK9XxFHmQMZ0inWypGf6RbZog5dTjfmTxr9/chHN8W1mBXuip5J
M6QzxZxaDGnfjNMkQ1pFjBawGpQM6W/8aBVdqX0OPpQhpf5xNwf6k7pTixP0EhoqhlTyo02D
H6WeVCWDIT3ntff1gf6kaXQS8H19/2JI/fVzjLtigh+lHGwzpKeowZQFQ+r1ubesz22bDOnM
ZEhbgl3+mx+N+tC8iZ4jxJCmQRLeYMVK3GW8J5XX3X9xP/o35IhO4DTlOH0Sns9f3Iv+Ded7
TR6nA9WvR47VFo+LD8XAL7F3pxxxAX0uzZGzsDZZqXE3w75wy8wlaXOPwFye8R7tRegdXfUl
H/ypaC8l+6d8Yi0rGdI8qtZlREicIR1zl+yMYEhdRbqPmlGW39+KU4sfLYS4SymG9B8zoeME
Q1rFmVsBZH3EkKagPVrwGYVkSP33VVIM6Rj89Sqw3t+J690zlRRDOsb6cgWN9VacNOmcajGk
5GFYFAzpBnvQOqrv5Zg3KfVgbIU+Bink0x7v7+rI9EmGdIlz74lgSK9x+lHHOifJkNJ6/Ecw
pHW4KZBWjeLU8neZx/jRKO6uxNpswzn1BwrWCeeUK8U795GDM4ohpZxaDjyoZJ2vkYMafP1f
/Kh/pgm0iQ2up9gM6Zuhz702GVLqHezPvOMMaZIfpT7xGdGH5hgr8Fv8EnWuwTwrfS6dn/tY
OBb63HzgNK/UPuVTMaqRNrcftLnH5jhdC1/ctOozEPV57Cp9bpfXMo+qH/0IOeKR9bxSm7tl
EuIb2jO9R7s3+NGbEHe+1/J+hrSKHNz9gyFtmQxpSTGk/l2elb9NtEclH3iLIaXeQO3A5e33
J53h+5oaDOkiPFNDxbVbPZ0l+FHvTU85tWMypO8GQzqGFqQevDP3+ZOOUS1oBOaU8ukHXCiG
wWs0G4u7GSJtKBjS4m4WdDllGfxMa7G5oMs5e8g59Rt1zxnn1KEZpwODH81h7fcp+tAQQ3rB
HjdHBkNaZK3xoQxpHuzyKY87YkjrcIn9CHxMJeGr+Kk8Q4eYr5eYn354rN6YYzXJkKbxbfke
Ux32d6lgFzMK4y4T88zwvhEd9ndpcw/GjPDnzCZ6aHjuklzqK+hLMAoMZV71Jm5gl0rXk79L
Ffyi70faMbW5C15n5JUP01fMF3fEnmn/oM+dhXu2sT1EI3hnut/4CHvqEu9TbjBzxzWPW8GQ
+nep4wzkXfCj19BTUA6esr5N+5NeiZpVh/epVZyTT7l/SMfcoy5Mf9ITod8kftS9yzefkUp+
1MddH+cXTwczpOQR7veBh/iTXiJnp//wJh39uva1GFLvNzo8kCG9wxn2rfInvcVO5Cn8/Z66
/kr0bKRzKcm8DAyGlPJ24Q9/0pbJkJYNhjSN2kuD656eH73fXfkGTUQUd5lEHjo/kCFNo6rn
fZX2M6T+71/+yo/SM3VMfe7SYEjfUB/xng77GdIhtLbeD2Ys/F08P5oXZIcbpxOeC5rhM2Q/
+lW4R+aUJ+wd/fWSd1lw7W9saP6uUWdyY2KuelIVhM9rif1diJF4ZNWVu+ddeTJ/Yn2ZZe7S
nSVMoIZ75PO6B/A4+izN92Qoq/en3swZ4UFagqqmHHo8lmNr3yHrvyVD6r7TJbxMavz+Vk61
GNIce2BIhjQD3fA0eAKv1PXnOG+IcvC92KeueJ+qfUiv8H1NFUPqPO/cnivpQ+p+kya4BsmQ
TkF7LrlG3zL50TJqjDTGJUN6hqplK/gCkw/pE3SUE8OHNI1qazv45W6RU1/Bu7wH9k16G86x
D2wqD9InjB7Zk+om5sXUwMiQPqRP6Ek15n1ax2RIPwyGlLwKW7yHIob0GErSUuAhtQfpS+hJ
1REM6RHWhKVQs6mofdpQjDtiSEu7/039QLYJhvQNupaIueygCltCPcHrMyaxOPVj/NpgSCvQ
hUaxSgzpJfzq5mG+P1M9qfqix1RVaHNHrM2tiVHiz+vagdEkbS55F96F/nE1oc91437G/Y/p
noh3mbC/S0ucM8ixuuBxtFAema7GNucxcRl60fdxPkTXr2O94D5RNfY5JYN1kzuLcAzZmvdp
Z4le/JkEQ+p7co0CD/q3B6m7vs/7bD8XWAxpy2RIywZDeoas1gp+3/sYUu9T/f0rP0pxp31I
j0W/Pc2Q/vBnaB/SBv6v9wdD+mJ6kK5MD9L7EHe9AxnSN+TUl8CEypx6F3hQGadNUffb70H6
xt+T+4zpHwzp1Myplg/pBdZZbxxHvzGkMp+eoNfwUPCjUz7Ldzm1YzCkWdyT5rFKDOkU9Tjf
81UypBVUaCJtFzGkU1RFP0JOqZvjVPKjMu5GmPO7giHdgGqp46/HGVLvbb2NMaTUt3DN12/V
uJsKLquCteQjdvnL8Eyp2DOlcG7wzvdQP8Um4p72TDn+5ORYpfn7WYzVPp8lFXlMZDDn1rE2
yfFe/1mN02Vg5inuZtDnVtBXo8znQze7fxJ5ptE+7Z73tQUVpxfIjzeCIb1GJNZRm48zpGeo
nTTC90t71AZ0ZBux9n0x96lr04e0KfrezzinrpBTI+ZU+gVL7xliSI93//sKq9dagh8d7K7x
++AHwZA6F/CSOPduqlhNIQc/CIbUXf8Jfxuqp8zMOE16kFbQr6mAWT3iRzPcjzWPXzzOkLoc
vBS8y36G9Baf8RQ8Rf/2IK2gH5mbjyN+NM+1Q6cLn2P+2KKTcDJW7w2G9AynlK0Qp/sY0jN8
ou9DQ/zoFs6vT6FOSLtz2ZuZnBhOFEN6jdV0L4zVlPiMNHeujBjSGhQZR1C9Upz2zHGa5Efp
2YhF8XG3jyGlkzTvwT5X+lzf96ojxmoPOqonzilz5e/SCoxmLZazqB8pPdNc6XMLnFPmpubP
e2SOxbhIY0/Q47HaUZ5pnqGcqJzyhN+1xsxl1Iu+xxwQ7dPeBJtG52n++3pRPc6fxZ5zrvao
l+F6uUedqu9L5tN0ePff1r5JhrQCTWAB/MAhPqR+z/UTPEJdTp2BbX3kXvzSg9R9v31UTSQ/
SvPTa/AV1Qypm9eXYr1MDOkMdZFFWPu9mnGaZEjJ773NZ2PEj2528eB6q7Z57XubWPtOhT55
vw/pGfPhX4IhJYKljrk36UFKuvtbwY/WUY+pQ6NEcbr+pSfVp8GQDqDpiXhnyqld7N03BkM6
xDcf+XZSPj0Gi3IcfD5lTlljzxXFHTGkzkPmBHuObYIhHaCe8Bp4uSJ2aXT9kusJ72acJhnS
yu4tmuxrHPGjx/i25qFmrxlSt4/4FH1oiCG9glPKLKzlUmot9yT6HPaxWp5h7bfCnDqEIkPW
9PvIQZ7rHILo/Mb1d+EcoSVqhXKsTplX7IhxNEU9wXtknmFWO8G4eOaxfad60TeRU5p8vdTm
3jOX9g+/tt+jkXatAW1onCF12uATwR0MxOrfn8U/qT3qCe9rh796kLZMD9J7xY/KuOsrJnQf
Q3qGviYt3te+8B51CC3oNefsOxWnb0L/8hc/Kp/pGOuxmz8Y0heTIf0yGNI+1qXt4P27z4N0
gHmEzjMo7jxD2t/F0DF8Z+IM6QDjuBc8Rf/yIaUcNMN6NPuHB+nCjNNMiDvJkFbA8UZ9e/b5
kFbQEaIAktIzpHEPUsmQVnBuEvXrjvOj0TMVVA1miT5hEUMa8S5+nzYyx2qSIfX5YRIY0sjf
xfcbkfzoKZ/lp4S3UhFK3jYcGn8Cpyk1f1lc3+LrS4jCDuvhhnz9NFb3a3BN/5W1ua53Qh1d
8u7R57r4S0+qDe+7xmqfUkGOKPK4WDOJ+Cn2EGPlG1HDPqDD15M2d4sz2TZrHosY0bLH423g
bbexuKNYrQuGNIdcKt8/pbwIGthZRQxpHR0CySWO3t/ao24MfnQI/l/2YFxwTp3Cp9v38Jqo
WF0JdpsYUneWSR5o2wRDOuA+yGvBkJbQu450YXF+dIS/38FOmJ5pyTmV7mlxTl0asXpjMKQV
9J+KahdTPld9AE/1nmBI3fUloTub8UqqgudciLhrqFj9FrwzMaRzZkI3CYaU1iDRWRoxpHOo
iEnLvMWMmYzTB4MfPWMdq9ujpAVDusFoqeMz4gzpGXpltINv5z6GlPZcjcCZSW3uJPx9Gae+
N3OD93U2Q/pq6nO3BkM6QN3N93azGdK52qN9YQ/xIPhR+u2u8Vv6niPvaqze4DM87yx5lzN+
pneVU37wGd6TV2pz77iesDQ0fzfIK0P4HmgG/gZjr8Vj7130oz/lGn1d6XNz2Nc8Bt/OHNaM
b8jnnksbJ/qHbIOnqHz3k3A+QXG3nyEdcj/n9B8M6YcZp0mG1K1jC6jL2h6kUdxNVKw2URsY
BoY0yqlXCYbU1+gvea28jyGt4Kwj6psc50ejte/SjNUkQ3oGjXs7xMQ+htTnxxPhQXqEXifb
3Zt0EvzoWegF53tMEUN6vftlPlD7zCcYUlpftgOb9oGc+rKLlzqoZIpTiyH9NjxIB9y3pyH4
URrjJeif5+EeuU8jf5upYkgpp74ZDOkInEI3MKcpzEZt1JimweezFpsL6uGZ0kHH+smuM1se
q1asJhnSCv4t+SFGDOkpCLkVziI1Q1qBvi3ScxA/mkYn50W4fhubC7L4jFq4pwYvnHd8huc0
v1XN5lv0JVgjauboDbPC+Ysbp2tznHpesaj2+jROIwae5pNrZNcP5lHulWfaGHU53w+D9LmX
mKlr0EW5fdpj7CztOfRkSKm4HsGLYCj40Tk07iv224gzpG7t+yJYvk/OqavQa3mLHgvW+ycZ
0jNmt5+FB+lm9y6vmH9rCX70jPsXuPfvHuxDSmxa/kCG9AysZjv4C1sepK+KH5Vr338GQzrA
/B0xofsYUqrLeQ96YkivkZcj3mWj6n4d5Me04EdpjP/OkL6hj/pzeCaLIV2ZcWoxpKesefyb
H9VxRzm1/YcPqWRIK+CzC/hlD2FI3fUn4lzd4kdbsblAjtUkQ3qGmbDFa7/9DOkZqlptrtF3
lTb3PDCaNZUf3Jnvd5gLukqfmwr3NFSey4f+dF3oxbxn2iV7pnVNba5nkb/VOE2hGuz9LqU2
l/QFQ75HjtUVahApvmcIdmWMSP7H+7RSwjMtFzxFZU7tiN6qXd6jdsHxeb3nQ2Ltm8X5Zlsx
pK7rbJ274udAr1rvn2RIac/5GjxFaY/6iD2q9zP7l9ijvgYv2y37dv/FkL4xQ5oSDGkBI78c
+vz8qLrnSHgbEkNagpsXrUfWOD+w4jTiR3XcXSNHDpUP6RnOaZeos2mG1Nc6MoohPWet8SLB
kLq4mwkmIMX59Aj1+XrgR+UzVXZP8YkzwaFgSP09DY5ViyGtmAxpDvP9WDCkQ/z2kY5Ke5Cm
uGdjFHfEkB5jbVYLTGQtdl7XCLwz6XN7rGdeJxjSMyhvI/6ctLk97BvfuZ7QNbW5xCYlGdIh
1mHtwITSzJbB6Dg2GFLvkVn8lSHNCxXTDeq17voHvl7yLsTf+XvkPqUg+lh9Kn3umMfqp6H5
uwnj4lXllIrQ/J0Kbe4Na3OfhTaX+oacY+wdB+9OmsEfMK9leJ82E5pHOksrmD6kQ8yFnQM9
SIeY39qcs4kfjXqin+KXWnOOTL6/xZBec0wcxpAe6kFq7YPfDR9SiyH168U8/yYWQ9oyPUgr
Bj9KOrIGz0+H+ZCSRrIJNYxnSL1nmvck1gzpHbRalQM9SM/YO3ssnsnyIe2aDOmJwZASW9Lh
tdl+D9Ih9xpeC370HMqyG/a8yiYY0iH6WHld1Bfrc4l3GQfmVNb+3oQ+44u1uVtoHntc9/sy
4zTJj1LcXTC/UgsMaRHjb4pdYJwhdde/CB39peBdPkJsr9Weq8neoHR9DaTAnfK1/oz1xrnG
mnQZ7hnC52eIfcoJj9VLc6z2eFykY/WBJuYQ6ljstKJ9eKl8hXGXUWu/Rqi3d3ked/rcOVwA
Rtw/5B/OXYlNS++ewP235UN6hPdv87sQQ/qOHiOr4HH/reaOb64JRfwoPdEK6/ctuvPYa9+K
wZCeoct2M/gF0x61AK3xOniEPsTOsBthLZfCZ+bQZ/mDzyc0P3qDtZ+cC4ghdXVP9x0/GAzp
LdbjHcWQ9rmGUOQ4tRjSU9ODtCt6MhA/muUexb53V5whHeCep3DPPob0DX0eG4FRlbzLPPiW
xs/SfN8HzY/SM1FO3ZixmmRIXV1uhDrmYQxpBcqGAmqd3oP0ASuIFOrXcX6U5oJLzAURE7qP
Ic3jmSLmNMmQtkyGtBK44rTiihvCm/aYvXo98/IWxl4mpp9oBe+mJEMqqTTvqd7mvpAdpc09
5hpHVmnoh+KsrsN1uohrumY2q2fqc894XGSVlmqMcZFmXlFqc5fheplTbjG2a3y97EXf4x6P
VKeL2DTqH/IQ/CBlrJbwfZ3s9SH1c8E5cnbqDw/SnrlH9XWVOEM6hOrds9v7fUjf8P7N4ClK
ObW3G2E3gVO4Vvn0RPhKDTmfnoZ+rFfhnlqCa+0IhrSEfsZlqJPXXJdMxmmSIa2wo+gL59Nr
nmFOobQ9TvCjlO9yqI98BI/QvxlSt17si/50N5xTe6K2+hdDesP5NAXicoJnbItzeN2TqmIy
pNfIkGPFkA6YV8wYDGkVcfesGNJ3rrcXmX2TcdpBnfAq8KP+XGqAWuEk8HJ5lefz+BYkQzpA
/37f57FnanPTBkNK576+nkD8aBbKvjJmRd8PI69i9Rxrs55gSN3nvqC3vuc0ZU7ZivXliLW5
F1jLPXEOKqh9yifGtmc0SZt7juurvPYjBr5mjNURj4tW4qzH63YK/F08oj5wzte31Z5jJPxc
bxXvcs97tMXubzzi9NNzaaSzrxkM6Zk40xipfWolMKcyTvOI0+EfDOm3GadJfpTy3RHiaMz5
bj9DmsW+9kP4kD5Av9FA7SDOkHr2bxaYU8qnD9An/ST4UZoLitgHPxgM6Svmmy3OD5I5tWow
pGeY1VvBU3SfB2kavU2ifDfkHPw3Q0pzQepghvQFe8e6YEj9b5wP+dTiRz274p6pqPoSZETt
ghjSHM5J04I53cZycEf5kPqcOg2+nTJOR+p6ix/1PV+ifVpT9PqxGdJ/ZpwmGdIq9pkFdMOV
DOlf/OiS54JB4C5Jn+u0SdUw9haJHhqXgTl1z/YOfoVyhLt+qfrNVcQerQxt7jsUAaTl3UI7
YfekqvLa5Fo8QZr9bz0DT3RmAT0DhsH/da32EC6n+LEqtbkb5tL+Ydfo+4fcoYdrMcGPUtwV
mN3OCoa0hZX+krVn2oe0hO+rEZjTITL8HXJwnd//3ozTpAepX2dmAj9Ke84JVjt1nAslGdIU
YruiGNLF7i3qmBHjDKnThTdEfiSG1O1T6vjVygl+dILTs2LgRykH13FWXMdq5Z7VFMlYvTAY
0jHviYqCIXW7iwrq57UEQ0pn2M/BI5TyaQH57lL0pNIM6Rlqnx3FkJKe+dPwIR3zeryoGNJj
7B03vPb7MePU8iCl3qrumYbCh5ROMd3+/cvwIS1wPeUwhtR9RhM5K6sY0t/4Udd7aMTP9P4H
Q9o2GdKqwZCmkb2iPYTU5hYCc7lW/UUjFqUTtLmV0O/Qe+ZuxWcci57dHaXPbYexLTV/H6hx
eE9eqc29ZG1uz9TmXvA64zHRk6qMtYlni6U+94jH6mOiRu97xU+VZ9qUz9IccX8DVs1rHnOG
B2kadcxm8BTN8Z7zL4bUx2rnD4a0b+5RLw2GdIIZvMsxNFX59FvkYMmQznCmUQ/37PMhpZ6v
tcD+yZxqeZBO2Le09wc/6s9bkrFq+ZDW8U5e47+PIa1iHolq+nWRTx/5DEDzo43Qj7UYmFDK
qcfMBSR9SGs4N4iYU8qpl2BIzzlO62acJj1I08y7XAt+1P3VK+5DM+f1Yl7l1AzOvW8PZEip
Z2Mr8NGkze2B9PK1xbyKU/r7RcWPjnbvSM80YY+XvqnPvTQY0jFOgjphXGQwv91g/i4aDOkE
JyX9wFySNvcd178E385sbC4oIUfU+J48ViPXuCcX7qklnmnB1xdRzb+BtivP+5QTU/O35TFR
V+ssqd9zz9TA90An0EvOQ09CceFywieIeu/bmcVv/I61TJP3aatEn8dB4EFlP9aiiLsZOwPl
oSMribWvZEin2OkMOG8TQ+ru+WSPuTVrkJLvn2RIfe9Tv/Ztcj6d4F3uDQ/Scsh348B47mNI
H7G+Tu/xIY3PHblwfdKDtG3wo7T2fTQY0jTOylvBz3YfQ0r7NO/dFDGk7/hdMgkPUqc4kF6I
kb+LeybbhzTN3tm9P3xI+yZDmjEY0hF4zecQQxns19a7X/wq+Cq1Yz2paA/le0ztZ0jpbKwR
mFOpzW2F62uxWuRbuN7iR0/VXCDHapIhreKMIarRd4Q+dxJyykT1mKL+28PAkEaeaZ5Lm6qe
jd+swfRzwYvQ576FPDdL9CSdB0410udO2N+lLcZ2lFMeA6/YUWuTqO73orS5dOZL+5Zbpc89
xfrvge8hfW4Ts9g5dyv6B02P9LZ+Zh3Zk9qjFvAuz4E5rWHGaiDvnRsepDf4vijusoIhXeDt
FmHt+2q+f5IhTWMObYU4oj3q3W58RXu0WxWnd1jbNBL8qM93SYY0jTHs94KeIe2jYuI1MLeK
9T5Cnt8qhnSMfaDfo/VND9KrGD8a5bsb0Wdgzjm1hD3UPNwjc2pF9Fp+55y6xnx/YjCkI4zx
RvAUpXxKWXIQ40fjz5QRDKm7p4/KA8XqmZlTkwypi6Om8HvvcT49wpls1fAgpT7LddGTqs85
9RRrs38JhtSfjUVMaA2fMsU5+bPBkFbwGaeBOR1C+TzF32/xOO2b43Qa4u5OxepA9O0hhnSI
VUgdHjlxhpTOxpqBb5Ta3HJgLoexPpLN4J0ttbkjnEP7Z5qqZ3KfccX3SH3udRirlr/LEeeI
gcopr6K32Tu0uW2cgp4GdmWg6gm+H0aLNRrv3I/+CvXqDfcPuWctT6R59JpSzZBmRE/0/R6k
5I/Qgn5V86N0LrUJOTVjvn+SISX9ps+p+xnSMTOk6wM8SKNecN/4jO2BDOkYmpnXwJxaDGna
jFPLg7Sg/CmorrLPhzSPtW8r8J1/+5BWwaAX0AsvzpB2+Jxce5BSnbQunsliSNsmQ/poMKTU
57HJfXj2M6RpEG6R7yDxow38RmfQs1DcaYY0h/Xfq2JIxzj5/Ai+nVM1tiPW2TOkY7z3ks/S
BqY299jkRx847urMo3iGdIpZvMxjTzOkSzHfL5S/SzNwmjKnvPA+gK4nbe4F/v4i+HxqfQY9
01sY22nQNDXkudswVi3N3zGPi6o6G8qhjkfjYgJtbhqUxCLwG48JvvEmMJfudPGS+4y6c1nf
5/FLaB4H0Iz7ms1U1T2PRf1pyTn1AXvUc8OD9A3XR1we5dMK/vOSzxLPf1n7Zk0f0jvE3Zxz
JNW8rhGPi8B3PifOpKuCIV1jxsxjRZfkR6+470O09p1xTj1DbfXIYEiPkIO1D+kCpzwL9sBq
mwxp1mBI02B+m4EtaeNbd1XAOv6ujzvNkJ5g7XsWY0gr6MuQSjCkaezTmtyfjhjSvzxI09z3
If0rP0rPNDAZ0qzBkBJbEjGhMqc+87ibqzPvqshBS86n53iu9+DbKc98rzjuBuEz9jGkQ/bk
3f7BkJ4bcZoVDKk8GytgZqgJfrTJ87hjXl4SDKkbe33hAbYQ+twjPlevi1+xgpFEcwldL3kX
//dHin1bCn3GgrW5dC7l5gm//luYY9UzkUXVf9uNhByPC+nvch2uf1B63jxOYuh6qc3NBS7t
mM+D/T7tErW1T4MhvcD7nwVP0X0M6RV7pg1/9SBtm/xoVvQ+1QxpWtQ7iCH1ObXEObWs4nSJ
tVxLMaTPWL17dkczpJQfx4ofncAvbYR9o38mmVPr+E0uFUM6QWeDIfdlGJgMac5gSIdYy3kG
7IPz6QKfOTI8SIc8xl0crWM+pOdi37VSOaUk9mmeIT3GZ/i+D5oh7Ym544PzaYN5F8qnF7E4
9evMrOlD6vnOrGBIz/HpSz5L0z6kOeSgZvDtpJzq+I0PPkurK21uGnU/7/VE/OiSz1vygXnR
DCnxLv3AnA5RibzFf/o4XZtj1WJI38GNdRU/WsIJ8oLHKfGjsh8GMZRtwZBuoRipo8pD99QE
pZhBPeGLrydt7hSfMeexfa80fwXkuSZfT9rcKb6NOfekGqjeOHKs+nPcTzFWu9BF+XPcFetz
G6iHd3jcfSp9xrPobbZiba6baYvQ5Lo92oPg0ugs7Q6VaYq7exWrW8Tq9cEM6RlzBL8zpANz
j3pt8KN9rrE+YaV+GEP6htiuKR/SHPoA54Mn3Ub1zrsSPR4P8SD1/Vj7wbfUYkgvzZxqMaQ/
mL8HB3qQVtDLqoB3lPwo9WD8jSFN4fxtEpjQKKe+Bk4hl4jt0/AZSYa0bXqQZhU/KuOugLXZ
RDCkPqfmTYaUegxMD2ZIn3Gu/rqXH5XP9ISaQlMwpF6fm2d97pupz70xGNI+a2cbgiH12lyv
vfqO5RTvr0tx5xnSGvwzl/wZ/9T67xu/+wN/xhSrizLmgsvAddZiOv1B8O2kDFeCnvecx2nG
0PxlA4/gxkVZjdWc6EH9D6vKa5zSL1h79Sx0O75vTSr4dkrepct7tG9xlkZ7tLrBj/b5t4t6
onuGNIOsdmMwpG/QfDYC10s5tQ4d6jC8vxWnSQ/SCubhSOP1w/mUNH4u310YDOkGsV1XDOnl
7ppG8IzTDOkX4rSqGNIl6g/LwLI9KZ3nS8KDdMnjqcH3bIWjmIzVnMGQnuEvtKGVjBjSB7zD
hONIM6R9rP3qgh/d7uJow33yI35Uxl0ZcVdUDOkUnTIXfK6uGVLy8B0rhnSK+suC9RlvJkOa
N/jRPuK+L+Luk3Nqn/v01hIMKcXRW/AtpZzq+mIXg2+GZkhfcP1aMKSed/F1P8mP9tEngfTS
/pkshvTKjFWLIT3DuPD18H0MaQVqjEjLTPzoHUZKjVkSuqen+haeQ1fjOU3Juwz4+n4iz83D
Z0je5Y3H6Zk5Tv2YSMf6YZBfn/e8lB4vfa4hVxSb9qrGqvR3OeKztB/0MV6x5pH2aOcJD1IX
p7RW1h6k7pl+Z0h/8B0vwz1JhrRtMqQ5kyG9xVliYa8HqYy7G3GmsZ8hPcO5azuwf/sZUqKF
5394kL4hZ1lr34LBkL7hHOGZ91Bfqi9Diuf7cxWnd6JngGdIX1F1bPPfv1A55QFarXSIuy/O
qXXUMaeGDyn1JXgKvp2UU59QWx3xPu3IjNMkQ1pBp9MC1pcRP3qD3jAf7G2RZEh/UMvzvIvl
Q6oZ0n8Yq96XgxjSDlZDH2Hu+FRxXRD7OuJHl7s5KIVesb4nVdtkSHMGQ0p9exrBL5cY0hlW
8hvep2mG9A1xehoYUqfN/UI/1glf/yhWt6fsyef2Xd5Xk/S5M5Asn+GevPKEmYo+BuTvMkM/
+k/WUb2Z2txbHhMZ1T/kBuPOe2r6vZRjZ904euexmlFj9ZWdkuge0ueOwU0N+SztAXrJL3GW
dsf6lEcVp0N8X8eKH50hB2+4FvuYWPs+YL28UQzpDCPii8/S3kyG9NZgSP27LBRDOsI6683g
R/vYgbyJvpD7GdIu9Mxtzql/+5DSZ7xj7Ss9SNcYw2msFdfcMyAZp68i7i4Sc36X4+5I8S5d
gyG9Ur6lx5xTz9GT4THBkFbQoTiq+3l+dMydw6Jnukr0HS/zM0mG9AXVyi3GhRWnSYb0DBzK
//EgJf14A5zqYQzp2e47c9evDmRIfZzOAkMaaXNXvParKW2u7El1ZzCkA+7/tD6QIe1De9UP
TGSSIc2Ld7zBGX3U73UIbS6N8R70k1fhnlqs50id89xQ6XN97S9raP6yga24VfuUK9E7Lid4
l0ngG+9ifWhOMbaPeaxesz63iT35N+8BUtyDJ2LTSjEfUvq+0sz4RQxpGR0MyyY/OkBk0u9B
39OQc2oTPV/Pee2bNWPVYkjT7FUoGdIbkEcrfpea2qOeIuNlY/wo+aW1Q9xphjSNuLtVDGkH
fR9WgQ+qqNguiXOTG86pKezr3vGMDdODNGfwo2fMTqZEHBFDOsf8PeO1XFbl1HOs/a4UQ7pB
XXIZ2DcZpxWcaVSVB+kcfR8mwYMzH3umNtaL54ohne9mAtJqUaxaDGnRYEj70Po/cRx5hvQM
OcVrr/IqTqk2khb8KI3xOXLwWWBCszGfjVbw4SR9bhejr8F5q6DG6rPw3BmxNvcV9YcGx2nO
jNOIH9Vxd4a48/1AiCG9Rt1rxZ4ONeXvQj27ixynFkNaEyc5btxVsG+s8fVP6jem618Sc8EJ
e/fQPZJ3KfJYvTXG6nVgkaVvxA9XgGlMdNVvvObr16onlVuVnYZ+GJ2gz73FOX6a92ntRJ/H
hsGQXuD7bQQe9G8P0gqqiwWMHsuD1K99GyZDem0ypE3EUeZXH1LNkFJfzGZgw/d7kNJvN0Xv
ySRDOuIa/bWK1TNcX/rVhzSniJYoTkuGB2kfPXh8nBI/6p7pLx/SATSPz5wj9jOkfdTxnjhn
E0Pq82khXF+L9Rtph+s7fFYWZ0ivzVi1fEjJq7B0MEP6g7rnJY8jz4+WkU9ngR/VcUc1+ivF
kC5xcui5g5rydzlT3obEkC6hCF2GOC2b49TiR6+xH7gScUf63EfshmcGQ+q+kxRORH9jSHN4
ClkfcGPb5yzS5o7Rs3DGsXOttLnfuD4jnon0uQv0p1vzeVLN1OeWeL6/V2P1SJz7jlmbO8D8
7ftL3auzpJZglyc4Z32E+6XXHZK3dQXng1NxnvZg+pCuMBfOFUP6jjPsJefsGxWndZw95pUH
6Tvc09yJO7379pe1b9lgSHtYy3qtsWdIL6FzahoMKdU6mpxTPUO65JE8THiQDtBnucXnYsSP
umcqwwG1HDwXKyqnphGrPcGQlnEOUMbvuobOy4pTy4OUtBNdjtMK59MxlEsfgR/VcUd9wXu8
/vMM6QU0yGnDh5R6CQ3C9X8zpH7tVwi+pUl+tBHrVSlj1fIhbbDDzWEMqfe/HSqGdACeOB/Y
5a3KDw34ckRxt48hdRoQV3/5/IMhrZna3HKMIaUx0cS4Swl+1PMu5GM6TDCkA66Y5xVDSv4u
nn2rqbXfLXNJdL3kXbz+t6bqCVLLO1XaXJoLKKfkDX1ulntMPSl/lyvU6Bc8jmqKd/GeaTcJ
7cQ1z/dPQps75vPzB/x21IvfPZPfpw35/Z9UTq2KHl77fUgpzz/z+SYxpG3UHM4wZ9C7W3Ea
8aM67qif+Ht4n30+pCfQeZUDD0o+pGdQBqcTDGkFe5jonLzO+fQC2p5/gR/Vz0S+bKvgdUo5
9RS10hnHat2M0yRDSnXMZvChuud8egXdcMPwID1DDo76IHuGtMekZ8bwIaV+IBnFkE7gnb3i
c4B8zDMtj32aZEiX0FSOuUb/ZPKjpC+wfEi3OGMdKoZ0zP42SYZ0wP42U8GQPoLZiPZcDRWn
fdToe4ofHeF690wZgyEdIG/7ucAzpGPs645Zn1sw4zTJkHodrD/najCPnkGNfpXgR30vuHOc
dW0FQ3qN/f4H6+KflD43g7G6CF6fNTiJl5C3ynx9U+WgK+HJ28QJ6QeUSAvun9EQ1+ueVDe8
jygozd8VxoVnrUife48VxyJc34v19W0GPlpqc++4x+MPewFFXFot8LadWNydYy54C8zp3z6k
VcwqpLHxDOktxvxm97+++P0tD9Ib04N0gf3QrYi7/T6kGdRKO4oh7aO2eMNnIIVYTk0FP/lD
PEgn3DsueibJkF5xTn0yGdIH04d0gqvXgiH9y4N0gHMH74Ot+VH3TBZDOoBfzQvn7f0+pAPu
+VoTDKn/a2OO01szTpP8KMXdCXNj2QN9SKlX/qlgSKUPaZIhveZ6jb/+b36Unony3FfwBk0y
pA2TIb0xGFI6w27ifNkzpF6bW+CxfavidIi1Xyrwo8RIHIHL2WItSPcMYz1cW9wb6IX1uQuc
J414rN4mfCNa7MvxwtrcBWtzH3icWtrciuhD86pyygY54oHHxRoV6RvM375/yKvap22FJ8xc
aXOrPF9XE55pd8G3dKv2nCm1D/YMqWMy6lBRJhnSN3zHp4oh/QDpvgjvvzbfP+lB2seoagYv
W8qn89CDsWcwpD32n5EM6SOyZDl4EvcSPlTeu8AzpDPk7Cb/Jj3FEGSF/sXzo3OsxqjuS2vf
OzNWLYY0q9ay/p3K0JHdGB6k5H87Eh6ka4yHKdZqcX5UzgVN5UP6AcpjGfL2iVpfXgkNTJ9z
aheV+n8cp30zTi0P0glySjXwo+6ZKKce44w5bfiQThB31QMZUjoba4UeA+di71HiHHSn4nTA
9RTPj9I5QpwhfTL1uVWDIe1jXDQCQym1uZ51Hqic0hJefZ4fTeHJ5VzwpvYpc8wFfuyRPvcG
Jx7TwHXKfUpf9Bt5V9rcY96n3Jmav0seE0cJtsQ905THxZvwTDvhb+1J6XNp3HWCb6fkXXK8
T7tIeKadBh5Urn0roifmQu1RqT9dLcGQDqBT9P6JkiE9w3yz5vOD5PtnTA9SWqlsD/Igpbgj
7dmQ79nHkPre+p/Bt1T7kCYZ0ixW73nhQXqyu7KLZ/3hOB39uva1fEifhJcKMaS+L0M5+Gr2
EvnxSzGkNbzdGe/RiipOP7H2KwV+lNa+ro74iYre0GBIybfzUTGkS6jX5qjD5XDGnIzTR4Mh
7UGb3AhcMeXTW+RHz4NSzxd5nvYqzsYWKqe2DIb0DT2mBpxTiCG9BclbxpwRZ0j76I3TDH+f
tLlr/H3fN9j3f0qO1SRD6jWMecWQXmCnveJ+IPWYv0uf1/QRQ5phvtGPu5r6+xV+phv+jCn+
+wP1tQ/kf3LDiGs6fG1xiqj5QB8M6ve/xa+SzCl5rgeXlOaPPDhTPCaeg6+870nl73mI+Yz5
87dX1udWsE+bIkdkcQ4c9XncQp9yZDCkaeifF8qD9IP9z+oJfpTmgmOO1axgSD/YZ63N7z8z
399iSMnvfaMY0goiYxrevad8q6J8+sp7zn0M6a3oH7KfIfWfUfvDg7Ru8qM1ke80Q1pAHE0P
9CEdYi1XD9dTTv3Ct35heJCSZ9ob1/Q9P1rc/R65wOBQv8NaTDPT53MTyZCeYkWy5rOxeJzm
TIb0DLWRJY+jd8W72Pyo70OTUz6kvzOkVZzJRGu5/QzpOfaB/wKjGmlz+2GcLn7pSZU3GdIc
xtG/AxlSN+NNQx8aiyHN8Ymg7F8acVmRNpdq0f8Cd9mI9R9q4/ty90h97jXX/uqmv4vv2b1U
fQ5H4tz3Q2lzvUfmMtaT6h1nDk9cK/yAPtd143rjc68F1nVxz7RrgyE9Rz7zWmbPkDptXx1n
0HEP0nNEbTOwgh/8TK5KOsdYeOD3X5jvn2RIZ7sYlx6hlFPrfDaWZEj99cU/PEjdM61Un8d7
vOeDYEhpBVoOXkwr1T/kQnhdeYb0BOd7U86pZTNOLX60FnrBeY9QYkgvucd53mBIC4i7iWJI
r9BLZxWu36pecC7uXsP1NfRlKeLM+y3Bj1Z3c1uJn6mrfEhXoBCX+BW2OJO2ckqSIT1nz8u6
YkgbrFmaJjxI07vnzYf+254fre2+EcrBY66P3KtY3apYJX3uGmP1nWsQ9ypOTzF3vCiGdL37
bSMP9rqpza3H+FEfdzMoDF/5rMszpMeooRcMhnTKe6isYkhJm3sRmMusGNsf+Pveh1Nqc0/C
9bonFfUw9ee+K8W7vPK5772h+ctxPbwutLlVqAkizuxL8S5dvv5S9SM9F/2qqcd+DpzTO/qn
FXifdiX6h/iztGyCIZ1BrdU9mCGd4QzE+1bZ/Kg/b0m+f5IhrWKeKOBsI2JIva/3UYIhdbFd
Qi+4wzxIq4hs/0zZg3xIXc+zCvTM218Z0obJkOYND1IfE/MEP0raf4shTeM8w2sk9zOk5+gG
5teL+z1Iz3FO2Q4enBE/6p+JcuqzyZA+GwzpFNWXZuA7ZU61PEgnfPZWFB6kacSQ2+duFT8a
zQUp4fHiGdITzAWLcE80Vud4pn5gLkmbm0Kem/FYfTDjtJrgR6u770rGqXsmYkgLyG4r1jlJ
htTN+U3BLlsM6bP41avoyFhAT0S6vgbvij5yludjpL9LC+N0I+aCH+QAiuNF0Of+mGM1w+Mi
LcZFFeOoweOCtLlfWMmPwjjNqBwU9SDssjb3jHVR6cCS/IDF0ZrHfoIhraJeGa2vU5xTP3CW
eJdgSKtw3o1Y7xTn0y+8u1/7pn5Z+xYMhvQcedHXOzxD2gbfOQoeoQ/ieu0RSnvUZ3Yr2SY8
SM93/zfF2ljyoxuOuzpOHeMM6TnqAI3AChJDusEs6f1tnk2GtGEwpDMoSV+D32ePXZ3PsS7b
Kn40ijviThcHMqRTrOVeOKfuZ0jnqPE8hb9v8aMVtS6QsZpkSF3cLfmc1DOkkWfaQ4IhrYJM
icYdMaSue3gemss4P+py1lJ4J5J27W+GtAoeoMAuvpohfWF/l4bJkBYMhpT6+kb8v/R3eRF9
ISuKeSEW+fNXhjQnalLuM6hifc/XS23uJ4/TqqgxnMOnpx38A6U2dwltLj3Ts6nPbfK4SIt/
O8deyZ8NfSneZRSu34rr26J/xhe0uW3k8TP2IXJ7tCOldyQuP/I6jWL1Al37WmFu28eQnnPH
kJc/PEifzT1qM8aP+ribo45Z4/OD/QzpFCx2m88SiSF1dEwX+6ukB+kUbLjXiH7xbJJHfvyM
eZBGz3SG32QrGNJ77AfLiJ81egBYOTXJkFaxnon69hBD6nRZ+dAHT/KjVVBXBTAUPu72MaR0
/lhAb4qIIe2inrjiWumz8nfpY1/XDIzqEHsy4l3KHKeXZpz2QtxJhvQCHulRXwJiSP/hTHoS
4kjm1LnyhyeG9BLeK++BfcuKv3+OOulU8aP/dv/t9nTp8EyPKla3uCerGNJ/8JyZcO3v2WRI
WwZDOscewtfxNjxfpdS6LKPqCf3Qh2YrGNIcdm/lwLJdqbF6FHjnHDKmi6hHnOb2+TOuRE55
5/qD//tOm3sPYqKMteca/bprZk+qXGDgpcdLE2u5Ex57V9Dn3oIPXrF+4ln5u1SxlnsNvp0R
7zLkM9wKd2wriV78ZzF+NMrBX6I+EvmQOl+RW8OHdI59cD1cbzGkj2acJj1I3Zs0BetDe4S/
GdIqvnHai3qG1M29jjN75DMNyZBWkTmi3vr7PUgHiOu+yMGWD2nDZEgLBkN6DoeVZvCmPd7j
QXrBPOjnr/woxV1W5dQj0ftgP0N6jpWa7yNpM6QN09+lbfCjbqRS3HU5VvczpDPoW/ucU4Yi
p6ZDz0bJkM6ZB80LhtTXBybBF1TWEzqhL+T0D4a0ZuhzcwZDWkXOpPWiZ0i9Ntef+9aUv0uH
ubSh4EdreKZnOJp4fqWocsQMWn3PadagCrlAjvD+idLfZYKV3zfHzzUUXZ/oj7+Etn/LK7nk
OE3zmFgoBv4cpzveM7fDlY0ZqsIf4R7pxbRCzdnzGN7f5QJ6DjpLS6Eu63s83mH39S/Bj3qP
kbWYC4gh7UGRtcT6L+5D2sH3VQyc6hB96ZqYj7b8/jfm+ycZUrcimaInuuRH09ijfoocnFU5
dSR6uxFDmoKWMNrX5lSc1pCz3xRDmsY549rwID0Hp9HgXs6eH02jPr8Gu+L7GlkMacdgSOm8
wfd2I4b0Gu7cZdQd4gzpnOspGcGQXoMtK6PKG+dHZzzGn3BeFTGk9+hvUQ7eqAWVUxd4pqlg
SN31nlFds2Y9GadJD9IqZs5COI8mfrTIe/NU8KDXPqSP7GmxPYghdV1nKsivwz8Z0rg+YxmY
U+JdfD9Wz5A2TYb01mRIZxgXl4Ihdf/kaHeX90nSDOkacdoS/Ojx7n3vsQvw43Qb64dRxVgd
8T1Sn9vhmn5Oaf4WWPuV+XqpzT1nbW7D1Ob6no13Skf1L+zdaYyPFPPiz3rulOZvKbyYxkqf
W+R9Wo2r9JGvdZHngmv1G86Rs/O/epDSM0mG9BSrp2aIVYshbZh71BeTIe1izPcO9CAd8PcU
8SiHMKQnyKkPf/iQaoZ0IfTPtgdp/de1r8WQZpgzqx3IkF5yv5GsYEjLqBk9hny6UH1+roQP
E50Wf7Gvm9vX5QyG9ALP1FQM6RdI4yV7pjVNhvTWYEjPUPtuBK6Y+NEP9GmbBHZ5HYu7FcbR
JMaQXqA61zMY0j67QUqG9IyZGoshpblgofjRK/RJGPN+qaGeSY/VJEPaQ07ps86JGNJHaBip
732cIR1gNddUDKmbX10OagfmUvYj7YV6u/cxpZOEFM59bwLXWYtp9T1TM4E+9x5nHeWgz3g2
NH85fC9DrFEk/78U8z2dZd+je+pH8DF19/wk+hJ476YK1k1lqE8/WKtV2X1epHmks7QJf78V
9f5TrGOLgiG9Rw2rHNbjkh/tMZvk7skIhvQemo4yfsM1n3Ul399iSIndeVMepGX4u6zC93Wm
4m6G3h6aH3XP9JsPqWf5jgMTKj3T2gZD+g8ZKfqMJEPaND1IbxU/KuOuBS3VQDCkPqd+cU7V
DGmVTzUjhvRo959uN3LJOVszpHmsrVt7+VH5TMQ71wyGdMU9qRomQ/pqMKR99OHxfON+D9Iu
egx0RQ/GqcqptcCEZmM9ShoHM6QD9ARvsjZXM6SeH22YcboOcacZ0h/Eak4wpF6fG3mm3SR6
x2WDb6fkXfp8fV7poipCy/ykeJeKeKaC6mNwjrNTf4/kXa55rD6ZYzXFvGJH6Rcb0POSZl36
u3iWK680f6ShaQgP2CK6pt1Ba3HE/fjdGf8bCEGveawHz7ii6vlVEF5X9aCFn2JOjHuQVqCT
K+BMN+JHt6xjTUEvR+9fN98/yZCeop7SCu9Pe9R/0C9OwvUyTks4S7uIeZBeYI/WE/xoFHeu
x/kU41YypFfo+zAK37HMqVnEdlswpK7O+g19yhZx2jQZ0q7Bj/ag9RqItS8xpG7v3wy98OIM
6UpwYzPOqV9QN6UMhrSHte9bYE5dPn0ImrJagh91jm9PWCH6ZyKG9AF10jK01WteNyVj1WJI
qbfHHY8LYkgfuN5+mWBI3bpsBt5FepA+4HdYce+uJEP6jXuuAnPqdjtb6JU+AsvWVDlF+rsQ
Q7pFPWXF/i5NcX00Tu9MfpT0vlFfAs+QbsGBfQZfTRmrZXzvpRhD2kXF1TOXQ7XncH99wNe/
iF70Gz4DKChtLu05G/gl6R6pz81yjb5p6nN7PI5aqhc/+d96hlJqc70HREvt0d6wr/Hj1J1q
u2c6h0fmDbtO3GD8631aKXCqW/H+xKatEz6ktgfpGeapaO60+NEmfg9r7dszGNI+dGQNPhv8
24c06tno13Jz1ZPhhv9+R8VpNjYX7Pch7bM3aucPH9KWGadJhrSCPWLkmRHnR6O4m6i1b0Fo
jfcxpL6P5Cl/hmRIu6FPxCyxViyHv6/5Ud+TqmkypHcmQ0oxsTyYIc0ip/wTHqSXcCHYYu5I
8qPUE32KtVTEkN4gU9XRVSXJkA5QT/kSDOkzKBbyhKGxamlz+zzuND9aF+OU+FHP3zkexftG
vKpYXYkejHPlmRZxmnLtN8F8OuXrU8gqBewDn8L10Th9xd9/DVxnOnir9rC32bJGo2Vq/ryP
8pfq/b4Ua7kuZgEi5D4Ci7xROajA58pD/n37OPmawlWD9mhUi473eawYDKmrVEdx9845lRxm
psG3NO5F8BKup3zawTrDa5PbZpymRdz9S/RO9v09aL6qQue9QE6JM6QbfF9Xge9033cFNfqI
OU2pOD1nz52IH/1Gbf+D6ypJhpT6hPUVQ/rNWvA1x2nfjFOLIb1HnH4qD9IU1mUbrmPeJda+
Y+WFvZ8hJQ+01q8+pHGGtCC8EG0P0qbiR2VPqoHJkD4jjnoHMqRdxNEg+JZuUZG7wH6yE3jQ
rIi7ItaKKcGPUr4jfe6Gn+kt0Tu4xefkNkPaNuPUYkhPEXde4/4meJdU8F0+jvXD2GC96D3o
LYa0rvxdKAcNAqcZaXNf+AygrvxdvpFTSuHvR9rcTtijDH/pSeW5+aJi0x4wVq9Ysy79XbKB
oXwQaxliIr1HptTmnnD/kBRqMJ5L62GFHs0FmiHdoMJwwzl1nw+p9zF5DIxqkiFtmh6kdyY/
Slz+FFF0mA8p1V98LzxiSC+hIdlijksypC3kx0/hQXqDp6njrDfJjxJHHWdIn3f39Lkv+D30
RBZD+mYwpFQ/7yiG9Abnj+XALo9VPk0p5nTLOrG/GFKnLnyCcjZiSIv4Z+WgkZwkuLQe5xRi
SB+gjCnz/F7AnJCM04gf1XH3w/1Ct4EhfWEfTurTG2dIz1ibPAwMaR95LwUqNMmQniJnDYNv
aQ27+TLOvKuBH9XPdMLVvq1gSP9hr7WEZmSLVUhyrBYNhpT2+o3gVUjaXOdPWceJTpIfpXGX
Dv0wPEPqSGdi7uiemupJlRex0IT/QgmrK8+7lJRvBO0aPfvmtLnPIDnr6MxD47TxS08qv3+f
qbH6gbHq/Vl7IAKHqAd7nc9Msc5taP6GfL30TDvlPZpnjaP+ITfh+xrGvAj+YW5b/8KQltDd
poPZqob1ZjZw6ZotJc/Ulz/Y0pa5dx3GvEn9udQbvpdaYD/3saV91OI7ii39xHo4jbiNs6U9
8Ho+lxNb2t5df7+7/jP4mWot5CvrolOCLXVnb33kBuoB9GLE8LXJlhJv/cax4tjSF96LjXi/
p9nSU+jLJkKHsYAipotz8lHgxodq3ZlDPj+ULd3E/EwlB9Pi+F2Y8VsTXphFVTdpCI/BCcjq
9e6XOxIs6oOqxU+h4YrYUsq1LjelE2zpKXdhfkiwpZ4r9c/UiPnRNHm/Z7OlLVO3OzLY0h7X
GdKCLc2hI8N56Du1jO3d6AyoyfV+YksHOF+8CZqpDzVWy6Kf4weerYQdShkzPF1fE+vOjdBk
fWCclKB6ph5Dax4T1nnwNeuV6sr7hcae90P64D7oX+LMrK58X/4pj6YVxsgQ3/GSe3c4B+r4
GduM330V00JSjfM1sKKUazfI50XDn7QLfvU5vH8a+5wN93eo8ftbcZpkS927nCCuI90hsaVj
sB0LPt+uq/0r+dKMg3doFh2gHzAWxoY/6QVrloeCLZ1BF71gTZb2JqW5w/d5cc9EbOkco3+J
ucDF6tqMVcufNIv6ZkaxpbegXj+C16hcE6dxfU+xpW6V5/sFeX/OmpoLXH5eKrb0BazNB+dm
7U+aQ04pKLb0BSzqKuRaiy0dG96kPf6eolqLZ0tpzZYP98TXhV5fv58tpR5xvub6N1tKf78W
5oKHP9jSrqHbvTbYUn8e7nuC7mNLK9DyRPu9DQiSPmsh3ZzvYzuT2I/4ugHNND9wjR6FWJC+
L2v+Db1n6AgKgx5m7ScepxtznK55TKRjZ0Bp7N8WPC6cbnfGOaIUxmpGjNWUYJS72E2fgGk+
gi6U9m+rWF+RemAFsurdn8R5u3umfWyp+46bfJbwG1vaNNnSosGWnqHW1QyMyo3Ip7ciB2t/
0ilq3f0EW+q+r7ThTzoSnPl+ttT5nzaE/2nSm5SeqW2ypRPTnzSDvdL2QLa0xyyqZEtdJf8H
cZRNeJM6Na/XRfcEW1pC74UyeizG2dJX8AhPXHNdc049x9rilGv3PTNOq4Y36TfGhI+7f+z7
Qt70U9Tskv6kn8jB5cCKujEyxk4oYiUf1NrvSmgbiS2dsV/bKMGW+v3hT2BXh8Hb4grriyaP
1R9zrCbZ0lPmGLOCLR2jh47bW/USbKnzxXVnRgvBlv5DDqsjjxETl43pMPKiT3+XdbtD9BdY
8J6novrUt/AZ3q+NdLsjnH9/cJ2hbWp2fZ04pc7YvkLdwHthUp/6Y9Tifd/5lNqnjATX8sl9
6v+htvzKWsg6Kmd1ccZWZW1MRcUpUb8VxZaOoE0hXs8zgQ3xm7xjn3Op2NLxbiTXsaui92+Y
759kS9/Alnpez3uTprB3nRjepD3WYUT1yk+VU685R56qte8trh8KttT/26twvayHVvD9Zv9g
S/u/rn0tf1Jay31yHO33J6Uc/MP57oxz6jO8M99Mb9IK6ti14E36xBrkBbQxJ4Y/6Smz6ZIt
vcC51EPQQlpsacn0J+1iTEi2dMj9fPJcryOuVMZdkz04IrbU59RS8OfMqn6RqeC3pNnSK47T
qopT6nVy/CtbmuPTXus8eGawpXTO5uNuP1tK/R+9f/WX4mA2gcXMxnr6Pwkt5JfqU9/lzzhX
679v0evkS+l2O5xTBoYW8Dr0HpgndBte/3OuOJi88OR7T6z/ZoHHzIF1XUC3+837tIfEGduj
6U+aEf7d3pv0BfXNbLhe+wj7HNxQ/qQd1G2ueJ86MHPqof6kLq7yyChJb9IL5FPPuF0iPqa8
v3PnbK+GP2mazzGzgi19R4ebjzAXfKo4zQmG8JJz6hHyqY/TSzNOpTdpFHdp1NkiL8wNcmoP
yr9FiLtMTFPcAHPk2VLSZ9Zxkpr0Jz3GnutMsaUL5IcFr62JK016ZM8UW7pgr5gHjlWLLZ0b
bGkXlQrfp9WzpQPs3WuGN2kPuo2u0D95tvQJ9/QNtpR6f/v6wIa91CbIwdvgASrjdIE47Qm2
1L3zFbqRUE55M+P0RcTdacIP6YjHKrGlBVSpPlir96x0uyfMog5/ZUuflWY3jfPgfGBRox71
vrcg3XOuetf1cabvPyPS7Y6DbvfIHKsLHheLmCdfC+d5WdRjIs3uB+9rHpUW0O/N26HvRQar
hxO4UKywvnRri7PEOduR4U+64dpqNrClfo86DnPnVeLcwvf/OeZ8Svtgl1M/+f2Pzfe3/EkL
WGe+CbbU51TPIzyqOB3zLjViS30+vQ8eifG17z/EauNgf9I6vt+GwZZeglnLKYVTFKfvBlv6
htV2S8TdULEwI4Mt7XHvqUP9SUmz7DVp+9lS6U3qn8liS4dmrNr+pBXojP72J5XXF2Js6RVy
v/N9eRU8QlHVR875jD5iS1fgEVfsvVtTul3Kc2fB/3SI6ucjtDEPGKctky0tKbZUxt0LxsW5
Ykvd/jnSbmRVrH6hBlERbOm/3d+gummKr9/GPJ0ayCVZzJ05dOQoID/0+PpU7JlSioWpIod0
Ufv75Npfx9TtvvOe4EaN1QfRZ3sIza47GRrBQbPG18txeifWZSNodskb7AlrkzX36Xe5Xnte
lwJ/J9e+bbH29WzpBnqx9+CrmI/t6yJej/aoG97Tpvnda7+sfRcGW9rDWrar/EmvMZbKoUdc
Xr3/I95/K9hS15OC+oQkvUkH2LU0BY/g2dIbfMapwZb2WeecVmxpHrXYC177jcw4TbKlFfQJ
LuDkPmJL76CkWXHP4aQ/6TGzpcMD/Ukv2BltexBbWoF/MvUbs7xJvRayZbKlZZMtJf+k8sH+
pEPFKPdEPvUa55yKUxrj0ku3j86Gj7v/d4TafJIt7aACcyfY0jbirYYaL41Viy1dGGzpEGu/
aJxm2IPW77u8J/Od8tPICp6M2NIW/HzSeE7iMbMJP0/PSkrNrveWKSa0gI3gw1jkNZ3X7Z5w
ThkbesDr0H9grPYETdH7u6g4mDxfP0msFb3+qaS81Gq8R3tkLWQWM4nv018z2NIBWNxmeP99
bCl5r70FhtBiS8dmnM5E3M0T+q+iYEsjL7W8wZbSPq3JcVdGTv3Bt1ANvsMLlR+bgi0oc6+G
CfaBF+KZlgk/jTx/x2Xu1zBE9HxznJbNOLXY0nc8w7NiSxeoQPi173Vi7fuGOPoWbOk/nBhG
PYA0W0r9fM4FW+r8fubC90azpTR39AVb6vJpCpmlwXG6/kULuTT9SZ+wNpsKtrS8+11OsHev
GWzpOSpxRcGWljG2ox7ED2rtl8O4W/P1eZ4zXf+Bb3jrbBNsaR/Z9YlrNp4tpX1anvdpEzNO
Lbb0HDU2P+7oGcvoTrMM67KfhEd2SfjZE1tawhn3RxjbqcT1D4FFddnlC1X6Jc5W3fUnao+W
ExqQCmb4L5w0LpGDtugQaWshy7wnuFF6QOI0/PxNul3ny0ZnrHR9L3Ym2w7XS83uLcZpFue6
8d6PGxF36YTe1K+v97Ol35gLTv/wJ22ZbGnZ9CYlf84U/OwP9Se9FWdpHbVH3XBOvYkx4JHn
IbGlPp9WOJ/eJNa+NH/MBVvaxj1ur1vkWLXY0g+TLS0hJvKCLfX51PtRP6q13yfiriO8Sckj
m3Jqhu+pqZxyicpnI8GWnuLXSLKlK8wFnT/Y0qkZp5E3qY478lzyWsj9bCmt5boHsqVVjMeo
ph9nSz1XKp+pijuiHgcWW9oy2dKyyZZWRW/GQ9jSIWoDz8IbrIgOy8eYyc64rpZXut0N5gLv
AVrCyd0xu7lk+fppzPO6FXwFyfflCPrMBWv+XkzNLtVYqc5WV/uUF+HLMmXd7h32QqVwfdxL
rRfGnVOglFmz+8N7tAYcxE6VFnJoeJMSBxT1y3zhfeopOqjPef7QbGkf33FFsKV+jzriPeqL
uUddmd6ka1H3JK6U8l0LObIW7pFniWfMSUZs6f3uM09Y5xRnS/voF+k5c8+W3mKP9sRxqtlS
UsLWhDcpcUB32Kc1eZ82M2PVYkupfv5yMFtqeZM+QH2wCkxcI6FBvuJef5ItXYsezJotTXGN
Z6jY0g1q+h8cpxZbem+ypUfIj68i7ogt/d49B42LJFs6RK1j/Ks/qWZLfZyOBFuaDf6fPYMt
nSCf/BPPZLGlL6Y+d22wpT3l+0JsaRvdAE9Dz4+WitMp4nQq2NI2VJ6n7PHo+c1s7LzumWuF
1FVpvYuKDfaB3gNU+v69Yz2a4evT2OM8g7R44ZwyMzV/PzwmBjE/oDT2Xb4HTlvoc4dh7L2p
sX0idFEdoc0dhn1aPXGWVjPYUqqnRPxdnmv2ki11Wa0E/1SqNU3xVlvDt/RMaCfnymOtwPE7
N+M3yZxWER8FdEvy+qf9vqXHXBOuBeb0C9qMN5xeJX1LC1xnkczpP2SuFZ/7Sea0isptAe/i
n0lypyt8Uy6GX8wYTjKnadT8fa9UYk69x1onXC/jN42YfxbMqVMJ3KIO8hB0GLfKu+kTMfKu
mNMx9JP+HE8zpyeo0RYVczrZ3VfH2TTFr8WcfhrM6YDPgyOOgLjTKtRe5ZCfJHM6Zt8MyZxW
oVov4+wrzpyO+BwvK5hT9w32Q27WzOlwdw090xPXBIk7re6+ywprY9acC5JjNcmcVnH6S+fH
EXPqRlGDHXg0c1rFeCkgv0bM6Zp1GK7C7nOH9ITJ4zMegzeoG+OuL/RU5KdvtSY8F568PazS
zrGLWGGPsMWJijVOPd9YjJ0Hk8+YXxe6uWyCXvh11GroHukzUcApkx+rKcx/C/SkmqIWncVu
JuoLuUX/kUWCOa3iNy6g9urjjrjTCzDYC5wzxZlT8mi8Uszp+e6fuvP2Z37/vvn+SeY0zbxP
TzCnE9Be7l2iuJPcaZr5goZgTh1HtRF6sTsVpy3k5kN9S9PY3zdDf5Ikc0rP9GL6ln4ZzOkQ
Cttn5Vvqc+0951rJnI7AkDYCD7rFPDHHKCtwnL6pOM2Hs9e14E7d73PP3XnjzOkQXXGeAqfq
cu0MI/kKkbCGN40Vp0nmtIq1RAG53DOnrvuwe6Yv9ChNJXxLXWyT/j3yLY1y7TbBnFZx+lWA
BvIQ5tTt977Zz1syp74vpOdOW2KkyLFqMacDUWfZz5yeYb70dQaLOc1xlVrOBc9irL4q3e42
3NNQHo0up3gdtdTtZrnO8Gpqdjc8jkZinI7Qa64t9E8Lpdv1PUpGyg/wEuPO+3AOWVnt9OFf
zLI1Fcvm9ki+91AxtiaeYgxJ5vQdWlNXl/E+pmN4EBLLVkaNKm/wqFeIgLJiUd9R49rwmcar
ua/dGCzqGDXJ1/COlGdn2NPSnJnkUcc4G+sGtnSLfnSOSyyFMxDJoo6xr31hhpBY1DJUH6Wg
kZyo+JV7TWJRN7sMNOLvqcO10oUZw5af6RXiy/d8m6hcOzRZ1Cted0Ysag/aVN+3TrKotB6/
wD3/hJ+p85Bze/Bp+Iwn9UwFcPPZwKLOcb1Tj4w4fi0W9cFgUdPMrhQDi0p7KZe1v8H11RI8
KhEykQdoA/PfFTy1n8P1tcS4awoW1fmOfKMa+2CwqEf4+53AolLfkC76YdahSqOxaul5twaL
Sl7rr1w/JxZ1w24qJR5HMxW/WdFznljUFNa2pdD/kDxDpZ73GOd1eb5HesX4WuFcjdUpxqrn
XaWet87jdGloBG9Y81dXWt4M9mjumTI8juZCz+vzU13peS8xtk8Cp0l97alzWZn3dU1x9ub6
1OdD/7B3ta97xz44JZhTpymZsPZ/EeNOo/PKLscqMadTnKVcgUmj998a728xpxnUzy+Vn+k3
uwMNE8yp3wc/gSmK/Ez/Zk5Pcf3kYOaU9NVvhp+pZ05bomqvPbIfDD9T50ft6pLLA/1Mncdr
Q/gk7vMzPUNEtYIH94xrGJo7jTOnK+EJ8qq8Ys5ZI/lqMqffBnM6QB+eXuBBLT9T90xLVSv8
FB5NxJzOds8xwiw9TDCnA+7ZvBbMqVP1fuMEephgTklj88b1F2JOv3Yz9At0R8PgE/hhxqrF
nNK4GPG4o5PTY3hzzjCnxpnTI+yt/FnSCp+QhQfGjLmsutLyHgXP0LvAqdZwEn6OXUKb7/lU
OeWcqxN0/RAa+AmolgaP1ZWZU3o8JtKK5UqBIKcxscFauru7h7zBFmHsZRS/kg81+lfoeU92
I+4ZaxO/f+smWLYXgzk9wfnmTPiZunz6indPMqc0F5ziV/ngWF1zTnWeKLMQq2vz/S3mtIk1
8bNgTlfQxNZ3//QhwZye4Xtuh3VZinPwJZQ8bs5O+plS/zCvZybm9H73/Lfw/x4azOkCcToW
zGl3d30Vz+TXxBZz+o/j1D2T5k6vkLFSgjndIN+VsOaLM6d0hh35bVJOvdo9bQmMXJI5HaN2
WRPMqc+nLZGDNXe6EWfxNnO6MuPUYk7PkFO+/gdz+slx55nIjcqpHwZzesI+3NnAnDrd5S10
lTmDOf3B/m0omFM3zmaozBV4nG5+8Ql8UNxp1DMoBa1+xJy67pY56Eh6BnN6idVf6lfmNCdG
NuWHRvB96QotL/F3Kx6rD0on+I494jvfI/W878zIdE097w+Pi606fypi3NWYb5Ra3qdwvfYJ
[truncated: 2,072,691 more chars]
